# Supplementary material for: PCGF5 is required for neural differentiation of embryonic stem cells
Source: Nat Commun. 2018 May 15;9:1463. doi: 10.1038/s41467-018-03781-0 (PMC5954019; doi:10.1038/s41467-018-03781-0)
Supplement: Supplementary file 4 — Supplementary Data 1 [file 41467_2018_3781_MOESM4_ESM.xlsx]

## Sheet: basic_statistics
Supplementary Data 1 Differentially expressed genes in WT vs. PCGF5-/- ESCs at Day0 and Day6
Summary of RNA-seq data in ESCs and NPCs
	Total Fragment	Unique Fragment	Aligned Fragment	Alignment rate(%)
Pcgf5-/-_day0-#1	24858000	17199608	15178657	0.8825
Pcgf5-/-_day0-#2	25099608	16393549	14939659	0.911313
Pcgf5-/-_day6-#1	25631196	18404015	16634275	0.903839
Pcgf5-/-_day6-#2	25415939	15209140	13771447	0.905472
WT_day0-#1	25236082	15410909	13756613	0.892654
WT_day0-#2	25434415	18149056	16612426	0.915333
WT_day6-#1	25808278	19724091	17774493	0.901157
WT_day6-#2	25740095	17607044	15948506	0.905803

## Sheet: Upregulated_genes(Day0)
Supplementary Data 1 Differentially expressed genes in WT vs. PCGF5-/- ESCs at Day0 and Day6
Upregulated genes in Pcgf5 -/- mESCs(Day 0).
Ensemblid	Locate	WT	Pcgf5-/-	Log2(Fold Change)
Fgf17	chr14:71036011-71042075	1.24094	4.87322	1.965
Tmem28	chrX:97016407-97041684	0.384344	1.19815	1.615
Mb	chr15:76845916-76881098	0.335245	1.4381	2.068
Eif3j1	chr2:121854315-121879368	0.089856	8.18446	6.359
Zyx	chr6:42299826-42310212	8.73017	28.0432	1.682
Efr3b	chr12:3962553-4038915	1.34702	4.44139	1.714
Lad1	chr1:137715174-137729918	1.17452	3.58763	1.603
Mtap7d3	chrX:54051129-54075502	0.34688	1.07747	1.607
Fibin	chr2:110201081-110203150	0.354998	1.3173	1.863
Snora34	chr15:98350147-98350265	0.01	166.658	13.025
Ccdc40	chr11:119089885-119126526	0.312511	1.16378	1.864
Dpep3	chr8:108497419-108503319	0.470494	1.51935	1.67
Dlk1	chr12:110691032-110701546	0.330694	1.35297	2
Gm23284	chr8:126069475-126069596	18.0665	169.154	3.226
Usp26	chrX:49107135-49154410	0.516219	2.73371	2.382
Arl4d	chr11:101526854-101529146	2.32165	7.08695	1.606
Actn2	chr13:12361693-12432999	0.516755	1.59346	1.606
Ch25h	chr19:34548273-34549625	0.51279	2.08385	2.002
Gxylt2	chr6:100654727-100755075	0.354193	1.28491	1.83
Ggnbp2os	chr11:84683506-84685133	0.669928	2.3048	1.767
Chst10	chr1:38920717-38955005	0.499275	1.54936	1.614
Hist1h2bp	chr13:21879356-21881082	1.62085	6.09577	1.905
Pianp	chr6:124946737-124953117	3.31141	10.7505	1.696
H2-Q10	chr17:35607033-35611508	0.246282	1.48032	2.54
Isg15	chr4:155573532-155574927	0.427201	1.84677	2.086
Gli1	chr10:126766937-126778635	0.656317	2.48286	1.904
Zfp248	chr6:118377336-118405524	0.464452	2.07985	2.139
Slmo1	chr18:67624502-67640235	0.389149	1.21866	1.622
Spata33	chr8:125736757-125745945	0.476673	1.4658	1.6
Cntfr	chr4:41604528-41644123	0.314472	1.31834	2.033
Hist2h3b	chr3:96072576-96073078	0.608872	3.01688	2.29
Mgat4c	chr10:101144120-101854102	0.203187	1.52636	2.849
AI427809	chr4:53274227-53283104	0.346642	1.43908	2.023
Ccdc106	chr7:5007753-5012386	0.836157	2.75362	1.708
Tuba3b	chr6:145564482-145569997	1.01481	4.31836	2.078
Pifo	chr3:105799874-105817564	0.345295	1.33977	1.926
Dsc2	chr18:20189298-20218006	0.326463	1.01657	1.609
Stra8	chr6:34870959-34889342	0.934482	4.94003	2.39
1700016K19Rik	chr11:75813413-75817071	0.512354	2.07266	1.995
Actg2	chr6:83462902-83486245	5.19689	18.527	1.832
Snord15a	chr7:106631294-106631442	0.01	19.7578	9.949
1700019B21Rik	chrX:59763713-59780186	0.160775	1.68433	3.311
Spn	chr7:134275745-134281337	0.281697	1.66047	2.518
Aldh3a1	chr11:61022243-61031918	0.791283	2.80949	1.815
Hist1h3c	chr13:23836910-23837390	4.23975	18.6614	2.135
Hist1h3e	chr13:23653764-23654234	0.997398	5.65875	2.492
Zglp1	chr9:20866836-20871537	0.525517	1.6066	1.594
Cotl1	chr8:122333113-122364479	4.50063	14.1753	1.653
Egr4	chr6:85461115-85463536	0.180644	1.26788	2.745
Slc22a7	chr17:46569133-46575426	0.254483	1.09882	2.068
Cxcl10	chr5:92775664-92777915	0.937524	4.21952	2.158
Tub	chr7:116154393-116177973	0.50548	2.50453	2.286
Klrg2	chr6:38576659-38587239	0.625811	2.33355	1.882
Ripply1	chrX:136314219-136316892	0.795799	2.66698	1.732
Mtfp1	chr11:3991483-3995434	3.29962	10.2496	1.632
Fosb	chr7:19888044-19895394	2.28613	6.85567	1.58
Snhg9	chr17:24856475-24856910	0.01	2.73462	7.1
Sh3bgrl	chrX:106290745-106357806	5.83558	17.9874	1.622
Rbp4	chr19:38191109-38199811	0.755741	2.79888	1.875
Pgam2	chr11:5701639-5703799	1.75959	5.65272	1.678
Fbxo16	chr14:65885537-65940339	0.337595	1.05324	1.613
Map7d2	chrX:155852509-155936879	3.94637	12.786	1.693
Nudt7	chr8:116657473-116676212	0.302781	1.03155	1.736
Ccl5	chr11:83339280-83344020	0.648582	2.25135	1.78
T	chr17:8627287-8635361	0.379825	1.34445	1.797
Hist2h3c1	chr3:96050607-96051271	0.01	1.41571	6.156
Nup62-il4i1	chr7:52071739-52096173	0.316343	1.06935	1.726
Snora70	chrX:71517830-71517959	70.4635	419.138	2.572
Gm25018	chr8:126062683-126062804	0.01	119.66	12.547
Gpnmb	chr6:48986516-49008181	2.28486	7.25946	1.663
Misp	chr10:79283765-79293197	0.911578	2.83178	1.625
Snurf	chr7:67127386-67150042	2.24378	13.6253	2.597
Phlda2	chr7:150687452-150688429	2.8899	10.326	1.834
Krt42	chr11:100124195-100131185	9.36075	32.1037	1.777
Tmem254c	chr14:26743483-26747158	0.117074	2.61344	4.368
Nccrp1	chr7:29328615-29332273	0.631432	2.6009	2.025
Mir692-3	chr13:74544512-74544621	0.01	215.164	13.393
Fmnl1	chr11:103032451-103060214	0.928272	2.95512	1.66
Gm1673	chr5:34326122-34327655	0.851008	2.7718	1.692
Igf2	chr7:149836672-149846940	12.474	38.1707	1.613
Krtdap	chr7:31572923-31576102	0.684853	5.21589	2.911
Tlx3	chr11:33100751-33103588	0.463458	1.89423	2.008
1700018B08Rik	chr8:124054683-124065854	0.342141	1.29287	1.887
Prss50	chr9:110760470-110767132	0.326161	1.16021	1.8
Krt16	chr11:100107405-100110216	0.165184	1.07213	2.627
Cldn7	chr11:69778280-69781388	1.65617	5.28898	1.669
Syce3	chr15:89220604-89240934	0.352567	1.3666	1.925
Plvap	chr8:74021651-74035668	0.43239	2.13408	2.277
Acsl6	chr11:54117325-54175041	0.869402	4.21898	2.266
Slc38a5	chrX:7848506-7857302	0.262217	1.36981	2.342
Tmem86a	chr7:54306009-54310146	0.330036	1.18548	1.814
Prr7	chr13:55565627-55574516	0.663634	2.63946	1.976
Ptn	chr6:36665662-36761361	1.93118	7.14456	1.882
Hist1h4c	chr13:23789952-23790327	0.45635	1.47607	1.672
Hist1h4b	chr13:23848805-23849255	0.79109	5.12901	2.681
Hist1h4f	chr13:23643154-23643512	0.56881	1.85297	1.686
Hist1h4k	chr13:21842013-21842422	0.843297	2.60949	1.618
Hist1h4j	chr13:21826964-21827276	1.14409	5.26159	2.191
1700092M07Rik	chr19:8815207-8815715	0.305806	1.05249	1.75
Cela2a	chr4:141370877-141381918	0.59906	2.10726	1.798
Esx1	chrX:133649935-133654865	1.44148	4.8029	1.729
Elavl3	chr9:21819448-21856467	0.556856	2.14674	1.928
Scarna8	chr4:86232356-86232474	0.01	166.658	13.025
Ggt1	chr10:75031406-75048936	1.06269	4.86567	2.184
Pramel6	chr2:87348614-87351022	2.4502	9.22737	1.909
Sprr2b	chr3:92120626-92122007	0.06419	1.17404	3.996
Paqr9	chr9:95460235-95462540	0.142638	1.34563	3.151
Myh3	chr11:66891801-66915793	0.297883	1.07306	1.815
Hist1h2bf	chr13:23665628-23666059	0.559055	2.72474	2.265
Hist1h2bm	chr13:21813912-21814395	0.854201	3.50665	2.025
Hist1h2bj	chr13:22135098-22135527	3.72698	16.1578	2.113
Hist1h2bk	chr13:22127689-22128189	3.72518	13.2759	1.831
Epha1	chr6:42308485-42323267	0.447033	1.56709	1.787
BC055111	chr4:106263513-106289843	0.431934	1.68551	1.94
Adora2b	chr11:62062485-62079954	0.433536	1.4712	1.74
Gm14499	chrX:8620676-8621536	0.391026	1.20569	1.6
Padi3	chr4:140341283-140366563	0.325684	1.67698	2.329
Dmrtc1c2	chrX:99998301-100005281	0.587545	1.93862	1.705
Hist1h3a	chr13:23853753-23854255	1.06949	4.00337	1.894
Hist1h3h	chr13:21809496-21809984	2.21732	8.33605	1.906
Tesc	chr5:118477832-118511879	0.4207	2.24984	2.391
Cyct	chr2:76191998-76198510	4.73186	15.3313	1.694
Scml2	chrX:157600681-157696145	0.594585	6.19602	3.36
Mfsd6	chr1:52713147-52784162	0.268263	1.06463	1.949
Irf5	chr6:29476624-29487320	0.430598	1.42188	1.7
Crb3	chr17:57201699-57205337	1.71764	6.8338	1.986
Lims2	chr18:32091160-32118273	0.337256	1.03801	1.594
Aif1l	chr2:31805822-31828962	0.720811	2.55335	1.81

## Sheet: Downregulated_genes(Day0)
Supplementary Data 1 Differentially expressed genes in WT vs. PCGF5-/- ESCs at Day0 and Day6
Downregulated genes in Pcgf5-/- mESCs(Day 0).
Ensemblid	Locate	WT	Pcgf5-/-	Log2(Fold Change)
Plekhg1	chr10:6379238-6606164	10.2589	3.20385	-1.676
Snord17	chr2:144091717-144091938	1.54854	0.01	-6.284
Rhbg	chr3:88046795-88058606	1.04822	0.336244	-1.612
Ceacam10	chr7:25562222-25569674	2.78087	0.566445	-2.275
Aass	chr6:23022172-23082986	5.12613	1.17487	-2.116
Lgals7	chr7:29649404-29651303	1.69452	0.519034	-1.688
D1Pas1	chr1:188791294-188794506	4.07303	1.14886	-1.817
Nynrin	chr14:56472951-56493573	2.45433	0.809262	-1.589
Zfp936	chr7:50432957-50447479	28.7991	6.71582	-2.099
Fbp2	chr13:62938244-62959730	8.37609	1.4226	-2.549
Nckap1l	chr15:103284255-103329231	7.98006	2.40796	-1.724
Tenm4	chr7:103359146-104057064	2.23201	0.569464	-1.952
Gm13034	chr4:146034924-146036119	1.58976	0.410328	-1.928
Igll1	chr16:16860763-16864078	1.40484	0.266897	-2.353
Nsg2	chr11:31900418-31959211	1.24135	0.200522	-2.571
Meis2	chr2:115686999-115890794	9.62105	2.91614	-1.719
Snora17	chr2:26494709-26494841	371.635	0.01	-14.182
1700030C10Rik	chr12:20810252-20821640	12.487	2.97038	-2.068
Gm13238	chr4:145427121-145427895	2.55385	0.65001	-1.958
Rnu12	chr15:82980074-82980224	77.1517	17.6295	-2.129
Mst1	chr9:107982766-107987358	1.30023	0.33191	-1.938
Nlrp4a	chr7:27220131-27260477	2.43376	0.639495	-1.912
Ephx2	chr14:66703208-66743359	15.3849	2.16965	-2.82
Grin1	chr2:25146696-25174707	3.71637	1.04547	-1.82
Rnf17	chr14:57021533-57143868	16.9494	4.27817	-1.984
Aoah	chr13:20885981-21116123	6.76403	1.91901	-1.812
Clps	chr17:28695158-28697659	1.36787	0.29824	-2.16
Slc5a1	chr5:33446867-33505348	1.11904	0.302432	-1.853
Serpina3m	chr12:105625373-105632467	1.01521	0.295776	-1.745
Pknox2	chr9:36698563-36954907	1.17857	0.311034	-1.888
Cyp7b1	chr3:17971949-18143338	3.19881	0.390602	-3.002
Gm14393	chr2:174887049-174893270	4.06163	1.22601	-1.72
Cyp2c70	chr19:40227850-40261776	1.42234	0.242216	-2.506
Smarca5-ps	chr4:145054112-145057864	2.18207	0.465743	-2.204
Amd1	chr10:40007263-40021994	18.6687	3.98388	-2.226
Apom	chr17:35265941-35268697	4.07578	1.25705	-1.689
Tspan32	chr7:150190950-150205390	1.04828	0.260219	-1.97
Snora21	chr11:97642952-97643080	75.4855	0.01	-11.882
Snora3	chr7:116663645-116663765	279.762	0.01	-13.772
Snora52	chr7:148634701-148634835	50.637	0.01	-11.306
Dclk3	chr9:111341584-111392115	1.10506	0.230272	-2.214
A630089N07Rik	chr16:98283676-98303604	2.20196	0.237854	-3.158
Scarna6	chr1:89681145-89681393	2.24447	0.01	-6.817
9030617O03Rik	chr12:102017332-102110820	6.72213	2.03964	-1.716
Slc5a11	chr7:130358379-130416765	2.12291	0.550689	-1.928
Lix1	chr17:17539649-17596351	3.33265	0.90052	-1.876
Xlr3c	chrX:70499878-70510729	32.3149	8.08224	-1.998
Raet1c	chr10:21893707-22093945	1.25216	0.160977	-2.884
Sntb1	chr15:55470708-55738504	1.14285	0.357872	-1.648
Clca3b	chr3:144485586-144512266	1.97561	0.380561	-2.346
Trpm1	chr7:71298720-71414645	10.2774	1.91304	-2.419
4930591A17Rik	chr2:179149640-179151585	2.10076	0.449273	-2.2
Gm24148	chr1:88248555-88248702	71.4712	0.01	-11.803
Mir1668	chr8:86247776-86247883	462.728	0.01	-14.498
Cyp2b23	chr7:27450245-27471449	5.36862	0.674782	-2.974
Atxn7l1	chr12:33832550-33936022	2.77759	0.580212	-2.24
Myo1a	chr10:127142311-127157996	2.13361	0.512455	-2.037
Prex2	chr1:10983545-11293763	3.464	0.524702	-2.7
Otx2	chr14:49277351-49287319	11.7977	3.93774	-1.581
4930558C23Rik	chr3:95190379-95206763	2.75217	0.503954	-2.426
Chst8	chr7:35459486-35597730	1.34516	0.373008	-1.823

## Sheet: Upregulated_genes(Day6)
Supplementary Data 1 Differentially expressed genes in WT vs. PCGF5-/- ESCs at Day0 and Day6
Upregulated genes in Pcgf5-/- mESCs(Day 6).
Ensemblid	Locate	WT	Pcgf5-/-	Log2(Fold Change)
Trim34a	chr7:111392970-111410750	0.335935	1.05877	1.627
Trim34b	chr7:111477984-111485131	0.436264	1.72491	1.959
Cdhr1	chr14:37891034-37911497	1.38174	4.69426	1.757
Bcas1	chr2:170172490-170253345	0.341629	1.71293	2.293
Hist4h4	chr6:136752513-136752952	0.612112	4.09108	2.721
Fgf17	chr14:71036011-71042075	1.04288	4.05884	1.95
Tcl1	chr12:106454964-106460947	1.67451	8.44267	2.327
Calhm2	chr19:47206721-47212784	0.420787	1.3469	1.655
1190005I06Rik	chr8:123132501-123158282	0.821514	3.7649	2.183
Gulo	chr14:66605623-66628047	0.155311	1.39883	3.091
Lrrc15	chr16:30269387-30283340	0.455404	2.18764	2.239
Hsd17b14	chr7:52810297-52822691	3.03402	11.0308	1.859
Hsf2bp	chr17:32081713-32171453	3.72153	18.9154	2.342
Pdk4	chr6:5433350-5446278	0.328887	2.14507	2.669
1700019D03Rik	chr1:52981970-53009684	3.13908	10.324	1.714
Pdzk1	chr3:96633987-96674849	0.79453	4.05566	2.337
Ccnb1ip1	chr14:51408923-51415403	1.31233	6.04483	2.195
Acoxl	chr2:127680363-127949628	0.152245	1.02293	2.671
Tmco4	chr4:138528197-138615086	0.620505	2.19442	1.806
Scarf1	chr11:75327042-75340082	0.352223	1.39502	1.956
C1s1	chr6:124480361-124492377	0.336118	1.71686	2.319
Osm	chr11:4136787-4141029	0.181992	1.17701	2.628
Gngt2	chr11:95703608-95707045	3.61935	15.3551	2.082
Acap1	chr11:69695068-69709041	0.323819	1.63367	2.3
Cryba1	chr11:77532233-77538795	0.466124	1.81734	1.94
Tnfsf11	chr14:78677252-78707850	1.29292	4.0675	1.646
Adap1	chr5:139747829-139801418	1.15317	4.1743	1.847
Adap2	chr11:79967663-79992329	0.148485	1.27757	3.022
Gpa33	chr1:168060590-168096641	1.20152	3.64208	1.592
Gm5634	chrX:8539259-8540101	0.300677	2.92806	3.241
Gm5635	chrX:8640215-8640948	0.0186178	1.58298	5.799
Cass4	chr2:172219293-172259257	0.487283	1.9376	1.97
Cfap126	chr1:173051791-173057098	0.31703	1.098	1.76
Rdm1	chr11:101489262-101497395	4.97013	15.1713	1.608
Cox7b2	chr5:71834061-71939444	0.078867	1.13307	3.685
Ccdc172	chr19:58586491-58627575	0.245308	2.07027	3.026
Usp26	chrX:49107135-49154410	0.397294	3.26817	3.009
Calcoco2	chr11:95960229-95973276	2.86225	15.1019	2.395
Smim22	chr16:5007380-5008401	0.729381	3.45407	2.228
Ripk3	chr14:56403831-56407694	0.593317	1.81716	1.599
Ceacam10	chr7:25562222-25569674	0.374628	1.45296	1.927
Gca	chr2:62502383-62532166	3.19936	9.97812	1.638
Lgals9	chr11:78776480-78798426	4.45101	13.5246	1.601
Tuba4a	chr1:75211548-75215828	9.83926	31.2196	1.665
Gfpt2	chr11:49607656-49652122	8.59985	28.1331	1.709
1700048O20Rik	chr9:121846392-121856134	0.888513	2.70349	1.595
Cmklr1	chr5:114062363-114100399	0.540403	1.73704	1.666
Acacb	chr5:114615526-114700767	0.496766	2.06726	2.035
Nos1	chr5:118316847-118408849	0.372516	1.71025	2.169
Gatsl3	chr11:4118253-4122412	9.85895	39.7556	2.011
Sox15	chr11:69468538-69470229	2.37275	10.1325	2.09
Ackr4	chr9:104000467-104028973	0.444862	1.45776	1.69
1700123I01Rik	chr19:6184409-6224219	0.164918	1.7673	3.345
D1Pas1	chr1:188791294-188794506	0.486548	2.44977	2.309
Rab19	chr6:39331426-39340378	0.373847	1.66598	2.126
Txnip	chr3:96361879-96365780	25.2631	84.8925	1.748
Bnc2	chr4:83918445-84320990	1.29205	4.56656	1.813
Plekhd1	chr12:81793587-81825203	0.594516	3.16224	2.392
Fbxo2	chr4:147534776-147540526	0.664693	2.47051	1.878
Vrtn	chr12:85981968-85992405	2.50075	7.63417	1.606
Arhgef15	chr11:68756655-68770360	0.276137	1.39334	2.294
Prr23a3	chr9:98765185-98766999	0.797761	3.28193	2.027
Angptl4	chr17:33911844-33918520	0.844024	4.25924	2.322
Gpx2	chr12:77893321-77896541	3.32843	11.8944	1.834
Gpx7	chr4:108072821-108079318	5.39068	17.1223	1.666
Zfp534	chr4:147048333-147076740	11.1463	34.294	1.621
D630045M09Rik	chr13:73482112-73484832	1.66963	5.68606	1.762
Plek2	chr12:79989683-80007925	0.181395	1.46154	2.943
Pygl	chr12:71291801-71328670	0.518687	1.9331	1.878
Fkbp6	chr5:135767573-135825914	0.721827	4.14041	2.504
1700013H16Rik	chrX:51046077-51061008	2.2846	10.7176	2.225
Isg15	chr4:155573532-155574927	0.607818	2.48356	2.013
Ptch2	chr4:116768960-116787436	0.845714	2.73133	1.68
Klk8	chr7:51052946-51059192	0.845851	3.99828	2.228
Prr15l	chr11:96790637-96796961	0.434525	1.53218	1.795
Plxdc1	chr11:97784550-97847760	0.442464	2.79153	2.63
Tmem106a	chr11:101443555-101453099	1.22587	5.89257	2.256
Rlbp1	chr7:86519755-86531913	0.34216	1.96532	2.488
Snora68	chr8:73419657-73419755	0.01	3824.19	17.545
Arl14epl	chr18:47081468-47093876	1.36376	7.41298	2.434
Alox15	chr11:70157648-70165533	0.763943	4.01881	2.38
Tnnt1	chr7:4456171-4467577	1.37495	5.5916	2.016
Ooep	chr9:78224709-78226395	2.35256	12.8593	2.446
Slc43a3	chr2:84776802-84798666	1.78503	5.78211	1.69
2900011O08Rik	chr16:13986729-14101587	3.06614	10.6925	1.799
Mov10	chr3:104597749-104621481	9.73786	39.0902	2.004
Tex19.1	chr11:121007456-121009627	7.84698	37.3743	2.25
Tmtc1	chr6:148180951-148392874	0.637827	2.01233	1.642
Ildr1	chr16:36694063-36726890	0.920025	6.29507	2.761
Urah	chr7:148021394-148023867	1.65933	6.05617	1.862
Gm6792	chr7:6204311-6233463	1.13849	3.71033	1.696
Mmp25	chr17:23766424-23782236	1.32436	4.75725	1.837
Chmp4c	chr3:10366972-10391005	2.39921	13.227	2.458
Gm38509	chr3:34670996-34681268	0.288929	1.78295	2.584
Aim2	chr1:175350734-175396167	4.17469	18.6119	2.154
Zscan5b	chr7:6173879-6191014	0.148449	1.00531	2.68
Slc7a7	chr14:54989125-55036539	7.71939	23.5348	1.607
Slc7a3	chrX:98274548-98280744	10.3842	34.3109	1.723
0610040F04Rik	chr6:108527029-108610928	0.210995	1.32185	2.591
Gm14511	chrX:8552843-8553685	0.173375	2.6109	3.837
Psmb10	chr8:108459627-108462292	8.14053	35.6075	2.128
F2rl1	chr13:96281683-96295195	5.7329	19.2943	1.749
Rims1	chr1:22278502-22812563	0.214003	1.1991	2.432
Ifitm5	chr7:148134860-148136138	0.369389	1.35851	1.851
Oas1a	chr5:121346265-121357534	0.28693	1.99064	2.752
Oas1c	chr5:121250207-121262523	0.60275	2.68111	2.135
Oas1g	chr5:121326150-121337622	0.294025	1.37586	2.189
Tdh	chr14:64111183-64127929	13.5531	49.041	1.855
Aqp3	chr4:41039756-41045216	2.62796	13.1266	2.316
Deptor	chr15:54943871-55090828	1.13865	4.06423	1.827
Klf2	chr8:74842960-74845553	13.0163	49.1831	1.917
Parp9	chr16:35938555-35972707	2.408	11.4818	2.249
Dnd1	chr18:36923324-36925868	1.43859	4.67904	1.695
Zbp1	chr2:173032113-173044423	1.18353	16.0604	3.751
Rbm43	chr2:51779968-51790529	2.07221	6.57366	1.661
Rbm44	chr1:93041679-93067372	0.566198	3.65706	2.67
Tuba3a	chr6:125228291-125236060	6.66006	47.6617	2.837
Tuba3b	chr6:145564482-145569997	0.427028	5.16628	3.566
Jade2	chr11:51626957-51670983	2.5431	7.67675	1.59
B230217C12Rik	chr11:97702093-97704357	1.77788	5.39126	1.595
2610528J11Rik	chr4:118199879-118202822	2.54032	9.57938	1.911
Dppa4	chr16:48283847-48294405	25.8132	79.7103	1.626
Phf11d	chr14:59966243-59984327	1.41524	8.81487	2.63
Irgm2	chr11:58028478-58036285	0.536991	2.97121	2.446
Irgm1	chr11:48678750-48684848	2.51074	15.4525	2.617
Tdgf1	chr9:110842111-110848662	26.8549	133.223	2.31
Abcb1a	chr5:8660091-8748570	0.561128	2.37617	2.063
Ndrg2	chr14:52524945-52533163	1.43556	6.98654	2.275
Slc27a2	chr2:126378759-126413979	2.83688	12.3104	2.114
Dazl	chr17:50418717-50432945	0.886667	4.94221	2.465
Ifitm1	chr7:148153327-148155726	36.3178	135.838	1.903
Rbmxl2	chr7:114352958-114354430	2.09924	9.57622	2.184
Gbp3	chr3:142223015-142236176	0.75966	5.27757	2.78
Gbp2	chr3:142283626-142300972	2.6919	18.7507	2.796
Gbp7	chr3:142193299-142213115	0.347923	2.52826	2.826
Gbp4	chr5:105544785-105568605	0.420148	2.11091	2.302
Atp1a2	chr1:174201839-174228195	0.502184	2.16538	2.087
Gm19705	chr1:138579972-138587382	4.54934	17.1188	1.91
Bspry	chr4:62141100-62158332	0.831866	2.84797	1.763
Apod	chr16:31296277-31314894	0.537717	1.94332	1.834
Triml2	chr8:44268475-44279238	9.54523	31.7173	1.731
Triml1	chr8:44215160-44226840	3.5803	13.5336	1.915
Lrrc31	chr3:30577475-30598765	0.196951	1.09226	2.413
Lrrc34	chr3:30523188-30546740	1.37448	7.83415	2.502
Dnajc6	chr4:101169252-101315404	1.45501	4.57428	1.646
Chchd10	chr10:75398317-75400479	28.5223	106.891	1.906
Tulp2	chr7:52741631-52778297	0.439416	1.48378	1.733
Tulp1	chr17:28488463-28502088	0.793397	2.61761	1.71
Rln3	chr8:86566965-86568878	0.442333	1.63849	1.866
Fam159a	chr4:108040381-108056260	0.487988	2.426	2.29
Nlrp4f	chr13:65278418-65307024	0.478407	3.09582	2.669
Sgk1	chr10:21601989-21719708	12.0336	47.7246	1.987
Nupr1	chr7:133766759-133768984	3.50274	11.0775	1.658
Galr2	chr11:116142252-116145252	0.404313	1.3342	1.698
Snora15	chr5:130300436-130300552	0.01	434.643	14.408
Arhgap30	chr1:173319090-173340370	0.564288	2.48222	2.118
Tet1	chr10:62267317-62342762	7.30964	23.0304	1.654
Stra8	chr6:34870959-34889342	5.72009	41.8534	2.869
Cpn1	chr19:44030797-44061010	0.968773	3.5137	1.848
Rprl3	chr8:3803124-3803361	0.458105	3.91685	3.068
Ddx43	chr9:78243583-78271396	1.09511	5.68297	2.365
Ppm1j	chr3:104583973-104588935	0.365573	1.12001	1.589
Rhox1	chrX:34753799-34762253	0.848007	4.15501	2.279
Zfp600	chr4:146124227-146166157	5.90832	18.6817	1.659
4930432K21Rik	chr8:86671936-86696496	1.22729	3.85663	1.644
Fthl17	chrX:8610611-8611459	0.0810695	1.16046	3.684
Npy	chr6:49772727-49779504	0.585936	4.33983	2.868
Ccdc152	chr15:3230626-3253526	0.478561	5.32561	3.449
Kirrel2	chr7:31232784-31242534	1.10131	4.86503	2.133
Slc15a1	chr14:121858842-121904476	0.55594	3.87003	2.777
Guca1a	chr17:47531506-47537533	0.394458	1.2468	1.636
Hpn	chr7:31883743-31900345	0.787159	2.92291	1.879
Tnfrsf1b	chr4:144802270-144836773	0.724443	3.04038	2.054
Pycard	chr7:135134886-135137381	1.11093	4.10027	1.875
1700016K19Rik	chr11:75813413-75817071	0.104498	1.5099	3.731
Tex11	chrX:98033986-98254978	0.68699	2.8458	2.035
Kank4os	chr4:98460458-98465728	0.507759	2.52239	2.29
Zc3hav1	chr6:38260496-38304603	3.90781	14.7896	1.917
Proca1	chr11:78006893-78019265	0.366102	1.51753	2.022
Fam25c	chr14:35165067-35168579	4.30359	25.4728	2.563
Cpsf4l	chr11:113559484-113571331	1.6613	7.59441	2.186
Lincenc1	chr13:98204924-98267619	8.36903	37.7154	2.171
EU599041	chr7:50469408-50482212	2.10081	8.92099	2.081
Myl4	chr11:104411976-104448533	1.06701	4.52569	2.074
Slc9b1	chr3:135011000-135060791	1.89231	9.85742	2.375
Snord15b	chr7:106628072-106628217	0.01	60.925	11.573
Spn	chr7:134275745-134281337	0.507148	2.16298	2.071
Zfp819	chr7:50862538-50873649	1.89529	7.35152	1.95
Rab3b	chr4:108551674-108615929	0.648517	2.00501	1.613
Aldh3a1	chr11:61022243-61031918	0.262953	1.35177	2.319
2610305D13Rik	chr4:146986044-147016617	14.6957	55.6653	1.921
Nanog	chr6:122657506-122664651	32.6097	141.466	2.117
Bin2	chr15:100471512-100499931	1.31263	6.76907	2.358
Ms4a4d	chr19:11611338-11632956	0.674489	2.39674	1.814
Cacng6	chr7:3425422-3435658	0.538161	2.13746	1.97
Nmi	chr2:51804018-51828728	1.52112	7.18232	2.232
Sfrp4	chr13:19715043-19724692	0.350218	1.72063	2.264
Cd1d2	chr3:86790507-86793454	0.337421	1.30119	1.916
Tmem45a	chr16:56805273-56886276	0.266416	1.14904	2.068
St8sia6	chr2:13576564-13715147	0.181806	1.45163	2.93
Aldh1b1	chr4:45811893-45817480	1.34218	5.40761	2.002
Rhd	chr4:134420450-134452087	0.194194	1.40401	2.792
Tmem154	chr3:84470113-84508497	0.267464	1.37805	2.323
Spry4	chr18:38745918-38760922	3.63136	14.0963	1.954
4933406J08Rik	chr2:122012007-122032129	0.468052	1.8681	1.974
1700108F19Rik	chr14:77077374-77086915	0.200886	2.4842	3.564
Nup62cl	chrX:136542211-136597107	2.10647	6.70031	1.665
Pramef12	chr4:143981576-143998367	2.12459	7.35565	1.787
Arfgef3	chr10:18307816-18463564	0.495908	1.54455	1.62
Zfp42	chr8:44380420-44392363	23.8027	93.2491	1.97
Tdrd12	chr7:36278628-36322763	4.35184	18.2224	2.064
Gm9112	chrX:99902226-99903009	0.297476	1.66457	2.445
Mlkl	chr8:113835699-113861803	0.513575	2.81828	2.433
Oasl2	chr5:115346942-115362254	0.563693	4.03995	2.82
Rnf17	chr14:57021533-57143868	2.61489	9.70499	1.888
Snora41	chr1:63225596-63225709	0.01	962.475	15.554
C1rl	chr6:124443130-124460661	0.19343	1.24835	2.629
Ttpa	chr4:19935574-19957932	0.810257	3.68358	2.171
Ifi35	chr11:101309725-101320015	1.41641	8.4616	2.57
Nxf3	chrX:132606637-132619794	7.92999	23.9539	1.594
Gm10416	chr5:110262519-110263161	1.74714	5.90843	1.752
Laptm5	chr4:130469248-130492063	1.32953	4.38683	1.715
Morc1	chr16:48431349-48631018	3.94405	24.3748	2.625
Gtsf1l	chr2:162912766-162915337	1.04348	3.92692	1.902
Spp1	chr5:104864129-104870072	9.64884	34.7218	1.846
Nqo1	chr8:109912124-109927105	13.0809	47.489	1.859
Mep1b	chr18:21230844-21258700	0.276983	1.31133	2.203
Coro6	chr11:77277414-77283003	0.597345	1.88992	1.645
Gm14458	chrX:8563065-8563798	0.089986	1.43307	3.851
Zp3	chr5:136455974-136464494	0.304133	1.3437	2.107
Ssc4d	chr5:136436092-136450346	0.448205	1.81557	1.994
A4galt	chr15:83057151-83082204	1.46973	5.17526	1.809
Robo4	chr9:37209481-37221608	0.703121	3.48196	2.292
Gm13242	chr4:145260599-145294340	11.0799	33.945	1.614
Gm13247	chr4:145658643-145696039	7.04085	23.1793	1.718
AU018091	chr7:3154659-3169204	4.14311	17.1502	2.047
Galt	chr4:41702100-41706097	2.13139	6.67598	1.643
Clps	chr17:28695158-28697659	0.243877	1.16603	2.212
Dmc1	chr15:79391927-79435539	4.22396	14.7807	1.805
Ebi3	chr17:56092045-56096445	0.182697	1.21249	2.665
Nodal	chr10:60880719-60888085	5.19461	18.589	1.837
Nefh	chr11:4838758-4848067	5.87767	27.2938	2.213
Tex21	chr12:77299676-77347733	1.18564	5.57683	2.224
Camk1d	chr2:5214502-5635808	0.97046	3.79129	1.955
Ripply1	chrX:136314219-136316892	1.88908	6.06735	1.678
Dnajc5g	chr5:31410691-31414897	0.336435	2.40463	2.801
Arl5c	chr11:97850893-97857487	0.58756	2.31903	1.963
Mylpf	chr7:134355121-134357801	6.23144	18.9204	1.601
Hesx1	chr14:27813547-27815511	0.491667	2.13963	2.099
Fam19a4	chr6:96781202-97010405	0.409517	1.8189	2.124
Fgf4	chr7:152047290-152051148	5.97042	24.9006	2.058
Fgf1	chr18:38998326-39078353	0.677248	3.49476	2.35
Mir6360	chr18:23933364-23933490	0.01	474.224	14.533
Aard	chr15:51871652-51877269	5.92986	17.7805	1.583
Dnmt3l	chr10:77505031-77526367	7.91495	30.4019	1.94
Rsph1	chr17:31391964-31414301	2.34968	7.77729	1.723
Dppa2	chr16:48310386-48319626	13.6668	61.2967	2.164
Dppa3	chr6:122576441-122580289	13.2625	74.7565	2.494
Pgam2	chr11:5701639-5703799	1.17993	4.06438	1.776
Lrrc2	chr9:110854048-110886568	0.530493	2.6738	2.312
Brdt	chr5:107760212-107816077	0.555708	1.77361	1.657
Gm10768	chr19:43913292-43915335	0.113056	1.09637	3.168
1700097N02Rik	chr17:30759385-30763850	0.445057	1.92491	2.088
Mall	chr2:127530125-127555633	0.27516	1.13193	2.002
Ttc39b	chr4:82866204-82970093	1.91718	7.03956	1.871
Gpat2	chr2:127250934-127261828	2.11279	10.0241	2.241
Mreg	chr1:72205806-72258881	11.4243	37.7974	1.725
Slc28a1	chr7:88259684-88315302	1.39426	5.18131	1.886
D7Ertd143e	chr7:3218784-3221016	0.444326	2.80763	2.633
Upp1	chr11:9018010-9036173	20.7747	90.933	2.129
AI467606	chr7:134234949-134237563	0.346766	1.67886	2.243
Nlrp14	chr7:114310503-114341617	0.204973	1.05385	2.307
Cd80	chr16:38459012-38487014	0.787801	2.90442	1.869
Ifi27l2a	chr12:104672082-104681890	0.649099	2.09427	1.675
Crxos	chr7:16467965-16489379	1.20145	9.36051	2.951
Pou5f1	chr17:35642976-35647722	64.9975	241.245	1.892
Foxr2	chrX:149553330-149567404	0.87351	3.2407	1.879
Itgam	chr7:135206153-135262005	0.487276	1.49464	1.597
Noxred1	chr12:88562072-88579551	0.828927	3.00792	1.847
Mir8103	chr11:96925081-96925188	0.01	1170.2	15.836
Foxi3	chr6:70906599-70911060	1.15878	4.46559	1.937
Patl2	chr2:121945843-122011925	0.648028	2.59422	1.985
Tm4sf5	chr11:70318775-70324686	0.56318	2.71935	2.251
Evpl	chr11:116081872-116099405	0.363448	1.43782	1.955
Rnf125	chr18:21103125-21142349	1.31355	4.27405	1.695
Timm8a2	chr14:122433895-122437644	0.363725	2.48082	2.737
Jakmip1	chr5:37442095-37516537	0.555801	2.67247	2.245
Notum	chr11:120515102-120522151	1.10687	6.34775	2.509
Gm13154	chr4:146927385-146959310	6.26251	24.673	1.976
Gm14393	chr2:174887049-174893270	0.728553	2.55389	1.796
Slc30a2	chr4:133898960-133910399	1.07045	3.78642	1.813
Myrf	chr19:10282760-10315238	5.73107	17.5119	1.61
Pon3	chr6:5170851-5206233	0.40728	2.00217	2.27
Nanos3	chr8:86697631-86700451	2.25297	6.95041	1.621
BC048679	chr7:88639159-88643216	0.12355	1.09276	3.046
Gm21283	chr8:113019265-113026256	0.266551	2.236	3.022
Halr1	chr6:52052947-52063683	4.82038	21.6532	2.165
Nphs1os	chr7:31247182-31250610	0.437754	3.46135	2.955
Ttll6	chr11:95995099-96026766	0.453863	2.17238	2.234
Siglecf	chr7:50606710-50614840	0.18586	1.06433	2.456
Rex2	chr4:145850602-145889553	3.0572	9.87157	1.688
Tex14	chr11:87218566-87369325	1.65763	10.8677	2.706
Tex12	chr9:50365252-50369373	0.234913	2.18039	3.161
Tmem213	chr6:38059352-38065806	0.01	1.33614	6.073
Gm13580	chr2:60249581-60250631	0.01	1.12512	5.827
Dnah8	chr17:30763880-31012209	0.777678	2.63492	1.748
Krt42	chr11:100124195-100131185	0.520804	2.57808	2.286
Ly6g6e	chr17:35213886-35215749	0.303692	2.10094	2.75
Spint5	chr2:164540804-164543568	0.193393	1.43632	2.83
Gstm3	chr3:107766613-107772092	1.01692	4.48684	2.131
Gstm6	chr3:107741765-107746667	0.494826	4.05142	3.008
St6galnac2	chr11:116538018-116555974	1.35999	5.82901	2.092
Tlcd1	chr11:77991650-77994321	9.86537	31.5728	1.677
Ppp1r14d	chr2:119043854-119055601	0.431061	2.12929	2.278
Adamts14	chr10:60659859-60736186	0.454053	1.76559	1.936
Trh	chr6:92192054-92194644	58.2527	198.656	1.77
Zfp296	chr7:20162635-20166005	3.40185	13.8965	2.027
Lef1	chr3:130813214-130927275	7.59655	23.9802	1.657
Gm1564	chr11:102526898-102543552	2.27651	8.45841	1.889
Galnt6	chr15:100520345-100559807	0.635522	2.3883	1.893
Prdm14	chr1:13103508-13117244	1.07791	6.82517	2.651
Pecam1	chr11:106515526-106576595	5.27282	25.353	2.263
Icam1	chr9:20820403-20833240	1.21871	4.28515	1.806
Unc45b	chr11:82724754-82756908	0.413544	1.42778	1.763
Adgre5	chr8:86247149-86265210	4.14454	17.5985	2.084
Stk10	chr11:32433265-32524595	3.28443	11.1229	1.757
Rhox6	chrX:35180231-35183034	3.93798	12.6822	1.685
Rhox9	chrX:35252273-35254947	3.61253	10.889	1.589
Kcnj3	chr2:55288380-55450556	0.521482	1.74484	1.723
Serpinb9	chr13:33096409-33109824	0.363344	1.17488	1.666
Fmnl1	chr11:103032451-103060214	0.339178	1.07213	1.632
B4galnt3	chr6:120153827-120244577	1.20901	6.88471	2.5
Aspg	chr12:113344893-113365784	0.314962	1.32892	2.043
Eng	chr2:32502114-32538189	2.57918	7.87938	1.607
Cd79b	chr11:106172654-106175843	0.221529	1.70237	2.887
Gna15	chr10:80965058-80986970	0.547531	1.9851	1.839
Dennd2c	chr3:102931478-102973656	3.18003	9.82902	1.625
Pla2g4e	chr2:119992147-120071071	0.337959	1.48808	2.106
Enpp3	chr10:24493619-24556001	16.2357	56.596	1.801
Ddx60	chr8:64406883-64516498	0.172065	1.79319	3.308
1700042O10Rik	chr11:11768125-11785324	0.414676	2.08433	2.302
Slco4c1	chr1:98715360-98768748	0.326338	1.63231	2.288
Itgb7	chr15:102046425-102062366	0.524618	1.90768	1.843
Pnma5	chrX:70279319-70282442	4.89654	20.5446	2.067
Nr0b1	chrX:83437113-83441285	4.25389	21.6665	2.346
Sohlh2	chr3:54985965-55013879	2.35186	14.273	2.596
Slc46a3	chr5:148690016-148706378	0.794917	2.41605	1.592
Nxt2	chrX:138661312-138674243	3.65405	11.1983	1.613
Tfcp2l1	chr1:120524521-120581745	1.67047	6.22846	1.892
Dppa5a	chr9:78214860-78216006	122.332	404.771	1.726
Prss50	chr9:110760470-110767132	0.978212	4.73079	2.262
Trim12c	chr7:111487267-111501872	3.17273	10.9164	1.779
Platr26	chr2:71557473-71569023	0.626078	2.15015	1.764
Platr22	chr1:138592787-138622305	1.32399	6.47136	2.281
Platr21	chrX:135774764-135892277	1.01079	3.35148	1.719
Meiob	chr17:24941326-24976732	0.441792	1.81917	2.017
Atp1b2	chr11:69413251-69419462	4.84842	18.3027	1.914
Tdrd5	chr1:158185425-158233737	0.99527	3.29284	1.716
Atp6v0a4	chr6:37998482-38074586	0.294816	2.36541	2.962
Foxd3	chr4:99322989-99325362	0.913581	2.85039	1.631
Acan	chr7:86198368-86259985	0.27413	1.31284	2.219
Arhgef3	chr14:27957178-28217097	2.0791	6.82505	1.71
Gm128	chr3:95040841-95045031	0.273043	1.04748	1.902
Ldhb	chr6:142438768-142456477	53.3477	172.052	1.689
Zscan10	chr17:23737792-23747986	12.9964	48.1431	1.888
Tapbp	chr17:34056422-34066235	8.64995	30.1504	1.8
Ptpn6	chr6:124670724-124688727	4.96966	16.2425	1.707
Ceacam1	chr7:26246720-26262644	0.823693	6.28075	2.916
Snora23	chr7:117189877-117190061	0.01	2.88336	7.177
Syce1	chr7:147963127-147973753	1.20566	5.72994	2.239
Syce3	chr15:89220604-89240934	0.284791	2.77732	3.241
Gm7325	chr17:45737915-45739051	3.2648	17.4905	2.418
Lipo1	chr19:33629770-33664801	1.17456	3.91827	1.73
Parp14	chr16:35832963-35871468	0.446727	2.29523	2.336
Parp12	chr6:39036410-39068348	4.03598	21.9312	2.439
Parp10	chr15:76063424-76073870	1.27237	4.94759	1.951
Apela	chr8:67552315-67561235	24.123	80.5208	1.739
Zbtb32	chr7:31374699-31377961	0.533083	1.67373	1.632
Fam161a	chr11:22913386-22923741	0.729123	3.66365	2.313
Mtl5	chr19:3388856-3407823	0.805623	2.79889	1.784
Aifm2	chr10:61178010-61202008	0.518636	2.13196	2.019
Aifm3	chr16:17489769-17507578	0.294749	1.03749	1.781
C77370	chrX:101272774-101396456	1.33079	5.08586	1.926
Apoc1	chr7:20274828-20278008	11.6235	36.5934	1.654
Cox7a1	chr7:30969189-30971049	4.42129	24.0316	2.44
1700061G19Rik	chr17:57015055-57028261	0.267872	1.09012	1.985
Atp10a	chr7:65913571-66084796	1.1904	4.79046	2
Cdkl2	chr5:92435099-92472068	0.549866	1.74293	1.647
Tex40	chr19:6996915-6999870	1.20846	5.63136	2.211
Cdh9	chr15:16707855-16786532	0.22856	1.31689	2.476
Cdh3	chr8:109034751-109080811	3.80383	16.4451	2.109
Gmfg	chr7:29222465-29231914	2.36426	9.75052	2.039
Gm5134	chr10:75417258-75472334	0.228364	1.17386	2.312
Slc35d3	chr10:19567722-19571265	0.885739	2.86631	1.683
A230050P20Rik	chr9:20673085-20678751	0.990455	3.28105	1.718
Slfn10-ps	chr11:82841629-82854035	0.256944	1.06559	2.011
Aurkc	chr7:6948095-6955802	2.17034	11.5763	2.41
Spats1	chr17:45585885-45611887	0.270218	1.78454	2.679
Fam169b	chr7:75418724-75507976	0.389804	1.40792	1.826
Pla2g1b	chr5:115916274-115924726	12.9513	54.7139	2.078
Pla2g10	chr16:13715149-13731076	0.757913	3.74413	2.289
Hebp2	chr10:18259928-18265882	1.13918	4.33716	1.919
Trim54	chr5:31418984-31439999	0.504294	1.94613	1.927
Itgb3	chr11:104469313-104531785	0.519659	2.14027	2.021
Zyg11a	chr4:107854538-107890527	0.375022	3.21622	3.067
Saa3	chr7:53967367-53971046	0.154384	1.61573	3.306
Steap3	chr1:122122992-122167659	1.34379	8.13139	2.588
Apobec3	chr15:79722837-79738859	10.787	40.7409	1.916
Efcab1	chr16:14906738-14924615	0.388383	1.29666	1.714
Egfl6	chrX:162960938-163023648	0.317715	1.04411	1.686
Panct2	chr1:98767702-98777811	0.39547	2.08832	2.372
Retsat	chr6:72548621-72557482	2.38572	7.98004	1.738
Platr17	chr17:34042079-34043620	2.91466	9.25418	1.663
Platr14	chr2:104399340-104411586	9.44506	42.5853	2.172
Platr10	chr3:75451362-75459653	4.3342	20.5285	2.241
Ryr3	chr2:112471538-112870488	0.335862	1.55332	2.176
4930461G14Rik	chr9:58302979-58317430	2.58753	12.6914	2.29
Col6a5	chr9:105758399-105862974	0.203318	1.17447	2.473
Bcl2l14	chr6:134346346-134388742	0.375955	1.8061	2.234
Rasa4	chr5:136559785-136587731	0.760867	2.50508	1.706
Six1	chr12:74142813-74147699	6.31558	22.6313	1.84
Pdcl2	chr5:76741170-76760136	0.337724	2.4593	2.828
Etv5	chr16:22381385-22439643	22.4952	67.5844	1.587
Etv4	chr11:101631055-101646624	5.12173	21.391	2.06
Esx1	chrX:133649935-133654865	1.23347	3.7344	1.59
Il2rg	chrX:98459723-98463594	0.590257	2.20406	1.883
Lefty2	chr1:182823249-182829233	8.32409	41.9571	2.332
Lefty1	chr1:182865169-182868532	22.4666	95.8594	2.093
Tktl1	chrX:71422597-71453837	0.258752	1.16135	2.124
Aire	chr10:77492766-77506355	0.178388	1.1854	2.666
Efcab10	chr12:34079718-34086134	0.699838	2.88203	2.027
Efcab12	chr6:115760746-115788430	0.448846	1.61699	1.826
Ncmap	chr4:134925491-134954142	0.318872	1.09916	1.754
M1ap	chr6:82896915-82980303	1.04308	7.44367	2.823
Capg	chr6:72494384-72512977	3.85134	13.9568	1.855
Slc12a8	chr16:33518414-33664221	0.578689	2.09039	1.835
4933427D06Rik	chr6:89046108-89060031	0.098264	1.6408	3.931
Ifi27	chr12:104672398-104678455	0.345011	1.23605	1.811
Wt1	chr2:104966685-105013771	1.27531	4.68139	1.868
Eomes	chr9:118387306-118395250	0.798136	3.02117	1.907
Apobec1	chr6:122527809-122552462	2.09537	10.6171	2.336
Liph	chr16:21953890-21995615	0.46207	3.02129	2.683
Pde8a	chr7:88358689-88478508	1.15252	5.28233	2.187
Rbakdn	chr5:143926457-143927430	0.472763	2.95613	2.619
9030617O03Rik	chr12:102017332-102110820	0.209551	1.38547	2.668
Mobp	chr9:120058859-120085209	0.274537	1.05072	1.898
Pla1a	chr16:38396202-38433225	0.362565	1.20047	1.7
Ubash3a	chr17:31345010-31379348	0.597439	3.49907	2.53
B3gnt7	chr1:88199795-88203880	12.7058	44.2299	1.799
B3gnt2	chr11:22734738-22760336	5.27215	17.2631	1.709
Slc2a5	chr4:149493452-149518277	0.158883	1.01814	2.606
Ddc	chr11:11714103-11798147	3.78254	11.6743	1.623
D630023F18Rik	chr1:65151858-65169788	2.78759	8.67156	1.634
Slc5a11	chr7:130358379-130416765	0.518769	1.73192	1.72
Mmrn2	chr14:35188689-35217472	1.09328	3.42704	1.639
Hs3st6	chr17:24889947-24895629	0.379107	1.31984	1.773
Tle6	chr10:81053649-81063645	0.867278	3.064	1.809
1700106J16Rik	chr11:88107544-88108763	0.257945	1.01316	1.933
Ccdc113	chr8:98057999-98082788	0.148001	1.30537	3.057
Nid2	chr14:20570478-20631009	17.1471	52.4079	1.611
Sult5a1	chr8:125666746-125682180	0.432727	3.40713	2.948
Trap1a	chrX:135868221-135872704	14.5909	51.5183	1.819
AU022751	chrX:5658335-5660538	0.675467	3.809	2.478
Zfp459	chr13:67506649-67522354	1.34926	7.61503	2.488
Irak3	chr10:119578709-119638593	0.857321	3.46486	2.002
Arc	chr15:74499510-74503000	1.09388	5.39656	2.292
Nphs1	chr7:31245076-31273628	0.783344	4.657	2.556
Lpar5	chr6:125017937-125032490	0.173322	1.14214	2.652
Cpne9	chr6:113232300-113255565	0.374011	1.66107	2.122
Tmem173	chr18:35893331-35900208	0.246697	1.21245	2.252
Fbxo15	chr18:85104416-85150784	15.3108	69.7331	2.187
Spink2	chr5:77634130-77640496	0.429273	2.35921	2.431
Tapbpl	chr6:125174229-125181878	1.3758	4.16238	1.59
Spic	chr10:88138014-88145768	0.393032	2.18532	2.445
Cdh15	chr8:125372273-125391297	0.315123	1.25721	1.963
Myh6	chr14:55560757-55585444	0.44733	1.36139	1.584
Rec114	chr9:58500662-58589366	1.91382	9.25511	2.268
Cd164l2	chr4:132776723-132780469	0.271672	1.33025	2.25
Dhdh	chr7:52728932-52744166	4.15918	12.5385	1.59
Nr5a2	chr1:138740160-138857025	2.35319	13.5803	2.524
Il17rc	chr6:113421448-113433157	0.578551	3.80647	2.697
Raet1b	chr10:21893680-22093919	0.171004	1.39114	2.953
Tfap2c	chr2:172375092-172384121	6.26161	21.1742	1.756
Lat	chr7:133507341-133513048	0.949411	3.7073	1.954
Stk31	chr6:49345602-49419501	0.585359	2.33157	1.976
2410141K09Rik	chr13:66519049-66542054	4.45679	26.2829	2.557
Gbp2b	chr3:142257810-142282140	1.81432	12.8052	2.812
Tcf15	chr2:151969344-151974832	3.74765	13.0574	1.798
Xaf1	chr11:72115130-72127235	1.17189	7.01792	2.572
Mt4	chr8:96661103-96662931	0.747313	2.91468	1.949
A2m	chr6:121586190-121629256	0.112731	1.84092	3.915
2400006E01Rik	chr3:41304852-41332396	2.16517	6.49644	1.581
1700001L05Rik	chr15:83184276-83197727	1.09171	3.47141	1.66
Dmrt1	chr19:25580195-25678818	2.48016	13.8427	2.476
Gm10324	chr13:66214388-66223772	2.61386	12.8569	2.294
Rasgrp2	chr19:6400582-6415216	0.96046	3.49714	1.854
Rasgrp4	chr7:29919951-29938974	0.417934	2.07922	2.288
Ptpn18	chr1:34516590-34530624	0.290147	1.22067	2.036
Trim25	chr11:88860716-88881607	4.90268	18.6308	1.924
Itpka	chr2:119568072-119576989	0.57839	2.23334	1.931
Rab27a	chr9:72892616-72945421	3.2681	12.4773	1.93
Tap2	chr17:34341423-34353266	0.613931	3.30693	2.41
L1td1	chr4:98393444-98405177	25.8007	86.6345	1.747
Pip5kl1	chr2:32431338-32439299	0.270014	1.04643	1.916
Gimap9	chr6:48626133-48628703	1.03903	5.15988	2.301
Igsf23	chr7:20522653-20536092	0.630196	3.1561	2.306
Cd2	chr3:101079830-101091862	0.251057	1.10489	2.094
Gdf3	chr6:122555420-122560089	12.2055	70.7597	2.534
Padi3	chr4:140341283-140366563	0.533054	1.68474	1.642
Dmrtc1c2	chrX:99998301-100005281	0.4306	2.92659	2.737
Rnf135	chr11:79997373-80013255	1.18196	5.59744	2.234
Smc1b	chr15:84895118-84962387	2.96725	22.7257	2.933
Gm2381	chr7:50072196-50122604	0.921077	3.77348	2.023
Gm10451	chr12:77545483-77549685	2.72226	9.72828	1.834
Rpp25	chr9:57351908-57353254	5.25263	18.9911	1.852
Esrrb	chr12:87702066-87862578	6.60848	38.7291	2.549
Zfp750	chr11:121372289-121380656	1.93365	7.81051	2.008
Gm13051	chr4:146064712-146094024	5.98878	22.8136	1.928
Meox1	chr11:101738823-101755668	0.469264	1.88664	1.985
Rinl	chr7:29573987-29583984	0.926766	5.26732	2.494
BC021614	chr19:4057486-4059294	1.49736	6.10705	2.021
Pfkp	chr13:6579119-6648017	4.16033	13.6505	1.712
Cnga3	chr1:37275122-37320229	0.299955	1.43633	2.222
Anxa8	chr14:34899164-34913754	1.42782	6.48543	2.176
Pstpip1	chr9:55937782-55976697	0.371133	1.26498	1.742
Gjb3	chr4:127002478-127008080	6.16628	28.8677	2.225
Gjb5	chr4:127032052-127035408	1.39724	5.11877	1.866
Stat4	chr1:52043991-52164033	0.815551	4.71624	2.517
2410021H03Rik	chr17:69624701-69626546	0.315021	1.23523	1.938
Atxn7l1	chr12:33832550-33936022	1.58288	6.95898	2.129
Cyct	chr2:76191998-76198510	5.54822	36.4595	2.714
Slfn8	chr11:82815659-82834312	0.173136	1.34136	2.883
Slfn9	chr11:82793804-82805332	0.881079	5.2251	2.555
Unc93b1	chr19:3935185-3949340	0.500991	1.92291	1.919
Sult6b1	chr17:79283277-79306332	0.333892	1.80143	2.397
Scml2	chrX:157600681-157696145	1.06406	7.20018	2.747
Dtx3l	chr16:35926600-35939113	1.83635	6.57791	1.835
Myo1f	chr17:33692651-33744709	0.270836	1.24624	2.161
Naa11	chr5:97811227-97821349	0.353726	1.40475	1.96
Ccno	chr13:113778009-113780986	0.568743	1.98176	1.783
Slc17a9	chr2:180460043-180476983	0.908651	3.20791	1.809
Igtp	chr11:58013057-58021094	1.12871	5.92206	2.381
Ano9	chr7:148287117-148303705	0.65177	2.58533	1.972
Irf1	chr11:53583515-53591876	7.72799	27.1437	1.811
Mgarp	chr3:51192334-51200469	1.14651	3.7673	1.708
Aldh1l1	chr6:90500841-90549165	1.34177	4.07446	1.595
Ampd3	chr7:117911719-117955922	0.695611	2.40049	1.772
Cpt1a	chr19:3323300-3385733	1.47455	6.33169	2.095
2410137M14Rik	chr17:37114645-37118182	0.390033	2.10864	2.405
Pcolce2	chr9:95538046-95595970	1.89038	7.32074	1.948
Slc4a5	chr6:83187368-83254939	0.625011	2.24933	1.831
Clgn	chr8:85913789-85950728	4.53906	17.2689	1.925
Hormad2	chr11:4246385-4341085	1.55097	8.57616	2.46
Hormad1	chr3:95363598-95391782	3.06302	16.4895	2.425
Lrmp	chr6:145064155-145123448	0.695086	3.03911	2.113
Grb7	chr11:98308147-98316687	4.94646	18.3163	1.887
Tcp11	chr17:28203691-28217584	0.756351	3.18815	2.061
Psmb9	chr17:34319043-34324275	1.90476	6.02127	1.655
Psmb8	chr17:34335139-34338399	1.1082	7.72842	2.791
Wfdc2	chr2:164388215-164394006	11.5849	38.0605	1.715
Slc25a31	chr3:40512792-40530016	0.345708	1.19738	1.763
Rpl39l	chr16:10170320-10175004	0.555725	1.77137	1.655
Utf1	chr7:147129754-147131011	32.8397	146.768	2.16
Prkcg	chr7:3303657-3331154	1.43067	4.58983	1.675
Tcea3	chr4:135803871-135830814	7.61317	34.607	2.183
Inpp5d	chr1:89516886-89617085	4.16771	20.3941	2.288
Capsl	chr15:9365782-9395790	0.571483	1.91487	1.727
Platr4	chr3:41291602-41297121	0.92343	3.32233	1.836
Catsperd	chr17:56767565-56803879	0.658674	2.2712	1.77
Mlana	chr19:29772430-29782796	0.554527	4.84239	3.104
Cobl	chr11:12136678-12364963	3.53533	21.3755	2.593
Dnajb13	chr7:107651528-107663324	0.254527	1.43128	2.446
Mov10l1	chr15:88813423-88885582	0.558059	1.70758	1.596
Khdc3	chr9:72950204-72952250	1.72509	9.33337	2.429
Srrm4os	chr5:116888730-116915496	0.777438	2.39478	1.611
Ddx58	chr4:40150809-40186858	2.73549	9.17923	1.743
Fetub	chr16:22918454-22939841	1.40181	8.59774	2.608
4930502E18Rik	chrX:51028007-51041399	0.129464	1.19439	3.11
Alpl	chr4:137297645-137352299	15.8131	53.4462	1.756

## Sheet: Downregulated_genes(Day6)
Supplementary Data 1 Differentially expressed genes in WT vs. PCGF5-/- ESCs at Day0 and Day6
Downregulated genes in Pcgf5-/- mESCs(Day 6).
Ensemblid	Locate	WT	Pcgf5-/-	Log2(Fold Change)
Sorbs2	chr8:46593141-46913260	4.85303	1.29429	-1.899
Tshz1	chr18:84181018-84255954	11.2009	3.33226	-1.746
Ptprz1	chr6:22825501-23002916	3.77885	1.13476	-1.727
Tmem169	chr1:72330946-72349569	1.3787	0.440881	-1.623
Cxcr4	chr1:130484775-130488876	24.5581	6.96354	-1.817
5930412G12Rik	chr5:129085004-129106562	1.62174	0.464914	-1.781
Pkia	chr3:7366603-7445365	13.6318	4.40621	-1.627
Wnt4	chr4:136833549-136855416	2.24412	0.713641	-1.639
Tmprss2	chr16:97786288-97832802	1.63476	0.177883	-3.13
Id3	chr4:135699736-135701307	35.8025	10.3939	-1.783
Sorcs3	chr19:48280514-48879995	1.12145	0.185046	-2.536
Zfp503	chr14:22803183-22808823	16.2557	3.38315	-2.261
Pcgf5	chr19:36453556-36530694	7.11252	0.562906	-3.636
Bend6	chr1:33908896-33964466	4.65585	1.20883	-1.937
Col27a1	chr4:62876445-62996024	2.22661	0.734891	-1.586
B130034C11Rik	chr16:87496317-87504283	1.01874	0.292753	-1.765
Snora31	chr14:76247729-76247841	316.558	0.01	-13.95
Actl6b	chr5:137994782-138010801	1.37109	0.311914	-2.101
Nhlh2	chr3:101814067-101819415	13.6311	4.25822	-1.676
Rps15a-ps4	chr4:131775807-131776504	1.22949	0.32472	-1.889
3110039I08Rik	chr9:41184608-41423266	3.14966	0.838793	-1.896
Gm23284	chr8:126069475-126069596	83.4005	0.01	-12.026
Insl6	chr19:29395843-29399808	149.914	35.129	-2.093
Fat4	chr3:38785861-38910905	4.23157	0.484337	-3.101
Zfp629	chr7:134750548-134757947	12.0845	3.65881	-1.721
Rarb	chr14:17263353-17914845	7.69637	1.33661	-2.517
9330159F19Rik	chr10:28931448-28950585	2.62817	0.695913	-1.902
Ccdc177	chr12:81856433-81861702	2.07898	0.41244	-2.306
Ednrb	chr14:104213831-104243693	53.2362	8.72892	-2.607
Lrrtm1	chr6:77192710-77195511	1.00897	0.269726	-1.865
Col4a5	chrX:137909961-138123778	1.31967	0.371715	-1.801
Col4a2	chr8:11312828-11449287	39.8059	8.503	-2.226
Col4a1	chr8:11198422-11312826	62.9952	14.2046	-2.148
Purg	chr8:34496796-34527941	8.14049	2.69604	-1.591
Otp	chr13:95645581-95653636	3.39493	0.435313	-2.935
Hhipl1	chr12:109544479-109566510	1.08456	0.189146	-2.458
Fgfr3	chr5:34064372-34079717	12.8506	2.33881	-2.453
Ackr1	chr1:175262016-175263634	1.97673	0.61213	-1.675
Lat2	chr5:135075972-135090895	1.73765	0.391185	-2.123
Adgra3	chr8:28196312-28233908	1.40512	0.402746	-1.778
S1pr1	chr3:115413350-115417973	1.57615	0.480283	-1.694
2510009E07Rik	chr16:21649117-21694738	2.86011	0.470332	-2.579
Hoxc4	chr15:102864825-102867283	5.0116	1.41382	-1.818
Pdzph1	chr17:59018230-59130798	2.81061	0.476942	-2.534
Cdkn1c	chr7:150644243-150646955	31.2294	9.65164	-1.693
Mfhas1	chr8:36650851-36742503	6.71242	1.5625	-2.096
Mab21l2	chr3:86349502-86352205	1.36977	0.13301	-3.27
Dusp8	chr7:149265391-149281189	4.71833	1.00802	-2.216
Angptl2	chr2:33071480-33103234	5.6343	1.65204	-1.764
Fabp7	chr10:57504728-57508256	58.7169	17.5932	-1.738
Vgll3	chr16:65815877-65863311	5.41636	1.37588	-1.969
Zfp536	chr7:38264127-38554771	3.02021	0.649302	-2.2
Ctsh	chr9:89949104-89970933	3.88265	0.755007	-2.347
E130307A14Rik	chr10:39341216-39451813	8.70411	2.90261	-1.581
Prickle4	chr17:47825422-47831685	1.5128	0.443464	-1.748
Rnf150	chr8:85387254-85615170	1.53564	0.302682	-2.305
Snora64	chr17:24857733-24857850	579.42	0.01	-14.822
Pantr1	chr1:42705044-42751670	21.1152	2.82801	-2.896
Alcam	chr16:52249108-52453110	1.69037	0.497146	-1.745
B3gat1	chr9:26559146-26568923	3.2547	0.677326	-2.248
Nrg1	chr8:32928499-33028675	5.5043	1.79116	-1.614
Lrrc4b	chr7:51697856-51718714	10.6295	2.26485	-2.226
Slco1a5	chr6:142182747-142271501	1.54155	0.463371	-1.713
Ror2	chr13:53204685-53381478	6.96012	2.30598	-1.59
Slc44a5	chr3:153636399-153934684	8.94882	1.37257	-2.696
Hoxd3	chr2:74550049-74586328	4.10989	0.419483	-3.262
Boc	chr16:44485157-44558983	25.4635	6.50704	-1.967
Ildr2	chr1:168184269-168246963	15.3631	4.33922	-1.822
Rprm	chr2:53936503-53937963	21.3205	4.87359	-2.127
Ctnna2	chr6:76831630-77929661	5.27022	1.74052	-1.593
Nxph4	chr10:126962528-126971615	7.58246	2.25645	-1.744
Clvs1	chr4:9196463-9378838	1.00928	0.280755	-1.81
Dach1	chr14:98186064-98568984	10.3419	2.07648	-2.311
Mapk10	chr5:103336966-103640353	2.13724	0.63266	-1.74
6430573F11Rik	chr8:37552244-37576067	2.28459	0.483737	-2.216
Gpc6	chr14:117324518-118378751	9.2589	2.64089	-1.806
Nr2f1	chr13:78328235-78338243	32.2645	4.10793	-2.97
Nr2f2	chr7:77496835-77511632	31.5617	9.69881	-1.701
Gnao1	chr8:96334737-96493288	7.67597	2.55369	-1.584
2610100L16Rik	chr3:17689920-17700071	12.5678	2.78838	-2.168
Dcc	chr18:71413285-72510723	4.33529	1.19437	-1.851
Dcx	chrX:140290384-140367762	10.9313	2.89383	-1.914
Celf3	chr3:94282216-94296120	8.72879	2.76165	-1.657
Rhpn1	chr15:75534717-75544849	9.10944	2.61384	-1.797
Slc7a10	chr7:35971403-35986130	1.87068	0.58763	-1.654
Cdkn2c	chr4:109333480-109339361	2.913	0.541485	-2.406
Nr4a2	chr2:56959636-56976414	1.98841	0.642339	-1.615
Fbxl7	chr15:26470213-26825319	8.74285	2.28829	-1.929
Nell2	chr15:95049870-95358683	17.7581	4.37873	-2.017
Pcp4	chr16:96689212-96747400	2.26553	0.496856	-2.167
Sema5a	chr15:32174567-32626096	1.6625	0.502977	-1.705
Edn1	chr13:42396638-42403358	5.60334	1.35594	-2.039
Gm22109	chr8:126084785-126084906	187.651	0.01	-13.196
St8sia2	chr7:81084005-81158568	10.1437	3.22329	-1.651
Ephb1	chr9:101824457-102257023	7.03289	2.20607	-1.668
Gab2	chr7:104230260-104457461	2.84802	0.796745	-1.825
Slc24a3	chr2:145068346-145467675	1.39412	0.457011	-1.588
Unc5a	chr13:55050792-55107379	4.85143	0.855977	-2.489
Ebf4	chr2:130121674-130196217	2.42835	0.625186	-1.941
Slco2a1	chr9:102910818-102990179	1.202	0.233015	-2.318
Rfx4	chr10:84218792-84369283	23.5849	5.69367	-2.049
Pdzrn4	chr15:92227240-92602250	2.07976	0.627876	-1.712
Lrrc36	chr8:107937521-107987986	1.44985	0.369351	-1.944
Igfbp7	chr5:77778264-77837070	2.25822	0.702186	-1.671
Rln1	chr19:29406244-29409160	39.9888	10.2418	-1.964
Krt7	chr15:101242833-101258237	7.44344	2.34523	-1.662
Krt8	chr15:101827141-101834773	85.8229	25.8064	-1.733
Foxg1	chr12:50483869-50487854	3.77752	0.764996	-2.289
Fxyd3	chr7:31855553-31861716	1.68999	0.241856	-2.755
Rgag4	chrX:99261880-99266646	1.33652	0.409721	-1.682
Trabd2b	chr4:114079328-114287703	1.71671	0.512343	-1.725
Ctnnd2	chr15:30102347-30959098	6.29486	1.4547	-2.106
Nrbp2	chr15:75916023-75920443	22.813	6.33467	-1.847
Gbx1	chr5:24010243-24032666	4.45861	0.500691	-3.129
Atp6v1g2	chr17:35373540-35375712	2.80521	0.842515	-1.723
Lonrf2	chr1:38851353-38878060	4.1187	1.03443	-1.983
Ctxn1	chr8:4257645-4259274	37.8167	10.5613	-1.839
Bcl2	chr1:108434754-108610867	4.11974	1.35844	-1.594
Fam78b	chr1:168931547-169021433	2.95824	0.608891	-2.262
Dbx1	chr7:56886868-56892205	83.2407	19.0143	-2.13
2810029C07Rik	chr12:112810527-112812613	1.46534	0.362524	-1.986
LOC105245869	chr14:118635453-118660421	7.82447	2.49465	-1.645
Lamp5	chr2:135883662-135895653	2.31378	0.336631	-2.745
Myt1	chr2:181498036-181562480	2.39948	0.49348	-2.259
Plac8	chr5:100982751-101001224	2.57524	0.820808	-1.638
Prdm8	chr5:98609887-98616467	6.89314	1.73665	-1.983
Frat1	chr19:41904459-41907073	2.33435	0.760325	-1.606
Olfm2	chr9:20472429-20532658	21.1649	6.91702	-1.612
Rnu12	chr15:82980074-82980224	14.7747	0.01	-9.53
Tgfb1i1	chr7:135390325-135399213	7.97445	2.59904	-1.614
Mylk	chr16:34785035-35002520	11.8656	2.88807	-2.035
Gal3st4	chr5:138706152-138713982	5.1125	1.03358	-2.295
Adamts1	chr16:85794072-85803360	2.75019	0.86301	-1.661
Osbpl6	chr2:76244564-76438704	2.77832	0.82598	-1.738
Cacng4	chr11:107596093-107655778	6.16127	1.77009	-1.794
Pisd-ps1	chr11:3024023-3031947	5.83012	1.23441	-2.231
Sfrp1	chr8:24521973-24560104	83.3448	25.9696	-1.682
Neurog2	chr3:127336062-127338549	1.99516	0.635513	-1.635
Lmo1	chr7:116282078-116318721	5.44607	1.55737	-1.8
St8sia4	chr1:97484258-97564171	1.33248	0.240528	-2.422
Lrrn1	chr6:107479719-107520222	22.5377	5.87697	-1.937
Cntf	chr19:12838017-12840122	2.17494	0.307527	-2.783
Plce1	chr19:38598686-38859590	3.04123	0.920748	-1.713
Tspan18	chr2:93041916-93174644	4.9676	1.00062	-2.3
Pcdh8	chr14:80166578-80171119	24.4086	6.82876	-1.836
Nxf7	chrX:132114325-132128394	2.13723	0.548485	-1.943
Myo5b	chr18:74602272-74931131	3.88114	1.19442	-1.692
Mir124a-1hg	chr14:65206951-65212798	3.59044	1.1154	-1.678
Isl1	chr13:117088477-117099896	2.93812	0.969047	-1.59
Celsr2	chr3:108193765-108218412	14.8358	4.40257	-1.75
Gata6	chr18:11052507-11085633	3.05492	0.833587	-1.861
Robo3	chr9:37223629-37240760	5.51058	1.3601	-2.011
Cryge	chr1:65095130-65097737	3.03434	0.993865	-1.601
Pou3f2	chr4:22409241-22415513	25.5017	5.25994	-2.275
Pou3f4	chrX:108009803-108010889	2.50581	0.774988	-1.68
Nefm	chr14:68737601-68743061	79.9476	13.9442	-2.519
Nefl	chr14:68701940-68705794	36.3835	11.3059	-1.685
Pdgfra	chr5:75548315-75594229	2.36641	0.49003	-2.249
Npm2	chr14:71047108-71052891	1.5677	0.184401	-3.021
Lfng	chr5:141083294-141091499	28.9835	7.1872	-2.01
Tmem132c	chr5:127722195-128046160	3.70594	0.802169	-2.194
Fosb	chr7:19888044-19895394	2.71076	0.819119	-1.714
Smarcd3	chr5:24098439-24107820	5.75956	1.37831	-2.055
Gm266	chr12:112722819-112724034	2.72905	0.620803	-2.118
Ogn	chr13:49703439-49719869	1.13593	0.172493	-2.651
Bhlhe41	chr6:145806762-145813940	2.09255	0.195077	-3.358
Stmn4	chr14:66963211-66980517	9.04486	1.88528	-2.256
Cspg5	chr9:110146286-110165080	2.80572	0.442058	-2.639
Ajap1	chr4:152747329-152856939	5.99423	1.12878	-2.398
Rbp4	chr19:38191109-38199811	8.37549	2.51738	-1.73
Fzd1	chr5:4753838-4758216	5.04614	1.37647	-1.867
Fzd3	chr14:65811277-65881300	21.276	5.89775	-1.849
Fzd9	chr5:135724807-135726917	4.59134	1.36393	-1.744
Lbh	chr17:73267644-73291286	14.1899	3.7346	-1.923
Hoxd4	chr2:74560034-74567216	2.35022	0.243738	-3.218
Cxxc4	chr3:133899458-133925053	4.89482	1.48797	-1.711
Efna5	chr17:62952305-63230666	21.4652	6.19213	-1.792
D430019H16Rik	chr12:106692065-106731305	3.27619	1.04828	-1.635
Ccl17	chr8:97334352-97335936	1.16186	0.01	-5.873
Fhl1	chrX:53984937-54046523	60.2878	16.4727	-1.871
Bmp1	chr14:70874361-70920067	12.8285	4.28221	-1.581
L1cam	chrX:71099118-71126173	1.90243	0.531639	-1.82
Dkk1	chr19:30620373-30623986	1.09338	0.203657	-2.369
Ptprd	chr4:75587140-77857799	3.15125	0.684227	-2.187
Kcnj4	chr15:79314143-79335671	1.64602	0.376536	-2.099
Snora70	chrX:71517830-71517959	234.071	0.01	-13.515
Gm25018	chr8:126062683-126062804	104.251	0.01	-12.348
Foxa2	chr2:147868612-147872705	1.43342	0.294185	-2.246
Stox2	chr8:48265401-48437702	15.9177	5.0378	-1.658
Sox2ot	chr3:34459302-34576915	10.3785	2.63853	-1.972
Asxl3	chr18:22503589-22688728	1.30122	0.408878	-1.646
Scrt1	chr15:76346632-76352559	4.65012	0.967738	-2.253
Scrt2	chr2:151907264-151921538	6.89395	1.79456	-1.936
Cav1	chr6:17256334-17291328	1.74602	0.556876	-1.631
Trim9	chr12:71345520-71448601	2.31729	0.582089	-1.975
Mn1	chr5:111847185-111886045	15.2758	4.6772	-1.705
Zhx2	chr15:57526221-57671387	9.3933	2.18296	-2.1
5330434G04Rik	chrX:102568332-102587093	2.17056	0.421637	-2.337
Grm2	chr9:106546865-106558440	3.17738	0.967749	-1.705
Irx5	chr8:94881694-94885355	27.3436	6.76126	-2.014
Irx3	chr8:94322409-94325553	61.5685	16.8732	-1.867
Irx2	chr13:72766425-72771642	18.6097	5.26303	-1.82
Prdm13	chr4:21604626-21613110	1.52116	0.0185746	-5.744
A830082K12Rik	chr13:78337277-78375825	3.36438	0.559567	-2.567
Scg2	chr1:79431243-79436665	1.19177	0.300638	-1.952
Zfp663	chr2:165176796-165187619	3.07038	0.761803	-1.997
5930403L14Rik	chr4:154004799-154010476	1.37393	0.151792	-3.097
Ptprn2	chr12:117724192-118516640	11.152	2.9352	-1.922
Foxl2os	chr9:98849573-98855729	1.3499	0.234854	-2.474
Ccdc81	chr7:97014657-97052139	1.10169	0.0490287	-4.235
Ccdc80	chr16:45094165-45128037	2.13823	0.494818	-2.089
Crnde	chr8:94849929-94880019	8.06397	2.29841	-1.806
Sox17	chr1:4481008-4487435	1.33133	0.245034	-2.395
Hrk	chr5:118619772-118639487	1.4139	0.29113	-2.241
Sox6	chr7:122614385-123182258	1.31614	0.409324	-1.661
St18	chr1:6477311-6851021	4.25829	1.25063	-1.76
Acta2	chr19:34314825-34329863	56.9376	14.4379	-1.979
Foxb1	chr9:69605516-69608747	8.15661	1.03404	-2.968
Mid1	chrX:166123130-166428729	17.6617	5.10908	-1.787
Opn3	chr1:177592552-177622763	5.57881	1.66191	-1.741
Lox	chr18:52675713-52689521	9.81931	2.27161	-2.107
Itgb8	chr12:120401275-120476749	5.97128	1.84573	-1.688
Zeb2os	chr2:44966657-44969604	4.80277	1.51488	-1.658
Foxl2	chr9:98856025-98858545	2.02456	0.26558	-2.884
Fgfbp3	chr19:36992039-36994089	24.5513	8.01961	-1.613
Cpeb2	chr5:43624701-43680963	2.46204	0.763618	-1.676
Vcam1	chr3:115812937-115832606	1.31215	0.335742	-1.935
Phox2b	chr5:67485635-67490365	17.6626	2.44701	-2.847
Pax7	chr4:139293995-139388883	7.3708	2.17508	-1.756
Pax3	chr1:78097841-78193711	13.0327	1.37633	-3.234
Pax2	chr19:44831883-44912359	5.20211	1.72224	-1.589
1110020A21Rik	chr17:85316521-85357050	1.19361	0.358606	-1.707
Nedd9	chr13:41405284-41582729	12.827	3.29521	-1.957
Ankrd1	chr19:36186454-36194334	1.0951	0.261647	-2.024
Cyp46a1	chr12:109572590-109600444	2.62621	0.632981	-2.036
Pou3f3	chr1:42753990-42757054	24.4171	4.61569	-2.401
Gpr62	chr9:106366290-106368271	1.05349	0.292058	-1.816
Cryab	chr9:50559429-50564740	23.2692	5.45819	-2.09
Mpeg1	chr19:12535268-12539775	1.89184	0.397657	-2.222
Maf	chr8:118227152-118230794	4.11247	0.9449	-2.11
S100a4	chr3:90407691-90409967	1.8273	0.278662	-2.67
Hkdc1	chr10:61845884-61885205	1.91674	0.237527	-2.961
Shisa9	chr16:11984205-12270997	1.2608	0.135979	-3.122
Pcdh17	chr14:84843369-84936867	1.66341	0.300526	-2.43
Cubn	chr2:13197964-13413503	5.68791	1.84764	-1.617
Haglr	chr2:74586478-74600953	1.99598	0.307346	-2.66
Plxnc1	chr10:94253611-94407212	1.81336	0.386715	-2.2
Gjc3	chr5:138395036-138404187	1.01742	0.132212	-2.853
Cdh6	chr15:12963954-13103394	4.80858	1.11276	-2.102
Fam181a	chr12:104553168-104555275	15.2898	3.68915	-2.048
Arhgap33	chr7:31307244-31320079	10.9197	3.61727	-1.591
Tox	chr4:6614532-6917870	4.42563	0.621314	-2.813
Irs1	chr1:82229679-82288014	1.69907	0.353905	-2.232
Irs2	chr8:10986963-11008430	12.7772	3.73053	-1.773
Dclk1	chr3:55046447-55342990	6.03623	1.66093	-1.855
Miat	chr5:112642247-112657968	17.5875	5.72566	-1.617
Zfp358	chr8:3493137-3497208	28.8023	9.09074	-1.663
6430548M08Rik	chr8:122638051-122689207	1.89402	0.448469	-2.054
Metrn	chr17:25931515-25933990	44.5756	13.462	-1.727
Fam155a	chr8:9206009-9771023	1.44707	0.431109	-1.724
Hoxb3	chr11:96184439-96209244	3.58521	0.913837	-1.96
Hoxb4	chr11:96179580-96182952	8.1654	2.54155	-1.68
Rnf223	chr4:155506278-155507528	1.76415	0.543083	-1.682
Col12a1	chr9:79446793-79566529	2.36198	0.492493	-2.239
Cers1	chr8:72839673-72855487	1.77479	0.55737	-1.653
Ntng2	chr2:29050245-29103619	2.62217	0.857087	-1.602
Lhx1os	chr11:84339161-84349333	1.87071	0.589946	-1.648
Elavl3	chr9:21819448-21856467	24.58	7.70431	-1.672
Msrb3	chr10:120218156-120336027	6.20075	2.009	-1.621
Apc2	chr10:79764564-79781001	2.4913	0.789291	-1.646
Apba2	chr7:71646591-71898762	20.1594	6.04415	-1.736
Agtr1a	chr13:30428224-30474736	21.5566	2.50238	-3.102
P4ha3	chr7:107434029-107468209	1.26528	0.39235	-1.664
Ttr	chr18:20823750-20832827	2.97537	0.438433	-2.735
Cadps	chr14:13205076-13655593	2.65913	0.499479	-2.389
Gas1	chr13:60275765-60278896	22.3449	6.80711	-1.713
Wnt7a	chr6:91313976-91361363	8.71029	2.35124	-1.885
Wnt7b	chr15:85365866-85412251	9.02866	2.61586	-1.783
Hs3st1	chr5:40005173-40035870	2.70896	0.844151	-1.67
Hes3	chr4:151660080-151665771	15.6411	2.99318	-2.382
Hes5	chr4:154335031-154336480	28.0468	8.35272	-1.746
2810032G03Rik	chr12:5383307-5422938	1.16454	0.367967	-1.636
Lpar3	chr3:145883924-145949178	1.16788	0.253149	-2.162
Ncald	chr15:37295929-37722183	4.18967	0.760351	-2.447
Ntn1	chr11:68022865-68200328	17.5161	5.22895	-1.742
Txlnb	chr10:17516024-17565469	1.34527	0.34926	-1.915
Spink1	chr18:43887722-43896891	11.2593	0.733262	-3.922
Cdh11	chr8:105156894-105309011	8.7189	2.56989	-1.758
Lix1	chr17:17539649-17596351	14.3234	2.84964	-2.325
Msx3	chr7:147232055-147234987	2.05606	0.222399	-3.152
Adgrg1	chr8:97501008-97538108	16.5195	4.22992	-1.963
Rtn4r	chr16:18127798-18152501	1.58141	0.333892	-2.21
Atf3	chr1:192994175-193007212	4.3551	1.14156	-1.922
Klhl29	chr12:5084273-5382488	2.91986	0.796163	-1.862
Frzb	chr2:80252126-80287553	8.72803	1.58356	-2.455
Efnb3	chr11:69367593-69373739	19.9969	6.24519	-1.677
Crabp2	chr3:87752614-87757294	443.174	119.646	-1.889
Snhg10	chr12:106268826-106270489	3.85523	1.00292	-1.932
S100g	chrX:159399923-159402531	1.71026	0.462011	-1.866
Scube2	chr7:116942204-117009193	10.2913	2.21927	-2.208
Lama1	chr17:68046604-68171985	24.9953	7.0606	-1.822
Zfhx4	chr3:5218553-5415855	3.55026	0.753126	-2.222
P3h2	chr16:25960408-26105870	4.27285	0.897621	-2.238
Nbl1	chr4:138638206-138648885	1.02181	0.264729	-1.909
Cecr6	chr6:120438956-120443825	1.12967	0.344008	-1.687
Dmbx1	chr4:115587723-115612531	1.15742	0.34216	-1.729
Cp	chr3:19857053-19909750	5.91043	1.0256	-2.515
Emilin2	chr17:71601515-71660305	6.40318	1.49103	-2.095
Esrrg	chr1:189432884-190038763	1.1458	0.322937	-1.796
Ndufs5	chr4:123389952-123395429	7.97157	2.54569	-1.643
Habp2	chr19:56362427-56394579	1.2343	0.221107	-2.429
Lsamp	chr16:41533454-42146326	1.62601	0.45056	-1.829
Adgrl3	chr5:81450617-82224755	2.37225	0.442346	-2.397
Pcdhb17	chr18:37644674-37647944	1.1761	0.177393	-2.662
Kcnq4	chr4:120370077-120419781	1.86231	0.606243	-1.603
Pth1r	chr9:110624588-110649649	7.60595	2.50937	-1.596
Slit2	chr5:48374393-48697521	3.34962	0.945768	-1.814
Fras1	chr5:96802973-97213747	2.47608	0.774155	-1.665
Sema3b	chr9:107500004-107511572	1.70831	0.56297	-1.584
Myo16	chr8:10153922-10633950	1.80089	0.464517	-1.932
Irf2	chr8:47825098-47932812	5.88935	1.57533	-1.896
Zbtb16	chr9:48462401-48644050	13.309	3.99604	-1.733
Vit	chr17:78907402-79026749	12.6401	2.16783	-2.538
Gm5607	chr8:12385770-12436732	2.79566	0.5756	-2.26
Rmrp	chr4:43505656-43505931	2.46342	0.289648	-3.045
Pogk	chr1:168323741-168339959	6.2127	1.65243	-1.904
Kctd12	chr14:103375797-103381854	1.30907	0.26469	-2.264
Dpysl4	chr7:146271899-146287690	34.6547	9.71431	-1.834
Dpysl5	chr5:31014267-31101742	52.993	15.3079	-1.791
Dpysl3	chr18:43480632-43597940	33.0909	10.4169	-1.667
Crb2	chr2:37631768-37654623	7.13186	1.50261	-2.239
2900092D14Rik	chr1:42757180-42760021	8.46237	1.09924	-2.933
Nebl	chr2:17268360-17652695	2.68168	0.525544	-2.329
Pard3b	chr1:61685397-62688858	2.40102	0.670215	-1.826
Rgma	chr7:80520405-80564785	65.5032	21.7647	-1.589
Zic1	chr9:91255182-91260637	3.5089	0.897181	-1.956
Lppr3	chr10:79323219-79337379	11.344	3.62367	-1.644
Fhl2	chr1:43179915-43253606	3.02554	0.994066	-1.596
Pcdhga6	chr18:37866882-38001524	1.1081	0.350749	-1.632
Col3a1	chr1:45368382-45406551	2.10438	0.341319	-2.589
Mroh2a	chr1:90123594-90158864	1.94366	0.446913	-2.096
