# Supplementary material for: PCGF5 is required for neural differentiation of embryonic stem cells
Source: Nat Commun. 2018 May 15;9:1463. doi: 10.1038/s41467-018-03781-0 (PMC5954019; doi:10.1038/s41467-018-03781-0)
Supplement: Supplementary file 5 — Supplementary Data 2 [file 41467_2018_3781_MOESM5_ESM.xlsx]

## Sheet: basic_statistics
Supplementary Data 2 PCGF5 binding profiles in ESCs and NPC
Summary of PCGF5 ChIP-Seq data in ESCs and NPCs
	Total Fragment	Aligned Fragment	Unique Fragment	NO. of Peak
ES_PCGF5	39488157	33276954	24846312	653
ES_PCGF5_input	20230230	16760383	12870282	NA
NPC_PCGF5	79804193	72866675	58481423	12015
NPC_PCGF5_input	26704250	23349748	18104727	NA

## Sheet: ES_PCGF5_peaks
Supplementary Data 2 PCGF5 binding profiles in ESCs and NPC
The proximal genes for PCGF5 binding peaks in ESCs
PeakID	Chr	Start	End	Distance to TSS	Nearest PromoterID	Gene Name
pcgf5_115_mES_pvalue_1e-4_peak_8887	chr2	173086411	173087150	15254	NM_022995	Pmepa1
pcgf5_115_mES_pvalue_1e-4_peak_8886	chr2	173084261	173085003	17402	NM_022995	Pmepa1
pcgf5_115_mES_pvalue_1e-4_peak_8888	chr2	173195624	173196436	-93996	NM_022995	Pmepa1
pcgf5_115_mES_pvalue_1e-4_peak_8889	chr2	173298904	173299088	-49097	NM_028158	1700021F07Rik
pcgf5_115_mES_pvalue_1e-4_peak_8891	chr2	173369176	173370042	21516	NM_028158	1700021F07Rik
pcgf5_115_mES_pvalue_1e-4_peak_8890	chr2	173351057	173351294	3082	NM_028158	1700021F07Rik
pcgf5_115_mES_pvalue_1e-4_peak_8869	chr2	172686266	172686920	79229	NM_007557	Bmp7
pcgf5_115_mES_pvalue_1e-4_peak_8868	chr2	172682553	172682823	83134	NM_007557	Bmp7
pcgf5_115_mES_pvalue_1e-4_peak_8892	chr2	173401803	173401988	1947	NM_001199955	Ankrd60
pcgf5_115_mES_pvalue_1e-4_peak_8885	chr2	173065968	173066575	-21848	NM_001139519	Zbp1
pcgf5_115_mES_pvalue_1e-4_peak_8870	chr2	172726120	172726998	39263	NM_007557	Bmp7
pcgf5_115_mES_pvalue_1e-4_peak_8876	chr2	172964101	172964420	14010	NR_040321	Ctcflos
pcgf5_115_mES_pvalue_1e-4_peak_8879	chr2	172998374	172998610	19918	NM_011044	Pck1
pcgf5_115_mES_pvalue_1e-4_peak_8867	chr2	172662413	172662701	103265	NM_007557	Bmp7
pcgf5_115_mES_pvalue_1e-4_peak_8875	chr2	172879460	172879652	32153	NM_019547	Rbm38
pcgf5_115_mES_pvalue_1e-4_peak_8877	chr2	172992356	172992593	13900	NM_011044	Pck1
pcgf5_115_mES_pvalue_1e-4_peak_8871	chr2	172739672	172740135	25919	NM_007557	Bmp7
pcgf5_115_mES_pvalue_1e-4_peak_8872	chr2	172755934	172756186	9762	NM_007557	Bmp7
pcgf5_115_mES_pvalue_1e-4_peak_8893	chr2	173411662	173412342	-8160	NM_027303	Ankrd60
pcgf5_115_mES_pvalue_1e-4_peak_8873	chr2	172847277	172847492	-19	NM_019547	Rbm38
pcgf5_115_mES_pvalue_1e-4_peak_8874	chr2	172855195	172855903	8146	NM_019547	Rbm38
pcgf5_115_mES_pvalue_1e-4_peak_8878	chr2	172994938	172995434	16612	NM_011044	Pck1
pcgf5_115_mES_pvalue_1e-4_peak_8884	chr2	173061905	173062846	-17952	NM_001139519	Zbp1
pcgf5_115_mES_pvalue_1e-4_peak_8854	chr2	172196413	172196631	19	NM_024199	Cstf1
pcgf5_115_mES_pvalue_1e-4_peak_8880	chr2	173043035	173043305	1253	NM_021394	Zbp1
pcgf5_115_mES_pvalue_1e-4_peak_8883	chr2	173060345	173060773	-16136	NM_001139519	Zbp1
pcgf5_115_mES_pvalue_1e-4_peak_1909	chr11	48630409	48630639	369	NM_145377	Trim41
pcgf5_115_mES_pvalue_1e-4_peak_16428	chr9	48971016	48971210	60229	NM_030709	Tmprss5
pcgf5_115_mES_pvalue_1e-4_peak_1907	chr11	48603728	48604067	-9965	NM_008143	Rack1
pcgf5_115_mES_pvalue_1e-4_peak_1905	chr11	48522390	48522617	-91359	NM_008143	Rack1
pcgf5_115_mES_pvalue_1e-4_peak_17062	chrM	15586	16152	NA	NA
pcgf5_115_mES_pvalue_1e-4_peak_8881	chr2	173053800	173053989	-9471	NM_001139519	Zbp1
pcgf5_115_mES_pvalue_1e-4_peak_1910	chr11	48637667	48638280	-1667	NM_053166	Trim7
pcgf5_115_mES_pvalue_1e-4_peak_1903	chr11	48431593	48431983	-182074	NM_008143	Rack1
pcgf5_115_mES_pvalue_1e-4_peak_8852	chr2	171867740	171868475	859	NM_175631	Cbln4
pcgf5_115_mES_pvalue_1e-4_peak_1908	chr11	48621005	48621292	4507	NR_028564	Snord95
pcgf5_115_mES_pvalue_1e-4_peak_1728	chr11	4022886	4023714	-4568	NM_144520	Sec14l2
pcgf5_115_mES_pvalue_1e-4_peak_1915	chr11	49075958	49076870	12360	NM_001110150	Mgat1
pcgf5_115_mES_pvalue_1e-4_peak_8853	chr2	171914993	171915209	-46135	NM_175631	Cbln4
pcgf5_115_mES_pvalue_1e-4_peak_1912	chr11	48983315	48983501	9890	NM_146276	Olfr1394
pcgf5_115_mES_pvalue_1e-4_peak_1943	chr11	51462208	51462416	-2144	NR_027958	D930048N14Rik
pcgf5_115_mES_pvalue_1e-4_peak_1906	chr11	48583384	48583592	-30374	NM_008143	Rack1
pcgf5_115_mES_pvalue_1e-4_peak_1904	chr11	48500144	48500391	-113595	NM_008143	Rack1
pcgf5_115_mES_pvalue_1e-4_peak_1730	chr11	4035300	4035748	361	NM_027859	Rnf215
pcgf5_115_mES_pvalue_1e-4_peak_5174	chr15	83365379	83365563	8179	NM_007546	Bik
pcgf5_115_mES_pvalue_1e-4_peak_1902	chr11	46032736	46033253	-16065	NM_177075	Fndc9
pcgf5_115_mES_pvalue_1e-4_peak_8862	chr2	172479525	172479971	103257	NM_001159696	Tfap2c
pcgf5_115_mES_pvalue_1e-4_peak_1920	chr11	49607117	49607779	-209	NM_013529	Gfpt2
pcgf5_115_mES_pvalue_1e-4_peak_5173	chr15	83342901	83343244	-1735	NM_178869	Ttll1
pcgf5_115_mES_pvalue_1e-4_peak_1856	chr11	31952069	31952275	49056	NR_130637	Gm12108
pcgf5_115_mES_pvalue_1e-4_peak_1941	chr11	51419739	51420312	358	NM_001048061	Hnrnpab
pcgf5_115_mES_pvalue_1e-4_peak_1911	chr11	48667482	48668155	16311	NM_001347436	Trim7
pcgf5_115_mES_pvalue_1e-4_peak_1820	chr11	20022878	20023505	-10237	NM_146243	Actr2
pcgf5_115_mES_pvalue_1e-4_peak_8882	chr2	173057371	173058321	-13423	NM_001139519	Zbp1
pcgf5_115_mES_pvalue_1e-4_peak_1854	chr11	31652515	31653154	71713	NR_102310	D630024D03Rik
pcgf5_115_mES_pvalue_1e-4_peak_1945	chr11	51631190	51631410	39683	NM_199299	Jade2
pcgf5_115_mES_pvalue_1e-4_peak_1942	chr11	51454835	51455030	-5534	NM_025346	Rmnd5b
pcgf5_115_mES_pvalue_1e-4_peak_1944	chr11	51472189	51472463	-7751	NM_145974	N4bp3
pcgf5_115_mES_pvalue_1e-4_peak_1913	chr11	49057315	49058132	30	NM_001110148	Mgat1
pcgf5_115_mES_pvalue_1e-4_peak_1727	chr11	3980332	3980640	14948	NM_026443	Mtfp1
pcgf5_115_mES_pvalue_1e-4_peak_8863	chr2	172492039	172492362	115709	NM_001159696	Tfap2c
pcgf5_115_mES_pvalue_1e-4_peak_1788	chr11	8503040	8503311	61363	NM_001083587	Tns3
pcgf5_115_mES_pvalue_1e-4_peak_16426	chr9	48630596	48631202	13151	NM_001033324	Zbtb16
pcgf5_115_mES_pvalue_1e-4_peak_8858	chr2	172395824	172396131	19486	NM_001159696	Tfap2c
pcgf5_115_mES_pvalue_1e-4_peak_1830	chr11	20855648	20855828	-124627	NM_173752	Lgalsl
pcgf5_115_mES_pvalue_1e-4_peak_1857	chr11	32049811	32050230	-48792	NR_130637	Gm12108
pcgf5_115_mES_pvalue_1e-4_peak_1767	chr11	6013351	6013533	-47691	NM_007595	Camk2b
pcgf5_115_mES_pvalue_1e-4_peak_1850	chr11	30685173	30685405	13514	NM_134013	Psme4
pcgf5_115_mES_pvalue_1e-4_peak_1812	chr11	19419088	19420126	-404838	NM_033523	Spred2
pcgf5_115_mES_pvalue_1e-4_peak_1808	chr11	16923633	16923828	-15009	NM_019549	Plek
pcgf5_115_mES_pvalue_1e-4_peak_8855	chr2	172345889	172346145	-29076	NM_009335	Tfap2c
pcgf5_115_mES_pvalue_1e-4_peak_1917	chr11	49465584	49465824	-11393	NM_054037	Scgb3a1
pcgf5_115_mES_pvalue_1e-4_peak_1947	chr11	51668062	51668573	2666	NM_199299	Jade2
pcgf5_115_mES_pvalue_1e-4_peak_1946	chr11	51664599	51665374	5997	NM_199299	Jade2
pcgf5_115_mES_pvalue_1e-4_peak_8856	chr2	172347129	172347801	-27628	NM_009335	Tfap2c
pcgf5_115_mES_pvalue_1e-4_peak_8857	chr2	172372217	172372798	-2586	NM_009335	Tfap2c
pcgf5_115_mES_pvalue_1e-4_peak_8861	chr2	172463931	172464213	87581	NM_001159696	Tfap2c
pcgf5_115_mES_pvalue_1e-4_peak_1919	chr11	49548248	49548528	-22164	NM_212484	Cnot6
pcgf5_115_mES_pvalue_1e-4_peak_1918	chr11	49526220	49527046	-409	NM_212484	Cnot6
pcgf5_115_mES_pvalue_1e-4_peak_1948	chr11	51688598	51689609	-18120	NM_199299	Jade2
pcgf5_115_mES_pvalue_1e-4_peak_1938	chr11	51209279	51209476	105955	NM_153393	Col23a1
pcgf5_115_mES_pvalue_1e-4_peak_1914	chr11	49064040	49064292	112	NM_001110150	Mgat1
pcgf5_115_mES_pvalue_1e-4_peak_1811	chr11	19238168	19238371	272991	NR_046037	4933406G16Rik
pcgf5_115_mES_pvalue_1e-4_peak_1858	chr11	32090964	32091338	9128	NM_001134458	Il9r
pcgf5_115_mES_pvalue_1e-4_peak_1880	chr11	35513068	35513873	-69527	NM_145962	Pank3
pcgf5_115_mES_pvalue_1e-4_peak_1765	chr11	5999518	5999759	-33887	NM_007595	Camk2b
pcgf5_115_mES_pvalue_1e-4_peak_1939	chr11	51363980	51364830	-33854	NM_028398	Phykpl
pcgf5_115_mES_pvalue_1e-4_peak_1771	chr11	6255174	6255837	-39623	NM_001005867	Zmiz2
pcgf5_115_mES_pvalue_1e-4_peak_16427	chr9	48793106	48793515	-180	NM_175482	Usp28
pcgf5_115_mES_pvalue_1e-4_peak_1747	chr11	5055120	5055631	-3150	NM_080595	Emid1
pcgf5_115_mES_pvalue_1e-4_peak_5175	chr15	83421441	83421923	3905	NM_183017	Ttll12
pcgf5_115_mES_pvalue_1e-4_peak_5176	chr15	83425328	83425541	153	NM_183017	Ttll12
pcgf5_115_mES_pvalue_1e-4_peak_1818	chr11	19824889	19825804	901	NM_033523	Spred2
pcgf5_115_mES_pvalue_1e-4_peak_1748	chr11	5071118	5071619	-19143	NM_080595	Emid1
pcgf5_115_mES_pvalue_1e-4_peak_1732	chr11	4087174	4087503	502	NM_134023	Tbc1d10a
pcgf5_115_mES_pvalue_1e-4_peak_1954	chr11	52134014	52134542	-37762	NM_001313981	Tcf7
pcgf5_115_mES_pvalue_1e-4_peak_1958	chr11	52577829	52578011	-288	NM_177059	Fstl4
pcgf5_115_mES_pvalue_1e-4_peak_1762	chr11	5963768	5964354	1690	NM_001174054	Camk2b
pcgf5_115_mES_pvalue_1e-4_peak_1719	chr11	3433076	3433378	6068	NM_013870	Smtn
pcgf5_115_mES_pvalue_1e-4_peak_1766	chr11	6007690	6007913	-42050	NM_007595	Camk2b
pcgf5_115_mES_pvalue_1e-4_peak_1838	chr11	22711900	22712342	47614	NM_016888	B3gnt2
pcgf5_115_mES_pvalue_1e-4_peak_1775	chr11	6524904	6525117	1060	NM_001130457	Tbrg4
pcgf5_115_mES_pvalue_1e-4_peak_1916	chr11	49450425	49450607	-26581	NM_054037	Scgb3a1
pcgf5_115_mES_pvalue_1e-4_peak_1787	chr11	8482120	8482531	82213	NM_001083587	Tns3
pcgf5_115_mES_pvalue_1e-4_peak_1810	chr11	19025961	19026190	60797	NR_046037	4933406G16Rik
pcgf5_115_mES_pvalue_1e-4_peak_1809	chr11	17298618	17298802	141019	NM_001330649	C1d
pcgf5_115_mES_pvalue_1e-4_peak_1720	chr11	3441623	3441925	-2479	NM_001284428	Smtn
pcgf5_115_mES_pvalue_1e-4_peak_1924	chr11	49988103	49988454	-75	NM_026543	Mrnip
pcgf5_115_mES_pvalue_1e-4_peak_1763	chr11	5966580	5967460	-1269	NM_007595	Camk2b
pcgf5_115_mES_pvalue_1e-4_peak_7275	chr19	6335086	6335622	315	NM_008583	Men1
pcgf5_115_mES_pvalue_1e-4_peak_1768	chr11	6087345	6087551	13006	NM_173748	Nudcd3
pcgf5_115_mES_pvalue_1e-4_peak_1955	chr11	52164962	52165423	-9172	NM_011694	Vdac1
pcgf5_115_mES_pvalue_1e-4_peak_5281	chr15	88769918	88770187	14796	NM_172818	Ttll8
pcgf5_115_mES_pvalue_1e-4_peak_1813	chr11	19658631	19658865	-165697	NM_033523	Spred2
pcgf5_115_mES_pvalue_1e-4_peak_1842	chr11	23670640	23671268	16	NM_009044	Rel
pcgf5_115_mES_pvalue_1e-4_peak_1921	chr11	49715680	49716745	549	NM_001347462	Rasgef1c
pcgf5_115_mES_pvalue_1e-4_peak_1729	chr11	4031058	4031357	-3956	NM_027859	Rnf215
pcgf5_115_mES_pvalue_1e-4_peak_1965	chr11	53350819	53351330	17836	NM_001347496	2018-09-08
pcgf5_115_mES_pvalue_1e-4_peak_1837	chr11	22652640	22652842	106994	NM_016888	B3gnt2
pcgf5_115_mES_pvalue_1e-4_peak_1769	chr11	6099479	6100093	668	NM_173748	Nudcd3
pcgf5_115_mES_pvalue_1e-4_peak_1928	chr11	50079507	50080859	25655	NM_175334	Maml1
pcgf5_115_mES_pvalue_1e-4_peak_1713	chr11	3049715	3099983	18617	NM_030207	Sfi1
pcgf5_115_mES_pvalue_1e-4_peak_1733	chr11	4120059	4120958	2254	NM_028022	Gatsl3
pcgf5_115_mES_pvalue_1e-4_peak_1731	chr11	4074537	4074877	-12129	NM_134023	Tbc1d10a
pcgf5_115_mES_pvalue_1e-4_peak_1746	chr11	5030488	5030817	21573	NM_080595	Emid1
pcgf5_115_mES_pvalue_1e-4_peak_1875	chr11	34579676	34579872	17633	NM_033374	Dock2
pcgf5_115_mES_pvalue_1e-4_peak_1849	chr11	29447715	29447933	-126	NM_028504	Clhc1
pcgf5_115_mES_pvalue_1e-4_peak_1764	chr11	5976682	5976906	-11043	NM_007595	Camk2b
pcgf5_115_mES_pvalue_1e-4_peak_1952	chr11	52081715	52081974	14253	NM_009331	Tcf7
pcgf5_115_mES_pvalue_1e-4_peak_1776	chr11	6536530	6537028	1873	NM_011709	Wap
pcgf5_115_mES_pvalue_1e-4_peak_1879	chr11	35482349	35482549	52131	NR_029799	Mir218-2
pcgf5_115_mES_pvalue_1e-4_peak_1821	chr11	20101096	20101826	-144	NM_008996	Rab1a
pcgf5_115_mES_pvalue_1e-4_peak_1953	chr11	52088033	52088840	7661	NM_009331	Tcf7
pcgf5_115_mES_pvalue_1e-4_peak_1745	chr11	4998963	4999476	-57	NM_001290492	Rhbdd3
pcgf5_115_mES_pvalue_1e-4_peak_1940	chr11	51398157	51398487	63	NM_028398	Phykpl
pcgf5_115_mES_pvalue_1e-4_peak_1735	chr11	4168179	4168707	1644	NM_001039537	Lif
pcgf5_115_mES_pvalue_1e-4_peak_1770	chr11	6174438	6175005	119	NM_134020	Tmed4
pcgf5_115_mES_pvalue_1e-4_peak_1721	chr11	3529315	3529703	18030	NR_110490	Tug1
pcgf5_115_mES_pvalue_1e-4_peak_1843	chr11	23880153	23880563	-85088	NM_172555	Papolg
pcgf5_115_mES_pvalue_1e-4_peak_1789	chr11	8510131	8510379	54283	NM_001083587	Tns3
pcgf5_115_mES_pvalue_1e-4_peak_1740	chr11	4591910	4592153	12316	NM_197979	Uqcr10
pcgf5_115_mES_pvalue_1e-4_peak_1772	chr11	6288237	6289566	-6227	NM_001005867	Zmiz2
pcgf5_115_mES_pvalue_1e-4_peak_5168	chr15	83254050	83254439	9036	NM_011862	Pacsin2
pcgf5_115_mES_pvalue_1e-4_peak_1722	chr11	3613360	3614987	8057	NM_001302631	Osbp2
pcgf5_115_mES_pvalue_1e-4_peak_1734	chr11	4124597	4124953	6521	NM_028022	Gatsl3
pcgf5_115_mES_pvalue_1e-4_peak_1791	chr11	8537262	8537481	27167	NM_001083587	Tns3
pcgf5_115_mES_pvalue_1e-4_peak_1862	chr11	32447434	32447746	14324	NM_009288	Stk10
pcgf5_115_mES_pvalue_1e-4_peak_1804	chr11	12359021	12359241	5832	NM_172496	Cobl
pcgf5_115_mES_pvalue_1e-4_peak_1741	chr11	4650395	4650639	-3736	NM_138948	Cabp7
pcgf5_115_mES_pvalue_1e-4_peak_1841	chr11	23640463	23641390	30044	NM_009044	Rel
pcgf5_115_mES_pvalue_1e-4_peak_1901	chr11	45915726	45916045	113	NR_106177	Mir8100
pcgf5_115_mES_pvalue_1e-4_peak_1865	chr11	32789360	32789574	-64873	NM_027050	Smim23
pcgf5_115_mES_pvalue_1e-4_peak_12400	chr6	48013943	48014171	-15944	NM_001081382	Zfp777
pcgf5_115_mES_pvalue_1e-4_peak_1860	chr11	32295812	32296051	48120	NM_177364	Sh3pxd2b
pcgf5_115_mES_pvalue_1e-4_peak_1845	chr11	25849637	25849822	-252511	NR_105791	Mir6372
pcgf5_115_mES_pvalue_1e-4_peak_1889	chr11	42532821	42533767	298442	NM_001347314	Gabrb2
pcgf5_115_mES_pvalue_1e-4_peak_1785	chr11	8474554	8475157	89683	NM_001083587	Tns3
pcgf5_115_mES_pvalue_1e-4_peak_1742	chr11	4668565	4668982	-21992	NM_138948	Cabp7
pcgf5_115_mES_pvalue_1e-4_peak_1774	chr11	6500458	6500819	5419	NM_001081652	Nacad
pcgf5_115_mES_pvalue_1e-4_peak_5172	chr15	83311810	83312136	-16937	NM_001159509	Pacsin2
pcgf5_115_mES_pvalue_1e-4_peak_1716	chr11	3249211	3249431	6823	NM_001034030	Limk2
pcgf5_115_mES_pvalue_1e-4_peak_1950	chr11	51877567	51877847	-34619	NM_019411	Ppp2ca
pcgf5_115_mES_pvalue_1e-4_peak_1930	chr11	50354551	50354772	-60926	NM_175643	Adamts2
pcgf5_115_mES_pvalue_1e-4_peak_1712	chr11	3031849	3048799	16294	NR_003518	Pisd-ps3
pcgf5_115_mES_pvalue_1e-4_peak_1806	chr11	12594594	12594824	-229746	NM_001282993	Cobl
pcgf5_115_mES_pvalue_1e-4_peak_1723	chr11	3779049	3779717	-15477	NM_152818	Osbp2
pcgf5_115_mES_pvalue_1e-4_peak_5167	chr15	83222764	83224000	-25655	NR_027980	1700001L05Rik
pcgf5_115_mES_pvalue_1e-4_peak_1724	chr11	3794703	3794919	318	NM_026150	4921536K21Rik
pcgf5_115_mES_pvalue_1e-4_peak_1881	chr11	35612468	35612772	-234	NM_001004147	Fbll1
pcgf5_115_mES_pvalue_1e-4_peak_12402	chr6	48343969	48344160	-1521	NM_001347152	Krba1
pcgf5_115_mES_pvalue_1e-4_peak_1817	chr11	19805188	19805369	-19167	NM_033523	Spred2
pcgf5_115_mES_pvalue_1e-4_peak_1790	chr11	8527247	8528048	36891	NM_001083587	Tns3
pcgf5_115_mES_pvalue_1e-4_peak_1951	chr11	52074391	52075164	21320	NM_009331	Tcf7
pcgf5_115_mES_pvalue_1e-4_peak_1718	chr11	3421273	3421530	6714	NM_053267	Selenom
pcgf5_115_mES_pvalue_1e-4_peak_1831	chr11	21896139	21897014	5078	NM_011023	Otx1
pcgf5_115_mES_pvalue_1e-4_peak_1890	chr11	42628449	42628758	-334776	NM_176999	Atp10b
pcgf5_115_mES_pvalue_1e-4_peak_10858	chr4	154407688	154407897	-22699	NM_001113360	Plch2
pcgf5_115_mES_pvalue_1e-4_peak_1934	chr11	50609749	50610416	31151	NM_013922	Zfp354c
pcgf5_115_mES_pvalue_1e-4_peak_1851	chr11	31501688	31501884	70076	NM_001024919	Bod1
pcgf5_115_mES_pvalue_1e-4_peak_1756	chr11	5855240	5855433	-425	NM_019661	Ykt6
pcgf5_115_mES_pvalue_1e-4_peak_1878	chr11	35192302	35192580	-237877	NR_029799	Mir218-2
pcgf5_115_mES_pvalue_1e-4_peak_1786	chr11	8476209	8477124	87872	NM_001083587	Tns3
pcgf5_115_mES_pvalue_1e-4_peak_1932	chr11	50527224	50527409	111729	NM_175643	Adamts2
pcgf5_115_mES_pvalue_1e-4_peak_1805	chr11	12554559	12554757	-189695	NM_001282993	Cobl
pcgf5_115_mES_pvalue_1e-4_peak_1715	chr11	3236842	3237056	6215	NM_178149	Pik3ip1
pcgf5_115_mES_pvalue_1e-4_peak_1710	chr11	3027081	3028624	3822	NR_003518	Pisd-ps3
pcgf5_115_mES_pvalue_1e-4_peak_10857	chr4	154402076	154402651	-17270	NM_001113360	Plch2
pcgf5_115_mES_pvalue_1e-4_peak_1792	chr11	8548991	8549686	15200	NM_001083587	Tns3
pcgf5_115_mES_pvalue_1e-4_peak_6937	chr18	37839948	37840173	-52	NM_033574	Pcdhgb1
pcgf5_115_mES_pvalue_1e-4_peak_1714	chr11	3110706	3110898	7780	NM_001166549	Eif4enif1
pcgf5_115_mES_pvalue_1e-4_peak_1761	chr11	5938947	5939487	26534	NM_001174054	Camk2b
pcgf5_115_mES_pvalue_1e-4_peak_8038	chr2	35359208	35359430	-42350	NM_001145821	Ggta1
pcgf5_115_mES_pvalue_1e-4_peak_1931	chr11	50415632	50416634	546	NM_175643	Adamts2
pcgf5_115_mES_pvalue_1e-4_peak_16425	chr9	48487026	48487285	-73927	NM_010924	Nnmt
pcgf5_115_mES_pvalue_1e-4_peak_1757	chr11	5875465	5876260	20101	NM_019661	Ykt6
pcgf5_115_mES_pvalue_1e-4_peak_1897	chr11	43989667	43989847	-223808	NM_001303244	Il12b
pcgf5_115_mES_pvalue_1e-4_peak_1800	chr11	11554988	11555182	-27244	NM_001305143	4930512M02Rik
pcgf5_115_mES_pvalue_1e-4_peak_12401	chr6	48123123	48123733	-86836	NM_001163475	Zfp746
pcgf5_115_mES_pvalue_1e-4_peak_1726	chr11	3931662	3931846	-31	NM_146013	Sec14l4
pcgf5_115_mES_pvalue_1e-4_peak_1871	chr11	33817602	33817790	-45317	NM_031169	Kcnmb1
pcgf5_115_mES_pvalue_1e-4_peak_16280	chr9	36819125	36819860	135415	NM_148950	Pknox2
pcgf5_115_mES_pvalue_1e-4_peak_1960	chr11	53000810	53002163	-67928	NR_046047	Gm11186
pcgf5_115_mES_pvalue_1e-4_peak_16429	chr9	49315538	49315768	-10740	NR_029465	Gm11149
pcgf5_115_mES_pvalue_1e-4_peak_1937	chr11	50764505	50764917	2423	NM_008936	Prop1
pcgf5_115_mES_pvalue_1e-4_peak_1923	chr11	49966239	49966445	21480	NM_029745	Tbc1d9b
pcgf5_115_mES_pvalue_1e-4_peak_1752	chr11	5681664	5682787	-6261	NM_001146309	Dbnl
pcgf5_115_mES_pvalue_1e-4_peak_5177	chr15	83437702	83437957	-12242	NM_183017	Ttll12
pcgf5_115_mES_pvalue_1e-4_peak_1816	chr11	19800118	19801088	-23842	NM_033523	Spred2
pcgf5_115_mES_pvalue_1e-4_peak_1824	chr11	20279047	20279499	-46557	NM_018861	Slc1a4
pcgf5_115_mES_pvalue_1e-4_peak_1736	chr11	4188459	4188769	21815	NM_001039537	Lif
pcgf5_115_mES_pvalue_1e-4_peak_1840	chr11	22759120	22760028	161	NM_016888	B3gnt2
pcgf5_115_mES_pvalue_1e-4_peak_1739	chr11	4385532	4385871	-44616	NM_029458	Hormad2
pcgf5_115_mES_pvalue_1e-4_peak_1749	chr11	5352447	5352761	-7754	NM_001080924	Znrf3
pcgf5_115_mES_pvalue_1e-4_peak_1795	chr11	9314767	9315355	223116	NM_178259	Abca13
pcgf5_115_mES_pvalue_1e-4_peak_1751	chr11	5615989	5616413	-8499	NM_026080	Mrps24
pcgf5_115_mES_pvalue_1e-4_peak_1869	chr11	33683262	33683463	60223	NM_027398	Kcnip1
pcgf5_115_mES_pvalue_1e-4_peak_5280	chr15	88744581	88744776	40170	NM_172818	Ttll8
pcgf5_115_mES_pvalue_1e-4_peak_1959	chr11	52643873	52644552	66004	NM_177059	Fstl4
pcgf5_115_mES_pvalue_1e-4_peak_7274	chr19	6324996	6325787	-9588	NM_001168488	Men1
pcgf5_115_mES_pvalue_1e-4_peak_1835	chr11	22449468	22449657	37276	NM_153596	Tmem17
pcgf5_115_mES_pvalue_1e-4_peak_5178	chr15	83442742	83443378	-17473	NM_183017	Ttll12
pcgf5_115_mES_pvalue_1e-4_peak_1743	chr11	4774142	4774848	489	NM_008698	Nipsnap1
pcgf5_115_mES_pvalue_1e-4_peak_1925	chr11	50046041	50046856	701	NR_105884	Mir6919
pcgf5_115_mES_pvalue_1e-4_peak_5169	chr15	83272571	83272775	-9393	NM_001159510	Pacsin2
pcgf5_115_mES_pvalue_1e-4_peak_1872	chr11	33833983	33834194	-28925	NM_031169	Kcnmb1
pcgf5_115_mES_pvalue_1e-4_peak_16279	chr9	36782977	36783249	131869	NM_183171	Fez1
pcgf5_115_mES_pvalue_1e-4_peak_1888	chr11	41813417	41813708	654	NM_177408	Gabrg2
pcgf5_115_mES_pvalue_1e-4_peak_5179	chr15	83474153	83474505	-48742	NM_183017	Ttll12
pcgf5_115_mES_pvalue_1e-4_peak_1884	chr11	35825334	35825783	-31967	NM_170779	Wwc1
pcgf5_115_mES_pvalue_1e-4_peak_1861	chr11	32433493	32434237	599	NM_009288	Stk10
pcgf5_115_mES_pvalue_1e-4_peak_6940	chr18	37898619	37899073	2256	NM_033592	Pcdhga9
pcgf5_115_mES_pvalue_1e-4_peak_1855	chr11	31708705	31709304	15543	NR_102310	D630024D03Rik
pcgf5_115_mES_pvalue_1e-4_peak_1839	chr11	22753033	22753245	6596	NM_016888	B3gnt2
pcgf5_115_mES_pvalue_1e-4_peak_1832	chr11	21943209	21943475	-41688	NM_011023	Otx1
pcgf5_115_mES_pvalue_1e-4_peak_1819	chr11	19840960	19841624	16847	NM_033523	Spred2
pcgf5_115_mES_pvalue_1e-4_peak_15329	chr8	44385486	44385678	6781	NM_009556	Zfp42
pcgf5_115_mES_pvalue_1e-4_peak_7276	chr19	6347172	6347774	993	NR_105955	Mir6989
pcgf5_115_mES_pvalue_1e-4_peak_1796	chr11	10997602	10997797	-16320	NM_177033	Vwc2
pcgf5_115_mES_pvalue_1e-4_peak_8039	chr2	35382818	35383037	-31051	NM_001114125	Dab2ip
pcgf5_115_mES_pvalue_1e-4_peak_5171	chr15	83306388	83307550	-11933	NM_001159509	Pacsin2
pcgf5_115_mES_pvalue_1e-4_peak_8312	chr2	119114336	119114606	-7	NM_172269	Vps18
pcgf5_115_mES_pvalue_1e-4_peak_7272	chr19	6314839	6315115	8520	NM_001033342	Cdc42bpg
pcgf5_115_mES_pvalue_1e-4_peak_1755	chr11	5816337	5816926	-1493	NM_001287386	Gck
pcgf5_115_mES_pvalue_1e-4_peak_6939	chr18	37896416	37896970	103	NM_033592	Pcdhga9
pcgf5_115_mES_pvalue_1e-4_peak_1773	chr11	6297552	6298380	2838	NM_028601	Zmiz2
pcgf5_115_mES_pvalue_1e-4_peak_16278	chr9	36774822	36775394	123864	NM_183171	Fez1
pcgf5_115_mES_pvalue_1e-4_peak_1853	chr11	31584508	31585223	-13003	NM_001024919	Bod1
pcgf5_115_mES_pvalue_1e-4_peak_1870	chr11	33737180	33737574	6208	NM_027398	Kcnip1
pcgf5_115_mES_pvalue_1e-4_peak_8979	chr3	7924415	7924657	30351	NR_040587	1700010I02Rik
pcgf5_115_mES_pvalue_1e-4_peak_1922	chr11	49944327	49945167	-115	NM_001290759	Tbc1d9b
pcgf5_115_mES_pvalue_1e-4_peak_15261	chr8	26506799	26507454	-90384	NR_040352	5430421F17Rik
pcgf5_115_mES_pvalue_1e-4_peak_1882	chr11	35653800	35654001	-5870	NM_025936	Rars
pcgf5_115_mES_pvalue_1e-4_peak_1949	chr11	51755969	51756280	-25009	NM_029976	Cdkn2aipnl
pcgf5_115_mES_pvalue_1e-4_peak_6938	chr18	37882060	37882356	2000	NM_033576	Pcdhgb4
pcgf5_115_mES_pvalue_1e-4_peak_13899	chr7	17499818	17500568	8354	NM_008967	Ptgir
pcgf5_115_mES_pvalue_1e-4_peak_1893	chr11	43436222	43436727	-21410	NM_008375	Fabp6
pcgf5_115_mES_pvalue_1e-4_peak_1799	chr11	11550219	11550488	-22512	NM_001305143	4930512M02Rik
pcgf5_115_mES_pvalue_1e-4_peak_1829	chr11	20696129	20696420	34837	NM_173752	Lgalsl
pcgf5_115_mES_pvalue_1e-4_peak_7273	chr19	6323955	6324160	-10922	NM_001168488	Men1
pcgf5_115_mES_pvalue_1e-4_peak_15262	chr8	26536808	26537005	-92325	NM_001079909	Fgfr1
pcgf5_115_mES_pvalue_1e-4_peak_1777	chr11	6548684	6548926	-9731	NM_019511	Ramp3
pcgf5_115_mES_pvalue_1e-4_peak_1864	chr11	32659266	32659550	65186	NM_027050	Smim23
pcgf5_115_mES_pvalue_1e-4_peak_1895	chr11	43566265	43566460	-4887	NM_133795	Ttc1
pcgf5_115_mES_pvalue_1e-4_peak_1758	chr11	5878672	5879015	23082	NM_019661	Ykt6
pcgf5_115_mES_pvalue_1e-4_peak_1753	chr11	5693445	5693664	5068	NM_013810	Dbnl
pcgf5_115_mES_pvalue_1e-4_peak_1828	chr11	20424778	20425252	-18241	NM_021372	Sertad2
pcgf5_115_mES_pvalue_1e-4_peak_1892	chr11	43430697	43430920	-15744	NM_008375	Fabp6
pcgf5_115_mES_pvalue_1e-4_peak_1848	chr11	29072476	29073164	-87	NM_134034	Smek2
pcgf5_115_mES_pvalue_1e-4_peak_3351	chr12	80140859	80141059	10809	NM_181073	Plekhh1
pcgf5_115_mES_pvalue_1e-4_peak_1827	chr11	20369794	20370692	-73013	NM_021372	Sertad2
pcgf5_115_mES_pvalue_1e-4_peak_1759	chr11	5882590	5883429	27248	NM_019661	Ykt6
pcgf5_115_mES_pvalue_1e-4_peak_5283	chr15	88895187	88895383	5129	NM_001002005	Panx2
pcgf5_115_mES_pvalue_1e-4_peak_7277	chr19	6361199	6361387	-2397	NM_011750	Sf1
pcgf5_115_mES_pvalue_1e-4_peak_1929	chr11	50294169	50294959	-49951	NM_172557	Rufy1
pcgf5_115_mES_pvalue_1e-4_peak_1814	chr11	19725968	19726516	-98203	NM_033523	Spred2
pcgf5_115_mES_pvalue_1e-4_peak_1896	chr11	43587460	43587685	-26097	NM_133795	Ttc1
pcgf5_115_mES_pvalue_1e-4_peak_1964	chr11	53310619	53310972	-17098	NM_183173	Sowaha
pcgf5_115_mES_pvalue_1e-4_peak_1780	chr11	6609997	6610632	9726	NR_046025	Gm11981
pcgf5_115_mES_pvalue_1e-4_peak_5282	chr15	88815286	88815522	1980	NM_031260	Mov10l1
pcgf5_115_mES_pvalue_1e-4_peak_16168	chr9	3024084	3024543	14430	NR_039546	Mir101c
pcgf5_115_mES_pvalue_1e-4_peak_8978	chr3	7651416	7652054	-37975	NM_001313888	Il7
pcgf5_115_mES_pvalue_1e-4_peak_1781	chr11	6664981	6665557	-45229	NR_046025	Gm11981
pcgf5_115_mES_pvalue_1e-4_peak_1738	chr11	4366939	4368164	-26466	NM_029458	Hormad2
pcgf5_115_mES_pvalue_1e-4_peak_14163	chr7	29875366	29875557	-6748	NR_035489	Mir1963
pcgf5_115_mES_pvalue_1e-4_peak_8313	chr2	119163899	119164098	-12065	NR_030683	Gm14207
pcgf5_115_mES_pvalue_1e-4_peak_1868	chr11	33608086	33609519	-129845	NM_146017	Gabrp
pcgf5_115_mES_pvalue_1e-4_peak_1737	chr11	4360208	4361391	-19714	NM_029458	Hormad2
pcgf5_115_mES_pvalue_1e-4_peak_1797	chr11	11014406	11015143	755	NM_177033	Vwc2
pcgf5_115_mES_pvalue_1e-4_peak_15712	chr8	98069029	98070015	11522	NM_172914	Ccdc113
pcgf5_115_mES_pvalue_1e-4_peak_1966	chr11	53377710	53378003	-3015	NM_008443	Kif3a
pcgf5_115_mES_pvalue_1e-4_peak_13901	chr7	17506329	17507107	2663	NM_007590	Calm3
pcgf5_115_mES_pvalue_1e-4_peak_1863	chr11	32519388	32519568	-23077	NM_001271348	Fbxw11
pcgf5_115_mES_pvalue_1e-4_peak_12067	chr5	140313008	140313587	-10500	NM_025604	Psmg3
pcgf5_115_mES_pvalue_1e-4_peak_8859	chr2	172439239	172440119	63188	NM_001159696	Tfap2c
pcgf5_115_mES_pvalue_1e-4_peak_5617	chr16	20268654	20269233	-27512	NM_198599	Map6d1
pcgf5_115_mES_pvalue_1e-4_peak_15337	chr8	47702665	47702885	130	NM_009810	Casp3
pcgf5_115_mES_pvalue_1e-4_peak_1859	chr11	32193788	32194024	-2583	NM_008218	Hba-a1
pcgf5_115_mES_pvalue_1e-4_peak_1852	chr11	31549490	31550252	21991	NM_001024919	Bod1
pcgf5_115_mES_pvalue_1e-4_peak_1962	chr11	53113075	53113681	603	NM_008300	Hspa4
pcgf5_115_mES_pvalue_1e-4_peak_13900	chr7	17501443	17503983	6668	NM_007590	Calm3
pcgf5_115_mES_pvalue_1e-4_peak_15336	chr8	47652081	47652272	14753	NM_027973	Cenpu
pcgf5_115_mES_pvalue_1e-4_peak_1711	chr11	3029351	3031015	6153	NR_003518	Pisd-ps3
pcgf5_115_mES_pvalue_1e-4_peak_117	chr1	39727240	39727640	-19413	NM_170597	Creg2
pcgf5_115_mES_pvalue_1e-4_peak_2664	chr11	100276932	100277225	70	NM_001163481	Fkbp10
pcgf5_115_mES_pvalue_1e-4_peak_1815	chr11	19799043	19799278	-25285	NM_033523	Spred2
pcgf5_115_mES_pvalue_1e-4_peak_13146	chr6	121250059	121250666	48	NM_144512	Slc6a13
pcgf5_115_mES_pvalue_1e-4_peak_1844	chr11	24520036	24520297	110556	NR_033491	Gm10466
pcgf5_115_mES_pvalue_1e-4_peak_1935	chr11	50664626	50664932	592	NM_173372	Grm6
pcgf5_115_mES_pvalue_1e-4_peak_16281	chr9	36862311	36862532	92486	NM_148950	Pknox2
pcgf5_115_mES_pvalue_1e-4_peak_1846	chr11	26991938	26992591	307156	NR_002890	Gm12070
pcgf5_115_mES_pvalue_1e-4_peak_7089	chr18	73962564	73962930	12299	NM_145494	Me2
pcgf5_115_mES_pvalue_1e-4_peak_14162	chr7	29873397	29874191	-5081	NR_035489	Mir1963
pcgf5_115_mES_pvalue_1e-4_peak_8864	chr2	172496421	172496672	120055	NM_001159696	Tfap2c
pcgf5_115_mES_pvalue_1e-4_peak_479	chr1	133037521	133037786	-2842	NM_145508	Dyrk3
pcgf5_115_mES_pvalue_1e-4_peak_13902	chr7	17579816	17580061	1	NM_001101535	Ccdc8
pcgf5_115_mES_pvalue_1e-4_peak_16169	chr9	3531670	3532187	-421	NM_001033322	Gucy1a2
pcgf5_115_mES_pvalue_1e-4_peak_13026	chr6	119250104	119250544	28898	NM_001172207	Lrtm2
pcgf5_115_mES_pvalue_1e-4_peak_1794	chr11	8948751	8948983	127	NM_001290520	Sun3
pcgf5_115_mES_pvalue_1e-4_peak_14406	chr7	52084061	52084282	-7487	NM_010215	Il4i1
pcgf5_115_mES_pvalue_1e-4_peak_1963	chr11	53121779	53122114	-7965	NM_008300	Hspa4
pcgf5_115_mES_pvalue_1e-4_peak_1825	chr11	20354611	20355272	-88315	NM_021372	Sertad2
pcgf5_115_mES_pvalue_1e-4_peak_1802	chr11	11869301	11869523	58562	NM_001177629	Grb10
pcgf5_115_mES_pvalue_1e-4_peak_10859	chr4	154414066	154414329	-26942	NM_001042407	Pex10
pcgf5_115_mES_pvalue_1e-4_peak_8977	chr3	7503223	7503428	-101	NM_173181	Zc2hc1a
pcgf5_115_mES_pvalue_1e-4_peak_15344	chr8	48497912	48498730	-60619	NM_175162	Stox2
pcgf5_115_mES_pvalue_1e-4_peak_1783	chr11	8390706	8391005	173683	NM_001083587	Tns3
pcgf5_115_mES_pvalue_1e-4_peak_8980	chr3	8510261	8511537	1372	NM_025285	Stmn2
pcgf5_115_mES_pvalue_1e-4_peak_10828	chr4	153400475	153400718	-443	NM_001163721	Smim1
pcgf5_115_mES_pvalue_1e-4_peak_4258	chr13	114943249	114943456	-1552	NR_045836	A430090L17Rik
pcgf5_115_mES_pvalue_1e-4_peak_1823	chr11	20274746	20275641	-42477	NM_018861	Slc1a4
pcgf5_115_mES_pvalue_1e-4_peak_3550	chr12	103939150	103939937	3536	NM_172584	Itpk1
pcgf5_115_mES_pvalue_1e-4_peak_13898	chr7	17480060	17480570	3180	NM_010320	Gng8
pcgf5_115_mES_pvalue_1e-4_peak_13913	chr7	19607710	19608658	704	NM_008260	Foxa3
pcgf5_115_mES_pvalue_1e-4_peak_16133	chr8	127400293	127400498	13462	NM_010322	Gnpat
pcgf5_115_mES_pvalue_1e-4_peak_1784	chr11	8448896	8449155	115513	NM_001083587	Tns3
pcgf5_115_mES_pvalue_1e-4_peak_1885	chr11	39252224	39252433	-48601	NR_126439	4930553C11Rik
pcgf5_115_mES_pvalue_1e-4_peak_1798	chr11	11391770	11392224	2728	NM_028669	4930415F15Rik
pcgf5_115_mES_pvalue_1e-4_peak_1883	chr11	35689197	35689409	-41273	NM_025936	Rars
pcgf5_115_mES_pvalue_1e-4_peak_1873	chr11	33855292	33855586	-7574	NM_031169	Kcnmb1
pcgf5_115_mES_pvalue_1e-4_peak_14440	chr7	52442329	52442604	6101	NM_053256	Pth2
pcgf5_115_mES_pvalue_1e-4_peak_12306	chr6	3273163	3273372	34748	NR_036696	Gm8579
pcgf5_115_mES_pvalue_1e-4_peak_1961	chr11	53061481	53061933	52274	NM_008300	Hspa4
pcgf5_115_mES_pvalue_1e-4_peak_1933	chr11	50568595	50569192	72340	NM_013922	Zfp354c
pcgf5_115_mES_pvalue_1e-4_peak_11176	chr5	53271077	53271527	45928	NM_024213	Anapc4
pcgf5_115_mES_pvalue_1e-4_peak_6465	chr17	46145623	46145834	16384	NM_001110267	Vegfa
pcgf5_115_mES_pvalue_1e-4_peak_1887	chr11	40546924	40547670	134	NM_001290697	Nudcd2
pcgf5_115_mES_pvalue_1e-4_peak_1779	chr11	6573921	6574124	-13783	NR_028586	Gm11978
pcgf5_115_mES_pvalue_1e-4_peak_14441	chr7	52443341	52445106	7858	NM_053256	Pth2
pcgf5_115_mES_pvalue_1e-4_peak_10769	chr4	151453491	151453747	-7353	NR_104381	Plekhg5
pcgf5_115_mES_pvalue_1e-4_peak_1899	chr11	45453709	45454186	-167638	NR_045876	F630206G17Rik
pcgf5_115_mES_pvalue_1e-4_peak_1754	chr11	5797135	5797996	1220	NM_022879	Myl7
pcgf5_115_mES_pvalue_1e-4_peak_4282	chr14	19071514	19071839	-56	NM_011584	Nr1d2
pcgf5_115_mES_pvalue_1e-4_peak_16885	chr9	108838664	108838931	136	NM_025407	Uqcrc1
pcgf5_115_mES_pvalue_1e-4_peak_3858	chr13	23545454	23545643	12222	NM_013483	Btn1a1
pcgf5_115_mES_pvalue_1e-4_peak_14439	chr7	52439244	52440412	3463	NM_053256	Pth2
pcgf5_115_mES_pvalue_1e-4_peak_6331	chr17	34198972	34199362	23084	NM_001317722	Col11a2
pcgf5_115_mES_pvalue_1e-4_peak_13834	chr7	6148881	6149143	320	NM_178028	Galp
pcgf5_115_mES_pvalue_1e-4_peak_1927	chr11	50052044	50052381	-178	NR_132733	Ltc4s
pcgf5_115_mES_pvalue_1e-4_peak_3549	chr12	103934415	103934609	8567	NM_172584	Itpk1
pcgf5_115_mES_pvalue_1e-4_peak_15346	chr8	48760759	48761223	-478	NM_023503	Ing2
pcgf5_115_mES_pvalue_1e-4_peak_1956	chr11	52173537	52175267	38	NM_011694	Vdac1
pcgf5_115_mES_pvalue_1e-4_peak_1876	chr11	34599285	34599516	-1993	NM_033374	Dock2
pcgf5_115_mES_pvalue_1e-4_peak_8265	chr2	102971392	102971617	57672	NM_019735	Apip
pcgf5_115_mES_pvalue_1e-4_peak_1744	chr11	4839633	4840147	-7634	NM_001243043	Ap1b1
pcgf5_115_mES_pvalue_1e-4_peak_14809	chr7	109167957	109168170	-1394	NM_010531	Il18bp
pcgf5_115_mES_pvalue_1e-4_peak_1803	chr11	11925745	11927016	1594	NM_001177629	Grb10
pcgf5_115_mES_pvalue_1e-4_peak_4499	chr14	55504332	55505032	2420	NM_007537	Bcl2l2
pcgf5_115_mES_pvalue_1e-4_peak_13027	chr6	119262208	119262388	16924	NM_001172207	Lrtm2
pcgf5_115_mES_pvalue_1e-4_peak_13695	chr6	135803073	135803677	194444	NR_126088	4930425L21Rik
pcgf5_115_mES_pvalue_1e-4_peak_1833	chr11	22133455	22134303	52919	NM_153078	Ehbp1
pcgf5_115_mES_pvalue_1e-4_peak_1822	chr11	20149524	20149704	-187	NM_172260	Cep68
pcgf5_115_mES_pvalue_1e-4_peak_1957	chr11	52209922	52210765	413	NM_153117	9530068E07Rik
pcgf5_115_mES_pvalue_1e-4_peak_13897	chr7	17476711	17477777	109	NM_010320	Gng8
pcgf5_115_mES_pvalue_1e-4_peak_1826	chr11	20366102	20366306	-77052	NM_021372	Sertad2
pcgf5_115_mES_pvalue_1e-4_peak_15345	chr8	48759055	48759784	1094	NM_023503	Ing2
pcgf5_115_mES_pvalue_1e-4_peak_13283	chr6	124842584	124842925	-4527	NM_013488	Cd4
pcgf5_115_mES_pvalue_1e-4_peak_11177	chr5	53306218	53306542	77151	NR_040413	5033403H07Rik
pcgf5_115_mES_pvalue_1e-4_peak_1877	chr11	35075892	35076127	141051	NM_011412	Slit3
pcgf5_115_mES_pvalue_1e-4_peak_1847	chr11	28904316	28904557	-126315	NM_027869	Pnpt1
pcgf5_115_mES_pvalue_1e-4_peak_2042	chr11	59770747	59771138	7504	NM_009026	Rasd1
pcgf5_115_mES_pvalue_1e-4_peak_5086	chr15	79481464	79482088	7610	NM_029407	Fam227a
pcgf5_115_mES_pvalue_1e-4_peak_5420	chr15	100154386	100155177	-10579	NM_001081471	Mettl7a3
pcgf5_115_mES_pvalue_1e-4_peak_3029	chr11	117651554	117652121	-7137	NM_029964	6030468B19Rik
pcgf5_115_mES_pvalue_1e-4_peak_11036	chr5	33854177	33854606	-77652	NM_011320	Nkx1-1
pcgf5_115_mES_pvalue_1e-4_peak_13927	chr7	19826148	19826558	12615	NM_207525	Opa3
pcgf5_115_mES_pvalue_1e-4_peak_6941	chr18	37913240	37913480	1927	NM_033579	Pcdhgb7
pcgf5_115_mES_pvalue_1e-4_peak_3018	chr11	117336149	117336543	-9336	NR_130966	Gm11733
pcgf5_115_mES_pvalue_1e-4_peak_3017	chr11	117330711	117331022	-14816	NR_130966	Gm11733
pcgf5_115_mES_pvalue_1e-4_peak_2343	chr11	77796093	77796526	-9	NM_174852	Phf12
pcgf5_115_mES_pvalue_1e-4_peak_3551	chr12	103942588	103942889	341	NM_172584	Itpk1
pcgf5_115_mES_pvalue_1e-4_peak_12948	chr6	117737801	117738067	-36147	NR_045731	1700030F04Rik
pcgf5_115_mES_pvalue_1e-4_peak_4264	chr14	8549401	8549608	-100967	NM_001081427	Flnb
pcgf5_115_mES_pvalue_1e-4_peak_4259	chr13	114988955	114989737	-47546	NR_045836	A430090L17Rik
pcgf5_115_mES_pvalue_1e-4_peak_6936	chr18	37675352	37675566	2153	NM_053146	Pcdhb21
pcgf5_115_mES_pvalue_1e-4_peak_9314	chr3	96137134	96138299	-39824	NM_010186	Fcgr1
pcgf5_115_mES_pvalue_1e-4_peak_116	chr1	39704567	39704757	3365	NM_170597	Creg2
pcgf5_115_mES_pvalue_1e-4_peak_11035	chr5	33839777	33840187	-63243	NM_011320	Nkx1-1
pcgf5_115_mES_pvalue_1e-4_peak_6737	chr17	84227592	84227945	18362	NM_025325	Haao
pcgf5_115_mES_pvalue_1e-4_peak_15314	chr8	36287552	36287771	-151134	NM_177741	Ppp1r3b
pcgf5_115_mES_pvalue_1e-4_peak_13268	chr6	124763711	124765546	-314	NM_009415	Tpi1
pcgf5_115_mES_pvalue_1e-4_peak_15505	chr8	74214322	74214901	1460	NM_013564	Insl3
pcgf5_115_mES_pvalue_1e-4_peak_4687	chr14	118146742	118146945	206226	NR_105747	Mir6239
pcgf5_115_mES_pvalue_1e-4_peak_15160	chr8	9390219	9390477	245679	NR_073360	4930453L07Rik
pcgf5_115_mES_pvalue_1e-4_peak_8840	chr2	169879920	169880723	15850	NR_033634	A630075F10Rik
pcgf5_115_mES_pvalue_1e-4_peak_14694	chr7	104802540	104802856	-9076	NR_126461	Rsf1os1
pcgf5_115_mES_pvalue_1e-4_peak_16719	chr9	89979268	89979451	30254	NM_001312649	Ctsh
pcgf5_115_mES_pvalue_1e-4_peak_1894	chr11	43461980	43462176	-33422	NM_027557	Pwwp2a
pcgf5_115_mES_pvalue_1e-4_peak_12122	chr5	143522174	143522441	56759	NM_178242	Tnrc18
pcgf5_115_mES_pvalue_1e-4_peak_1782	chr11	8368497	8368978	195801	NM_001083587	Tns3
pcgf5_115_mES_pvalue_1e-4_peak_10691	chr4	148753843	148754419	45383	NR_131918	Ube4bos3
pcgf5_115_mES_pvalue_1e-4_peak_15333	chr8	47299028	47299741	-3021	NM_007450	Slc25a4
pcgf5_115_mES_pvalue_1e-4_peak_11058	chr5	34855876	34857037	172	NM_139064	Tnip2
pcgf5_115_mES_pvalue_1e-4_peak_9665	chr4	43654341	43654633	9680	NM_173788	Npr2
pcgf5_115_mES_pvalue_1e-4_peak_9624	chr4	40978534	40979439	16183	NM_007473	Aqp7
pcgf5_115_mES_pvalue_1e-4_peak_1836	chr11	22531115	22531972	119257	NM_153596	Tmem17
pcgf5_115_mES_pvalue_1e-4_peak_1286	chr10	79003305	79003871	-7056	NM_001302389	Plpp2
pcgf5_115_mES_pvalue_1e-4_peak_8971	chr2	181397674	181398011	8503	NM_009236	Sox18
pcgf5_115_mES_pvalue_1e-4_peak_5618	chr16	20425964	20426448	261	NM_013790	Abcc5
pcgf5_115_mES_pvalue_1e-4_peak_14817	chr7	112594007	112594263	19890	NM_007627	Cckbr
pcgf5_115_mES_pvalue_1e-4_peak_1900	chr11	45880330	45881015	11186	NM_001291891	Adam19
pcgf5_115_mES_pvalue_1e-4_peak_15064	chr7	135524744	135525128	36750	NM_026418	Rgs10
pcgf5_115_mES_pvalue_1e-4_peak_7046	chr18	62708076	62708308	205	NM_134136	Fbxo38
pcgf5_115_mES_pvalue_1e-4_peak_9625	chr4	40985717	40985917	9352	NM_007473	Aqp7
pcgf5_115_mES_pvalue_1e-4_peak_6089	chr17	27455085	27456469	-1737	NR_106073	Mir7214
pcgf5_115_mES_pvalue_1e-4_peak_6005	chr17	24860920	24861301	223	NM_026684	Ndufb10
pcgf5_115_mES_pvalue_1e-4_peak_1801	chr11	11744449	11744965	-23419	NR_045178	1700042O10Rik
pcgf5_115_mES_pvalue_1e-4_peak_1793	chr11	8682528	8682779	-118115	NM_001083587	Tns3
pcgf5_115_mES_pvalue_1e-4_peak_12305	chr6	3132854	3133807	-105189	NR_036696	Gm8579
pcgf5_115_mES_pvalue_1e-4_peak_4620	chr14	68570839	68571026	-19303	NM_177780	Dock5
pcgf5_115_mES_pvalue_1e-4_peak_12418	chr6	51490451	51490715	-3939	NM_028035	Snx10
pcgf5_115_mES_pvalue_1e-4_peak_10826	chr4	153389022	153389526	3362	NM_201226	Lrrc47
pcgf5_115_mES_pvalue_1e-4_peak_1778	chr11	6549737	6550441	-8447	NM_019511	Ramp3
pcgf5_115_mES_pvalue_1e-4_peak_3013	chr11	117201289	117201588	7811	NM_001113488	2018-09-09
pcgf5_115_mES_pvalue_1e-4_peak_5170	chr15	83305035	83305616	-10289	NM_001159509	Pacsin2
pcgf5_115_mES_pvalue_1e-4_peak_17083	chrX	166442237	166442570	-25554	NR_029457	G530011O06Rik
pcgf5_115_mES_pvalue_1e-4_peak_11715	chr5	122774661	122775417	29165	NM_144912	Rad9b
pcgf5_115_mES_pvalue_1e-4_peak_11037	chr5	33862608	33862855	-85992	NM_011320	Nkx1-1
pcgf5_115_mES_pvalue_1e-4_peak_15341	chr8	48320611	48320910	53996	NM_001286376	Stox2
pcgf5_115_mES_pvalue_1e-4_peak_12430	chr6	53690660	53690855	80062	NM_025817	Tril
pcgf5_115_mES_pvalue_1e-4_peak_13540	chr6	128080984	128081756	12226	NM_175414	Tspan9
pcgf5_115_mES_pvalue_1e-4_peak_15335	chr8	47646545	47646733	9216	NM_027973	Cenpu
pcgf5_115_mES_pvalue_1e-4_peak_9879	chr4	106897555	106898016	16000	NM_001081272	Ldlrad1
pcgf5_115_mES_pvalue_1e-4_peak_15330	chr8	45449930	45450291	-585452	NM_001081286	Fat1
pcgf5_115_mES_pvalue_1e-4_peak_16348	chr9	44286486	44286938	-20507	NM_030256	Bcl9l
pcgf5_115_mES_pvalue_1e-4_peak_16562	chr9	61070003	61070332	71449	NR_045334	B930092H01Rik
pcgf5_115_mES_pvalue_1e-4_peak_15263	chr8	26540630	26540880	-88476	NM_001079909	Fgfr1
pcgf5_115_mES_pvalue_1e-4_peak_16790	chr9	102973626	102974019	-40582	NM_173781	Rab6b
pcgf5_115_mES_pvalue_1e-4_peak_12096	chr5	141274748	141275188	31417	NM_010302	Gna12
pcgf5_115_mES_pvalue_1e-4_peak_12480	chr6	81861654	81862446	-1256	NR_046040	1700009C05Rik
pcgf5_115_mES_pvalue_1e-4_peak_7475	chr19	42397091	42397387	-42579	NR_037246	Mir3085
pcgf5_115_mES_pvalue_1e-4_peak_3552	chr12	103946297	103946672	-3405	NM_172584	Itpk1
pcgf5_115_mES_pvalue_1e-4_peak_14550	chr7	80548267	80548496	-27721	NR_040324	A730056A06Rik
pcgf5_115_mES_pvalue_1e-4_peak_17084	chrX	166445036	166446185	-28761	NR_029457	G530011O06Rik
pcgf5_115_mES_pvalue_1e-4_peak_14592	chr7	86934283	86934703	3983	NM_008588	Mesp1
pcgf5_115_mES_pvalue_1e-4_peak_3857	chr13	23514323	23514553	1297	NM_013924	Abt1
pcgf5_115_mES_pvalue_1e-4_peak_6299	chr17	32457132	32458549	343	NM_019774	Akap8
pcgf5_115_mES_pvalue_1e-4_peak_7374	chr19	16614097	16614335	104059	NM_008137	Gna14
pcgf5_115_mES_pvalue_1e-4_peak_6254	chr17	31019806	31020109	-18855	NM_021332	Glp1r
pcgf5_115_mES_pvalue_1e-4_peak_9330	chr3	97397029	97397674	16762	NM_026539	Chd1l
pcgf5_115_mES_pvalue_1e-4_peak_10674	chr4	148265466	148265649	87056	NM_027195	Casz1
pcgf5_115_mES_pvalue_1e-4_peak_14961	chr7	131945304	131945487	-92946	NR_045907	3100003L05Rik
pcgf5_115_mES_pvalue_1e-4_peak_6164	chr17	28408926	28409568	594	NR_045427	1810013A23Rik
pcgf5_115_mES_pvalue_1e-4_peak_14943	chr7	129391768	129391980	28864	NM_027363	Chp2
pcgf5_115_mES_pvalue_1e-4_peak_13641	chr6	134521804	134522339	-5140	NM_008514	Lrp6
pcgf5_115_mES_pvalue_1e-4_peak_15884	chr8	119153387	119154099	103148	NM_029441	Cdyl2
pcgf5_115_mES_pvalue_1e-4_peak_15322	chr8	37311103	37311406	1316	NM_001081150	Lonrf1
pcgf5_115_mES_pvalue_1e-4_peak_10669	chr4	148167807	148168489	-10353	NM_001159344	Casz1
pcgf5_115_mES_pvalue_1e-4_peak_14473	chr7	52955376	52955865	283	NM_009800	Car11
pcgf5_115_mES_pvalue_1e-4_peak_12732	chr6	113757279	113757458	-66693	NM_024206	Sec13
pcgf5_115_mES_pvalue_1e-4_peak_15313	chr8	36028659	36028852	-11	NM_175091	Tnks
pcgf5_115_mES_pvalue_1e-4_peak_11034	chr5	33827602	33827823	-50973	NM_011320	Nkx1-1
pcgf5_115_mES_pvalue_1e-4_peak_3188	chr12	8859858	8860294	-68037	NM_008640	Laptm4a
pcgf5_115_mES_pvalue_1e-4_peak_13896	chr7	17471393	17471917	-5480	NM_010320	Gng8
pcgf5_115_mES_pvalue_1e-4_peak_1874	chr11	34108325	34108505	-326	NM_023907	Foxi1
pcgf5_115_mES_pvalue_1e-4_peak_12865	chr6	115731284	115731823	5878	NR_106120	Mir7660
pcgf5_115_mES_pvalue_1e-4_peak_15321	chr8	37237861	37238055	74612	NM_001081150	Lonrf1
pcgf5_115_mES_pvalue_1e-4_peak_6449	chr17	45817657	45818036	5321	NM_198167	Tmem63b
pcgf5_115_mES_pvalue_1e-4_peak_14551	chr7	80563732	80565215	-43813	NR_040324	A730056A06Rik
pcgf5_115_mES_pvalue_1e-4_peak_11966	chr5	137042334	137042812	-722	NM_001291233	Cux1
pcgf5_115_mES_pvalue_1e-4_peak_5649	chr16	23239904	23240831	14273	NM_001252505	St6gal1
pcgf5_115_mES_pvalue_1e-4_peak_1601	chr10	120283954	120284196	-10610	NR_038023	Gm15910
pcgf5_115_mES_pvalue_1e-4_peak_6427	chr17	43172888	43173073	19476	NM_178589	Tnfrsf21
pcgf5_115_mES_pvalue_1e-4_peak_6687	chr17	71337557	71337999	2078	NM_023402	Myl12b
pcgf5_115_mES_pvalue_1e-4_peak_13133	chr6	121093517	121094369	-12903	NM_001270475	Mical3
pcgf5_115_mES_pvalue_1e-4_peak_16646	chr9	66056735	66056917	50793	NM_010019	Dapk2
pcgf5_115_mES_pvalue_1e-4_peak_3278	chr12	60186667	60187293	-9807	NM_001329047	Mia2
pcgf5_115_mES_pvalue_1e-4_peak_12872	chr6	115767838	115768723	-9519	NM_172086	Rpl32
pcgf5_115_mES_pvalue_1e-4_peak_3846	chr13	18984976	18985717	-54874	NM_175007	Amph
pcgf5_115_mES_pvalue_1e-4_peak_14474	chr7	52961384	52961570	860	NM_016974	Dbp
pcgf5_115_mES_pvalue_1e-4_peak_15323	chr8	37518777	37519286	-33214	NM_176952	6430573F11Rik
pcgf5_115_mES_pvalue_1e-4_peak_11651	chr5	120786973	120787437	-94690	NM_008499	Lhx5
pcgf5_115_mES_pvalue_1e-4_peak_14851	chr7	116867153	116867543	-63	NM_001040700	BC051019
pcgf5_115_mES_pvalue_1e-4_peak_15880	chr8	119050524	119050705	21699	NM_029297	Dynlrb2
pcgf5_115_mES_pvalue_1e-4_peak_16393	chr9	46718636	46718894	-2921	NR_015605	2900052N01Rik
pcgf5_115_mES_pvalue_1e-4_peak_8955	chr2	180566383	180566567	-54870	NM_080641	Bhlhe23
pcgf5_115_mES_pvalue_1e-4_peak_7595	chr19	53674522	53675219	-16	NM_007790	Smc3
pcgf5_115_mES_pvalue_1e-4_peak_9594	chr4	32187365	32187572	136386	NM_172688	Map3k7
pcgf5_115_mES_pvalue_1e-4_peak_17081	chrX	166435172	166435983	-18728	NR_029457	G530011O06Rik
pcgf5_115_mES_pvalue_1e-4_peak_3902	chr13	36827871	36828529	-1854	NM_153529	Nrn1
pcgf5_115_mES_pvalue_1e-4_peak_14005	chr7	25858489	25858818	-1265	NM_008168	Grik5
pcgf5_115_mES_pvalue_1e-4_peak_5416	chr15	99897931	99898112	28926	NM_001159361	Dip2b
pcgf5_115_mES_pvalue_1e-4_peak_8138	chr2	70850765	70851116	5491	NM_001110512	Mettl8
pcgf5_115_mES_pvalue_1e-4_peak_10827	chr4	153393633	153395177	5748	NM_001163722	Smim1
pcgf5_115_mES_pvalue_1e-4_peak_6556	chr17	49169279	49169596	83421	NR_038141	1700008K24Rik
pcgf5_115_mES_pvalue_1e-4_peak_15711	chr8	98057816	98058029	-78	NM_172914	Ccdc113
pcgf5_115_mES_pvalue_1e-4_peak_10089	chr4	125483683	125484321	115552	NR_015560	2610028E06Rik
pcgf5_115_mES_pvalue_1e-4_peak_6799	chr18	3117866	3118403	5278	NM_001167539	Vmn1r238
pcgf5_115_mES_pvalue_1e-4_peak_10339	chr4	134671375	134671888	-4929	NM_019732	Runx3
pcgf5_115_mES_pvalue_1e-4_peak_13961	chr7	20394273	20394517	-12237	NM_023224	Cblc
pcgf5_115_mES_pvalue_1e-4_peak_6738	chr17	84249557	84249793	-3545	NM_025325	Haao
pcgf5_115_mES_pvalue_1e-4_peak_3824	chr13	12975090	12975303	-82850	NM_011118	Prl2c3
pcgf5_115_mES_pvalue_1e-4_peak_14378	chr7	51730743	51731063	5186	NR_106019	Mir7052
pcgf5_115_mES_pvalue_1e-4_peak_12761	chr6	113956111	113956303	35867	NM_009723	Atp2b2
pcgf5_115_mES_pvalue_1e-4_peak_16018	chr8	123615017	123615196	6820	NM_010426	Foxf1
pcgf5_115_mES_pvalue_1e-4_peak_683	chr1	168747847	168748128	-136011	NM_001347135	Fmo9
pcgf5_115_mES_pvalue_1e-4_peak_16297	chr9	42025037	42025430	-7919	NR_040754	4930546K05Rik
pcgf5_115_mES_pvalue_1e-4_peak_10237	chr4	130966439	130966689	-400175	NR_130167	A930031H19Rik
pcgf5_115_mES_pvalue_1e-4_peak_13488	chr6	127732283	127732824	5608	NR_106092	Mir7233
pcgf5_115_mES_pvalue_1e-4_peak_111	chr1	39243188	39243760	363	NR_105767	Mir6349
pcgf5_115_mES_pvalue_1e-4_peak_14262	chr7	34915553	34916267	2377	NM_207212	Wtip
pcgf5_115_mES_pvalue_1e-4_peak_14640	chr7	88238624	88239109	-20819	NM_001004184	Slc28a1
pcgf5_115_mES_pvalue_1e-4_peak_1572	chr10	116367765	116368765	19171	NM_001003950	Rab3ip
pcgf5_115_mES_pvalue_1e-4_peak_4797	chr15	38312894	38313199	-82580	NM_001289471	Klf10
pcgf5_115_mES_pvalue_1e-4_peak_10547	chr4	140664373	140664715	20284	NM_177867	Spata21
pcgf5_115_mES_pvalue_1e-4_peak_682	chr1	168676505	168676691	-64622	NM_001347135	Fmo9
pcgf5_115_mES_pvalue_1e-4_peak_13325	chr6	125113840	125114253	1745	NM_008084	Gapdh
pcgf5_115_mES_pvalue_1e-4_peak_3394	chr12	85262330	85262841	299	NR_073563	Numb
pcgf5_115_mES_pvalue_1e-4_peak_12297	chr5	150481205	150481395	468	NM_001081204	B3glct
pcgf5_115_mES_pvalue_1e-4_peak_3548	chr12	103931181	103931959	-8340	NR_035457	Mir1936
pcgf5_115_mES_pvalue_1e-4_peak_7290	chr19	6507893	6508130	35059	NM_009203	Slc22a12
pcgf5_115_mES_pvalue_1e-4_peak_5914	chr17	8532314	8532639	-795	NR_028280	Prr18
pcgf5_115_mES_pvalue_1e-4_peak_3778	chr12	114254781	114255202	2272	NM_001291444	Pacs2
pcgf5_115_mES_pvalue_1e-4_peak_4707	chr14	121239396	121239860	-70788	NM_023579	Ipo5
pcgf5_115_mES_pvalue_1e-4_peak_968	chr10	23635869	23636147	-4204	NM_053205	Taar1
pcgf5_115_mES_pvalue_1e-4_peak_15146	chr8	3593686	3593911	6348	NM_001347111	Camsap3
pcgf5_115_mES_pvalue_1e-4_peak_13557	chr6	128246180	128246643	4420	NM_001080979	Tead4
pcgf5_115_mES_pvalue_1e-4_peak_7530	chr19	45865179	45865449	-7533	NM_023799	Mgea5
pcgf5_115_mES_pvalue_1e-4_peak_13541	chr6	128084221	128085041	8965	NM_175414	Tspan9
pcgf5_115_mES_pvalue_1e-4_peak_12397	chr6	47698030	47698601	-4085	NR_002841	Rn4.5s
pcgf5_115_mES_pvalue_1e-4_peak_8266	chr2	103567904	103568125	33393	NM_153126	Nat10
pcgf5_115_mES_pvalue_1e-4_peak_5279	chr15	88721511	88722189	29226	NM_145478	Pim3
pcgf5_115_mES_pvalue_1e-4_peak_13493	chr6	127765928	127766429	-28017	NR_106092	Mir7233
pcgf5_115_mES_pvalue_1e-4_peak_7959	chr2	32241874	32242304	1170	NM_008491	Lcn2
pcgf5_115_mES_pvalue_1e-4_peak_2428	chr11	84342924	84343125	3862	NR_038057	Lhx1os
pcgf5_115_mES_pvalue_1e-4_peak_8093	chr2	52968387	52968574	81741	NM_018785	Prpf40a
pcgf5_115_mES_pvalue_1e-4_peak_13830	chr7	6079340	6080052	27877	NM_001013012	Zfp787
pcgf5_115_mES_pvalue_1e-4_peak_12970	chr6	117974999	117975324	13606	NM_001316749	Rasgef1a
pcgf5_115_mES_pvalue_1e-4_peak_16440	chr9	50883211	50884001	1593	NM_001033534	Layn
pcgf5_115_mES_pvalue_1e-4_peak_7897	chr2	30702013	30702393	1316	NM_009116	Prrx2
pcgf5_115_mES_pvalue_1e-4_peak_12811	chr6	114744463	114744691	127193	NM_177683	Vgll4
pcgf5_115_mES_pvalue_1e-4_peak_14411	chr7	52129240	52129710	-4317	NM_133949	Ptov1
pcgf5_115_mES_pvalue_1e-4_peak_11609	chr5	118909518	118910199	-100870	NM_001347445	Med13l
pcgf5_115_mES_pvalue_1e-4_peak_8866	chr2	172630986	172631334	134662	NM_007557	Bmp7
pcgf5_115_mES_pvalue_1e-4_peak_12833	chr6	115185716	115186074	-3117	NM_001326560	Syn2
pcgf5_115_mES_pvalue_1e-4_peak_1967	chr11	53449260	53449499	-1175	NM_008355	Il13
pcgf5_115_mES_pvalue_1e-4_peak_10025	chr4	120076233	120076485	-1527	NM_001159630	Scmh1
pcgf5_115_mES_pvalue_1e-4_peak_7107	chr18	75453918	75454406	2809	NR_045394	2010010A06Rik
pcgf5_115_mES_pvalue_1e-4_peak_15328	chr8	43016079	43016332	103584	NR_045497	2810404M03Rik
pcgf5_115_mES_pvalue_1e-4_peak_13756	chr6	140573020	140573477	-182	NM_001309437	Aebp2
pcgf5_115_mES_pvalue_1e-4_peak_9059	chr3	40927807	40928048	-40959	NM_027558	Pgrmc2
pcgf5_115_mES_pvalue_1e-4_peak_3470	chr12	88170672	88170888	54984	NM_145836	Irf2bpl
pcgf5_115_mES_pvalue_1e-4_peak_118	chr1	39742051	39742248	-34122	NM_170597	Creg2
pcgf5_115_mES_pvalue_1e-4_peak_11853	chr5	130230203	130231065	-316	NM_008095	Gbas
pcgf5_115_mES_pvalue_1e-4_peak_6037	chr17	26056560	26057730	-486	NM_139154	Rab40c
pcgf5_115_mES_pvalue_1e-4_peak_12825	chr6	114957122	114957943	30360	NM_026894	Tamm41
pcgf5_115_mES_pvalue_1e-4_peak_15802	chr8	111346490	111346897	108149	NM_007496	Zfhx3
pcgf5_115_mES_pvalue_1e-4_peak_1017	chr10	41529660	41529963	-137	NM_026643	Cep57l1
pcgf5_115_mES_pvalue_1e-4_peak_3626	chr12	109354326	109354531	63066	NM_028262	Setd3
pcgf5_115_mES_pvalue_1e-4_peak_13764	chr6	143050467	143051051	-2087	NM_001109688	C2cd5
pcgf5_115_mES_pvalue_1e-4_peak_8023	chr2	34776156	34776842	-7003	NM_028716	Phf19
pcgf5_115_mES_pvalue_1e-4_peak_6569	chr17	51318498	51318930	-37	NM_001285991	Tbc1d5
pcgf5_115_mES_pvalue_1e-4_peak_11312	chr5	103865068	103865369	11007	NM_011204	Ptpn13
pcgf5_115_mES_pvalue_1e-4_peak_12935	chr6	117264667	117264922	146241	NM_021704	Cxcl12
pcgf5_115_mES_pvalue_1e-4_peak_12777	chr6	114114595	114115709	33917	NM_172890	Slc6a11
pcgf5_115_mES_pvalue_1e-4_peak_4903	chr15	74378749	74379125	32311	NM_174991	Adgrb1
pcgf5_115_mES_pvalue_1e-4_peak_10985	chr5	28540811	28541367	-4381	NM_001310511	Cnpy1
pcgf5_115_mES_pvalue_1e-4_peak_164	chr1	62944423	62944869	-103340	NR_040601	4930487H11Rik
pcgf5_115_mES_pvalue_1e-4_peak_4699	chr14	119166892	119167666	-19814	NM_001160098	Cldn10
pcgf5_115_mES_pvalue_1e-4_peak_13207	chr6	122787511	122788219	6470	NR_106090	Mir7231
pcgf5_115_mES_pvalue_1e-4_peak_11361	chr5	110860226	110861119	16850	NM_001317042	Fbrsl1
pcgf5_115_mES_pvalue_1e-4_peak_14807	chr7	109088209	109088417	-5942	NM_001162973	Lrrc51
pcgf5_115_mES_pvalue_1e-4_peak_5148	chr15	82696875	82697549	31679	NR_027799	Tbrg3
pcgf5_115_mES_pvalue_1e-4_peak_16805	chr9	106029229	106029419	-27131	NR_029549	Mir135a-1
pcgf5_115_mES_pvalue_1e-4_peak_7846	chr2	29523350	29523578	48224	NM_001039086	Rapgef1
pcgf5_115_mES_pvalue_1e-4_peak_2154	chr11	69173753	69174150	8977	NM_146019	Chd3
pcgf5_115_mES_pvalue_1e-4_peak_4587	chr14	65336997	65337193	65727	NM_001081177	Kif13b
pcgf5_115_mES_pvalue_1e-4_peak_13553	chr6	128214605	128215057	36000	NM_001080979	Tead4
pcgf5_115_mES_pvalue_1e-4_peak_5252	chr15	86095618	86096310	51075	NM_145476	Tbc1d22a
pcgf5_115_mES_pvalue_1e-4_peak_3071	chr11	118776622	118776882	-3841	NM_001285437	Rbfox3
pcgf5_115_mES_pvalue_1e-4_peak_16632	chr9	65062888	65063384	639	NM_177460	Parp16
pcgf5_115_mES_pvalue_1e-4_peak_12137	chr5	144049709	144050308	-18307	NM_017467	Zfp316
pcgf5_115_mES_pvalue_1e-4_peak_14502	chr7	53545326	53545611	49111	NM_013624	Otog
pcgf5_115_mES_pvalue_1e-4_peak_14414	chr7	52152227	52152410	869	NM_027376	Fuz
pcgf5_115_mES_pvalue_1e-4_peak_12368	chr6	34696204	34696501	-34080	NM_001289657	Agbl3
pcgf5_115_mES_pvalue_1e-4_peak_7098	chr18	74938387	74938815	-265	NM_177470	Acaa2
pcgf5_115_mES_pvalue_1e-4_peak_6516	chr17	47840434	47840714	-1629	NR_045913	Frs3os
pcgf5_115_mES_pvalue_1e-4_peak_1612	chr10	122164122	122164310	47845	NR_106182	Mir8104
pcgf5_115_mES_pvalue_1e-4_peak_11310	chr5	102258100	102258345	64073	NM_173370	Cds1
pcgf5_115_mES_pvalue_1e-4_peak_3395	chr12	85323566	85324179	-4939	NM_134188	Acot2
pcgf5_115_mES_pvalue_1e-4_peak_11359	chr5	110824302	110824481	-8245	NM_028596	Fbrsl1
pcgf5_115_mES_pvalue_1e-4_peak_1025	chr10	42176985	42177260	21249	NM_145743	Lace1
pcgf5_115_mES_pvalue_1e-4_peak_6507	chr17	47617150	47617636	21843	NM_022015	Taf8
pcgf5_115_mES_pvalue_1e-4_peak_8691	chr2	165009136	165009316	51011	NM_174988	Cdh22
pcgf5_115_mES_pvalue_1e-4_peak_13945	chr7	20144597	20144793	3052	NM_199149	Ppp1r37
pcgf5_115_mES_pvalue_1e-4_peak_11693	chr5	122288486	122288914	-1832	NM_008507	Sh2b3
pcgf5_115_mES_pvalue_1e-4_peak_6341	chr17	34709329	34710363	8606	NM_010929	Notch4
pcgf5_115_mES_pvalue_1e-4_peak_13269	chr6	124775306	124775525	4087	NM_001326594	Usp5
pcgf5_115_mES_pvalue_1e-4_peak_13806	chr7	4605723	4606112	4635	NM_172894	Ppp6r1
pcgf5_115_mES_pvalue_1e-4_peak_6509	chr17	47631909	47632634	6965	NM_022015	Taf8
pcgf5_115_mES_pvalue_1e-4_peak_11184	chr5	53980958	53981200	-506	NM_009035	Rbpj
pcgf5_115_mES_pvalue_1e-4_peak_16140	chr8	128061154	128061562	-44748	NM_001081337	Sipa1l2
pcgf5_115_mES_pvalue_1e-4_peak_13145	chr6	121227558	121227817	-22627	NM_144512	Slc6a13
pcgf5_115_mES_pvalue_1e-4_peak_14427	chr7	52309342	52309532	-1186	NM_175022	Prr12
pcgf5_115_mES_pvalue_1e-4_peak_16439	chr9	50774225	50774637	42747	NM_178710	Sik2
pcgf5_115_mES_pvalue_1e-4_peak_1409	chr10	80654897	80655078	-2449	NR_015477	Atcayos
pcgf5_115_mES_pvalue_1e-4_peak_478	chr1	133028793	133029011	5909	NM_145508	Dyrk3
pcgf5_115_mES_pvalue_1e-4_peak_15875	chr8	117271238	117271546	307840	NM_019573	Wwox
pcgf5_115_mES_pvalue_1e-4_peak_4348	chr14	26381831	26382065	-24342	NR_033492	4931406H21Rik
pcgf5_115_mES_pvalue_1e-4_peak_16116	chr8	126710345	126710918	-44663	NM_139272	Galnt2
pcgf5_115_mES_pvalue_1e-4_peak_1473	chr10	84331750	84331954	30959	NM_027689	Rfx4
pcgf5_115_mES_pvalue_1e-4_peak_5595	chr16	17798050	17798316	808	NM_153790	Scarf2
pcgf5_115_mES_pvalue_1e-4_peak_5108	chr15	79947816	79948004	-15674	NM_025609	Tab1
pcgf5_115_mES_pvalue_1e-4_peak_3681	chr12	112039015	112039325	39979	NM_011973	Mok
pcgf5_115_mES_pvalue_1e-4_peak_4498	chr14	55503294	55503547	1158	NM_007537	Bcl2l2
pcgf5_115_mES_pvalue_1e-4_peak_15438	chr8	72994031	72994238	6708	NM_001122830	Klhl26
pcgf5_115_mES_pvalue_1e-4_peak_15641	chr8	90266234	90266959	61742	NM_001310520	Zfp423
pcgf5_115_mES_pvalue_1e-4_peak_15491	chr8	74013147	74013935	1539	NM_032544	Gtpbp3
pcgf5_115_mES_pvalue_1e-4_peak_8726	chr2	165937843	165938425	42651	NM_001252578	Sulf2
pcgf5_115_mES_pvalue_1e-4_peak_10422	chr4	137293344	137293539	13065	NR_138592	Rap1gap
pcgf5_115_mES_pvalue_1e-4_peak_13134	chr6	121097210	121098211	-16670	NM_001270475	Mical3
pcgf5_115_mES_pvalue_1e-4_peak_7973	chr2	32562461	32562650	5749	NM_130860	Cdk9
pcgf5_115_mES_pvalue_1e-4_peak_11430	chr5	113108175	113108357	-89250	NR_045397	1700034G24Rik
pcgf5_115_mES_pvalue_1e-4_peak_12815	chr6	114809388	114809580	62286	NM_177683	Vgll4
pcgf5_115_mES_pvalue_1e-4_peak_5139	chr15	81681461	81682224	6914	NM_020507	Tob2
pcgf5_115_mES_pvalue_1e-4_peak_6330	chr17	34194029	34194804	18333	NM_001317722	Col11a2
pcgf5_115_mES_pvalue_1e-4_peak_6533	chr17	48078396	48078583	-16908	NM_001110825	Foxp4
pcgf5_115_mES_pvalue_1e-4_peak_9833	chr4	100831910	100832216	90420	NM_183024	Raver2
pcgf5_115_mES_pvalue_1e-4_peak_14176	chr7	30127609	30128518	39039	NM_013874	Dpf1
pcgf5_115_mES_pvalue_1e-4_peak_13487	chr6	127729006	127729689	8814	NR_106092	Mir7233
pcgf5_115_mES_pvalue_1e-4_peak_13658	chr6	134847694	134848199	-3	NM_001167700	Gpr19
pcgf5_115_mES_pvalue_1e-4_peak_13369	chr6	125413798	125413983	30883	NM_007657	Cd9
pcgf5_115_mES_pvalue_1e-4_peak_16274	chr9	34923810	34924726	-45	NR_029475	4930581F22Rik
pcgf5_115_mES_pvalue_1e-4_peak_16502	chr9	57439117	57439970	2284	NM_027895	Ulk3
pcgf5_115_mES_pvalue_1e-4_peak_2326	chr11	77298735	77299181	4222	NM_172945	Ankrd13b
pcgf5_115_mES_pvalue_1e-4_peak_14815	chr7	112098640	112098927	10461	NM_207146	Olfr670
pcgf5_115_mES_pvalue_1e-4_peak_11292	chr5	100382851	100383136	24964	NM_001077266	Hnrnpd
pcgf5_115_mES_pvalue_1e-4_peak_13946	chr7	20146923	20147131	720	NM_199149	Ppp1r37
pcgf5_115_mES_pvalue_1e-4_peak_1617	chr10	122565645	122566196	-52359	NM_001163025	Mon2
pcgf5_115_mES_pvalue_1e-4_peak_475	chr1	131713715	131714018	543985	NM_172485	Thsd7b
pcgf5_115_mES_pvalue_1e-4_peak_14552	chr7	80567148	80567785	-46806	NR_040324	A730056A06Rik
pcgf5_115_mES_pvalue_1e-4_peak_12801	chr6	114385737	114385966	-22665	NM_001317124	Hrh1
pcgf5_115_mES_pvalue_1e-4_peak_3132	chr11	120440859	120441329	1840	NM_133796	Arhgdia
pcgf5_115_mES_pvalue_1e-4_peak_14240	chr7	31609572	31609908	-946	NM_146187	Ffar2

## Sheet: NPC_PCGF5_peaks
Supplementary Data 2 PCGF5 binding profiles in ESCs and NPC
The proximal genes for PCGF5 binding peaks in NPC
PeakID	Chr	Start	End	Distance to TSS	Nearest PromoterID	Gene Name
Y24_broad_pvalue_1e-4_peak_29521	chr2	179776850	179778170	322	NM_178750	Ss18l1
Y24_broad_pvalue_1e-4_peak_29522	chr2	179783769	179783982	6687	NM_178750	Ss18l1
Y24_broad_pvalue_1e-4_peak_29520	chr2	179759251	179760334	100	NM_177727	Lsm14b
Y24_broad_pvalue_1e-4_peak_29508	chr2	179629620	179630620	81231	NM_001081092	Taf4
Y24_broad_pvalue_1e-4_peak_29509	chr2	179642317	179642785	68800	NM_001081092	Taf4
Y24_broad_pvalue_1e-4_peak_29523	chr2	179785635	179785920	8589	NM_178750	Ss18l1
Y24_broad_pvalue_1e-4_peak_29507	chr2	179620684	179620991	90514	NM_001081092	Taf4
Y24_broad_pvalue_1e-4_peak_29510	chr2	179651617	179652232	59427	NM_001081092	Taf4
Y24_broad_pvalue_1e-4_peak_29516	chr2	179709555	179709940	1604	NM_001081092	Taf4
Y24_broad_pvalue_1e-4_peak_29515	chr2	179706288	179706866	4774	NM_001081092	Taf4
Y24_broad_pvalue_1e-4_peak_29514	chr2	179702012	179702329	9181	NM_001081092	Taf4
Y24_broad_pvalue_1e-4_peak_29513	chr2	179678454	179679092	32578	NM_001081092	Taf4
Y24_broad_pvalue_1e-4_peak_29511	chr2	179660346	179660528	50914	NM_001081092	Taf4
Y24_broad_pvalue_1e-4_peak_29512	chr2	179673631	179673854	37609	NM_001081092	Taf4
Y24_broad_pvalue_1e-4_peak_29517	chr2	179711484	179711802	85	NR_033782	4921531C22Rik
Y24_broad_pvalue_1e-4_peak_50914	chr9	47162975	47163150	-175191	NM_001310841	Cadm1
Y24_broad_pvalue_1e-4_peak_50915	chr9	47171118	47171489	-166950	NM_001310841	Cadm1
Y24_broad_pvalue_1e-4_peak_50913	chr9	47160643	47161468	-177198	NM_001310841	Cadm1
Y24_broad_pvalue_1e-4_peak_17574	chr15	84608633	84609111	-58176	NR_040347	Gm20556
Y24_broad_pvalue_1e-4_peak_29499	chr2	179487937	179488235	223265	NM_001081092	Taf4
Y24_broad_pvalue_1e-4_peak_29519	chr2	179749722	179750564	-9549	NM_177727	Lsm14b
Y24_broad_pvalue_1e-4_peak_5870	chr11	5039975	5040254	12111	NM_080595	Emid1
Y24_broad_pvalue_1e-4_peak_6045	chr11	19716267	19717010	-107807	NM_033523	Spred2
Y24_broad_pvalue_1e-4_peak_17572	chr15	84561741	84561948	-11148	NR_040347	Gm20556
Y24_broad_pvalue_1e-4_peak_6054	chr11	19826200	19826419	1864	NM_033523	Spred2
Y24_broad_pvalue_1e-4_peak_29502	chr2	179516405	179516697	194800	NM_001081092	Taf4
Y24_broad_pvalue_1e-4_peak_6039	chr11	19566683	19567159	-257524	NM_033523	Spred2
Y24_broad_pvalue_1e-4_peak_6014	chr11	16157363	16157598	-247	NM_001290539	Vstm2a
Y24_broad_pvalue_1e-4_peak_29518	chr2	179740890	179741369	-18563	NM_177727	Lsm14b
Y24_broad_pvalue_1e-4_peak_6041	chr11	19679662	19680418	-144405	NM_033523	Spred2
Y24_broad_pvalue_1e-4_peak_6046	chr11	19717855	19718061	-106487	NM_033523	Spred2
Y24_broad_pvalue_1e-4_peak_6048	chr11	19722233	19722443	-102107	NM_033523	Spred2
Y24_broad_pvalue_1e-4_peak_6047	chr11	19720217	19720541	-104066	NM_033523	Spred2
Y24_broad_pvalue_1e-4_peak_6040	chr11	19618959	19619186	-205373	NM_033523	Spred2
Y24_broad_pvalue_1e-4_peak_6055	chr11	19896037	19896335	71741	NM_033523	Spred2
Y24_broad_pvalue_1e-4_peak_5871	chr11	5042243	5042632	9788	NM_080595	Emid1
Y24_broad_pvalue_1e-4_peak_50916	chr9	47175318	47175500	-162844	NM_001310841	Cadm1
Y24_broad_pvalue_1e-4_peak_5925	chr11	6255181	6255356	-39860	NM_001005867	Zmiz2
Y24_broad_pvalue_1e-4_peak_6049	chr11	19726088	19726509	-98147	NM_033523	Spred2
Y24_broad_pvalue_1e-4_peak_17573	chr15	84568051	84568482	-17570	NR_040347	Gm20556
Y24_broad_pvalue_1e-4_peak_5762	chr11	3308580	3309307	298	NM_010718	Limk2
Y24_broad_pvalue_1e-4_peak_5761	chr11	3297256	3297450	11888	NM_010718	Limk2
Y24_broad_pvalue_1e-4_peak_5924	chr11	6241565	6241749	49096	NM_001252288	Ogdh
Y24_broad_pvalue_1e-4_peak_17576	chr15	84632113	84632381	54312	NM_001081166	Phf21b
Y24_broad_pvalue_1e-4_peak_6044	chr11	19713652	19713847	-110696	NM_033523	Spred2
Y24_broad_pvalue_1e-4_peak_5873	chr11	5052155	5052498	-101	NM_080595	Emid1
Y24_broad_pvalue_1e-4_peak_6042	chr11	19699906	19700292	-124346	NM_033523	Spred2
Y24_broad_pvalue_1e-4_peak_6053	chr11	19823623	19824578	-345	NM_033523	Spred2
Y24_broad_pvalue_1e-4_peak_29500	chr2	179501948	179502128	209313	NM_001081092	Taf4
Y24_broad_pvalue_1e-4_peak_5934	chr11	6315599	6316341	97	NM_008907	Ppia
Y24_broad_pvalue_1e-4_peak_5872	chr11	5049364	5051036	2025	NM_080595	Emid1
Y24_broad_pvalue_1e-4_peak_5937	chr11	6377997	6378813	-2326	NM_011221	Purb
Y24_broad_pvalue_1e-4_peak_6056	chr11	19976398	19976647	36432	NM_146243	Actr2
Y24_broad_pvalue_1e-4_peak_5760	chr11	3256156	3256347	-107	NM_001034030	Limk2
Y24_broad_pvalue_1e-4_peak_6043	chr11	19711774	19712552	-112282	NM_033523	Spred2
Y24_broad_pvalue_1e-4_peak_6024	chr11	17157478	17158026	61	NM_001330649	C1d
Y24_broad_pvalue_1e-4_peak_5926	chr11	6263206	6263977	-31537	NM_001005867	Zmiz2
Y24_broad_pvalue_1e-4_peak_6031	chr11	18774969	18777383	142796	NM_001193271	Meis1
Y24_broad_pvalue_1e-4_peak_5860	chr11	4961885	4962563	3106	NM_144560	Gas2l1
Y24_broad_pvalue_1e-4_peak_6016	chr11	16490743	16491520	-82644	NM_001109971	Sec61g
Y24_broad_pvalue_1e-4_peak_6015	chr11	16407836	16408464	337	NM_011343	Sec61g
Y24_broad_pvalue_1e-4_peak_5912	chr11	5931816	5932615	33536	NM_001174054	Camk2b
Y24_broad_pvalue_1e-4_peak_5869	chr11	5029057	5029682	22856	NM_080595	Emid1
Y24_broad_pvalue_1e-4_peak_29497	chr2	179476864	179477140	234349	NM_001081092	Taf4
Y24_broad_pvalue_1e-4_peak_5907	chr11	5855617	5855790	-58	NM_019661	Ykt6
Y24_broad_pvalue_1e-4_peak_5763	chr11	3351891	3352875	-57	NR_028317	8430429K09Rik
Y24_broad_pvalue_1e-4_peak_5927	chr11	6276384	6276676	-18598	NM_001005867	Zmiz2
Y24_broad_pvalue_1e-4_peak_5906	chr11	5840155	5840860	9577	NM_010292	Gck
Y24_broad_pvalue_1e-4_peak_5868	chr11	5015045	5015718	15213	NM_001290493	Rhbdd3
Y24_broad_pvalue_1e-4_peak_6030	chr11	18658562	18658739	260322	NM_001193271	Meis1
Y24_broad_pvalue_1e-4_peak_5935	chr11	6344167	6344793	-34	NM_001347064	H2afv
Y24_broad_pvalue_1e-4_peak_5764	chr11	3353617	3354165	-932	NM_001290473	Rnf185
Y24_broad_pvalue_1e-4_peak_17575	chr15	84627155	84627982	58991	NM_001081166	Phf21b
Y24_broad_pvalue_1e-4_peak_6050	chr11	19728952	19729703	-95118	NM_033523	Spred2
Y24_broad_pvalue_1e-4_peak_5772	chr11	3424673	3426024	10661	NM_053267	Selenom
Y24_broad_pvalue_1e-4_peak_5936	chr11	6376094	6376304	-120	NM_011221	Purb
Y24_broad_pvalue_1e-4_peak_5874	chr11	5056468	5056651	-4334	NM_080595	Emid1
Y24_broad_pvalue_1e-4_peak_6038	chr11	19446525	19446730	-377818	NM_033523	Spred2
Y24_broad_pvalue_1e-4_peak_5981	chr11	8455142	8455392	109271	NM_001083587	Tns3
Y24_broad_pvalue_1e-4_peak_5801	chr11	3946497	3946789	14858	NM_146013	Sec14l4
Y24_broad_pvalue_1e-4_peak_5883	chr11	5503492	5503702	33910	NM_023816	Ankrd36
Y24_broad_pvalue_1e-4_peak_5756	chr11	3110688	3110879	7761	NM_001166549	Eif4enif1
Y24_broad_pvalue_1e-4_peak_5882	chr11	5441947	5442391	51	NM_134033	Ccdc117
Y24_broad_pvalue_1e-4_peak_5810	chr11	4047581	4048121	8484	NR_037220	Mir3060
Y24_broad_pvalue_1e-4_peak_6017	chr11	16506216	16506529	-97885	NM_001109971	Sec61g
Y24_broad_pvalue_1e-4_peak_5835	chr11	4383669	4383850	-42674	NM_029458	Hormad2
Y24_broad_pvalue_1e-4_peak_5809	chr11	4034880	4035353	-47	NM_027859	Rnf215
Y24_broad_pvalue_1e-4_peak_5897	chr11	5751436	5751844	-10229	NM_009636	Aebp1
Y24_broad_pvalue_1e-4_peak_6029	chr11	18641912	18642245	276894	NM_001193271	Meis1
Y24_broad_pvalue_1e-4_peak_5910	chr11	5883823	5883997	28149	NM_019661	Ykt6
Y24_broad_pvalue_1e-4_peak_5817	chr11	4124619	4125407	6759	NM_028022	Gatsl3
Y24_broad_pvalue_1e-4_peak_5867	chr11	5011466	5012249	11689	NM_001290493	Rhbdd3
Y24_broad_pvalue_1e-4_peak_5861	chr11	4964542	4965860	129	NM_144560	Gas2l1
Y24_broad_pvalue_1e-4_peak_5802	chr11	3970903	3971164	6177	NM_001029937	Sec14l3
Y24_broad_pvalue_1e-4_peak_5862	chr11	4982453	4982871	16429	NM_001283062	Ewsr1
Y24_broad_pvalue_1e-4_peak_47598	chr8	47248540	47249012	-6134	NM_025747	Cfap97
Y24_broad_pvalue_1e-4_peak_6018	chr11	16652025	16652235	-76	NM_207655	Egfr
Y24_broad_pvalue_1e-4_peak_5773	chr11	3429580	3434255	7378	NM_013870	Smtn
Y24_broad_pvalue_1e-4_peak_5881	chr11	5424329	5424808	3924	NM_001271730	Xbp1
Y24_broad_pvalue_1e-4_peak_5908	chr11	5866549	5867491	11259	NM_019661	Ykt6
Y24_broad_pvalue_1e-4_peak_5818	chr11	4135371	4137146	-530	NM_001013365	Osm
Y24_broad_pvalue_1e-4_peak_5971	chr11	7495077	7495354	-381289	NM_008343	Igfbp3
Y24_broad_pvalue_1e-4_peak_5863	chr11	4997754	4997997	1216	NM_001283062	Ewsr1
Y24_broad_pvalue_1e-4_peak_5896	chr11	5746724	5747228	-8957	NM_017401	Polm
Y24_broad_pvalue_1e-4_peak_6019	chr11	16784690	16784899	66491	NR_110421	Eldr
Y24_broad_pvalue_1e-4_peak_5928	chr11	6288911	6289211	-6067	NM_001005867	Zmiz2
Y24_broad_pvalue_1e-4_peak_6025	chr11	17212575	17212750	54971	NM_001330649	C1d
Y24_broad_pvalue_1e-4_peak_6066	chr11	20149311	20149803	-130	NM_172260	Cep68
Y24_broad_pvalue_1e-4_peak_5942	chr11	6461730	6463399	2378	NM_001190344	Ccm2
Y24_broad_pvalue_1e-4_peak_5771	chr11	3421014	3422820	7230	NM_053267	Selenom
Y24_broad_pvalue_1e-4_peak_6057	chr11	20012830	20013245	-83	NM_146243	Actr2
Y24_broad_pvalue_1e-4_peak_5938	chr11	6387021	6387207	-11035	NM_011221	Purb
Y24_broad_pvalue_1e-4_peak_5779	chr11	3619869	3620690	1951	NM_001302631	Osbp2
Y24_broad_pvalue_1e-4_peak_5803	chr11	3980311	3980552	15003	NM_026443	Mtfp1
Y24_broad_pvalue_1e-4_peak_6067	chr11	20151248	20151465	-1929	NM_172260	Cep68
Y24_broad_pvalue_1e-4_peak_5913	chr11	5963570	5964854	1539	NM_001174054	Camk2b
Y24_broad_pvalue_1e-4_peak_5898	chr11	5761029	5762099	-305	NM_009636	Aebp1
Y24_broad_pvalue_1e-4_peak_5909	chr11	5876638	5877211	21163	NM_019661	Ykt6
Y24_broad_pvalue_1e-4_peak_5972	chr11	7537255	7537533	-423468	NM_008343	Igfbp3
Y24_broad_pvalue_1e-4_peak_6071	chr11	20335694	20336463	-103362	NM_018861	Slc1a4
Y24_broad_pvalue_1e-4_peak_5854	chr11	4853667	4854190	-5861	NM_010904	Nefh
Y24_broad_pvalue_1e-4_peak_5941	chr11	6454431	6454605	-5668	NM_001190344	Ccm2
Y24_broad_pvalue_1e-4_peak_5755	chr11	3049702	3100031	18600	NM_030207	Sfi1
Y24_broad_pvalue_1e-4_peak_6068	chr11	20232469	20233241	-139	NM_018861	Slc1a4
Y24_broad_pvalue_1e-4_peak_5945	chr11	6502134	6502833	3574	NM_001081652	Nacad
Y24_broad_pvalue_1e-4_peak_5923	chr11	6190900	6192530	115	NM_001252283	Ogdh
Y24_broad_pvalue_1e-4_peak_5805	chr11	3996184	3997005	-1160	NM_026443	Mtfp1
Y24_broad_pvalue_1e-4_peak_6028	chr11	18491686	18492243	427008	NM_001193271	Meis1
Y24_broad_pvalue_1e-4_peak_5816	chr11	4120600	4120774	2433	NM_028022	Gatsl3
Y24_broad_pvalue_1e-4_peak_5836	chr11	4420209	4420382	74523	NM_028860	Mtmr3
Y24_broad_pvalue_1e-4_peak_5808	chr11	4030970	4031173	-4092	NM_027859	Rnf215
Y24_broad_pvalue_1e-4_peak_5834	chr11	4381398	4382103	-40665	NM_029458	Hormad2
Y24_broad_pvalue_1e-4_peak_5864	chr11	4998687	5000109	122	NM_177370	Rhbdd3
Y24_broad_pvalue_1e-4_peak_5911	chr11	5895810	5896285	40286	NM_019661	Ykt6
Y24_broad_pvalue_1e-4_peak_6032	chr11	18910315	18910521	8554	NM_001193271	Meis1
Y24_broad_pvalue_1e-4_peak_5905	chr11	5819797	5820485	-5003	NM_001287386	Gck
Y24_broad_pvalue_1e-4_peak_29524	chr2	179805130	179805418	-24	NM_001083328	Mtg2
Y24_broad_pvalue_1e-4_peak_5884	chr11	5505103	5505777	35753	NM_023816	Ankrd36
Y24_broad_pvalue_1e-4_peak_5837	chr11	4494295	4494911	215	NM_028860	Mtmr3
Y24_broad_pvalue_1e-4_peak_5815	chr11	4112482	4113130	-5448	NM_028022	Gatsl3
Y24_broad_pvalue_1e-4_peak_5997	chr11	9314561	9315451	223061	NM_178259	Abca13
Y24_broad_pvalue_1e-4_peak_6051	chr11	19748907	19749438	-75273	NM_033523	Spred2
Y24_broad_pvalue_1e-4_peak_50912	chr9	47132148	47132344	-206007	NM_001310841	Cadm1
Y24_broad_pvalue_1e-4_peak_5866	chr11	5006995	5007216	6937	NM_001290493	Rhbdd3
Y24_broad_pvalue_1e-4_peak_50911	chr9	46960186	46961190	153864	NM_001243258	Gm4791
Y24_broad_pvalue_1e-4_peak_14441	chr14	21590998	21591622	22000	NM_001039138	Camk2g
Y24_broad_pvalue_1e-4_peak_5980	chr11	8368460	8369001	195808	NM_001083587	Tns3
Y24_broad_pvalue_1e-4_peak_6076	chr11	20431795	20432526	-11096	NM_021372	Sertad2
Y24_broad_pvalue_1e-4_peak_5962	chr11	6955539	6955742	-7852	NM_009622	Adcy1
Y24_broad_pvalue_1e-4_peak_5904	chr11	5809263	5809821	5596	NM_001287386	Gck
Y24_broad_pvalue_1e-4_peak_5778	chr11	3548474	3549928	-296	NM_001159288	Morc2a
Y24_broad_pvalue_1e-4_peak_5858	chr11	4940646	4941658	-16979	NM_145216	Rasl10a
Y24_broad_pvalue_1e-4_peak_6052	chr11	19800514	19801050	-23663	NM_033523	Spred2
Y24_broad_pvalue_1e-4_peak_5814	chr11	4109259	4109508	-8871	NM_028022	Gatsl3
Y24_broad_pvalue_1e-4_peak_5921	chr11	6167567	6168081	-92	NM_026538	Ddx56
Y24_broad_pvalue_1e-4_peak_5804	chr11	3994324	3994557	994	NM_026443	Mtfp1
Y24_broad_pvalue_1e-4_peak_5950	chr11	6536373	6537066	1933	NM_011709	Wap
Y24_broad_pvalue_1e-4_peak_5976	chr11	7965955	7966220	598451	NM_001083587	Tns3
Y24_broad_pvalue_1e-4_peak_5853	chr11	4849276	4850131	-1636	NM_010904	Nefh
Y24_broad_pvalue_1e-4_peak_6020	chr11	16824968	16825277	26163	NR_110421	Eldr
Y24_broad_pvalue_1e-4_peak_5977	chr11	8030058	8030279	534370	NM_001083587	Tns3
Y24_broad_pvalue_1e-4_peak_5807	chr11	4022545	4022789	-3935	NM_144520	Sec14l2
Y24_broad_pvalue_1e-4_peak_5819	chr11	4151260	4152219	-5832	NM_008501	Lif
Y24_broad_pvalue_1e-4_peak_5844	chr11	4650323	4650675	-3718	NM_138948	Cabp7
Y24_broad_pvalue_1e-4_peak_5943	chr11	6495629	6495899	10293	NM_001081652	Nacad
Y24_broad_pvalue_1e-4_peak_5851	chr11	4815522	4816332	-2592	NR_102683	AA413626
Y24_broad_pvalue_1e-4_peak_5792	chr11	3794637	3795610	6	NM_026150	4921536K21Rik
Y24_broad_pvalue_1e-4_peak_5931	chr11	6303745	6304109	2294	NR_106109	Mir7651
Y24_broad_pvalue_1e-4_peak_6022	chr11	17058969	17059929	148	NM_024459	Ppp3r1
Y24_broad_pvalue_1e-4_peak_29503	chr2	179578753	179579662	132144	NM_001081092	Taf4
Y24_broad_pvalue_1e-4_peak_5930	chr11	6298316	6298661	-3145	NR_106109	Mir7651
Y24_broad_pvalue_1e-4_peak_6037	chr11	19424016	19424262	-400306	NM_033523	Spred2
Y24_broad_pvalue_1e-4_peak_5965	chr11	7009518	7010087	46310	NM_009622	Adcy1
Y24_broad_pvalue_1e-4_peak_5982	chr11	8523598	8524348	40565	NM_001083587	Tns3
Y24_broad_pvalue_1e-4_peak_14440	chr14	21581886	21582117	-28217	NM_010811	Ndst2
Y24_broad_pvalue_1e-4_peak_5978	chr11	8205758	8206060	358629	NM_001083587	Tns3
Y24_broad_pvalue_1e-4_peak_5988	chr11	8867012	8867766	43805	NM_001303610	Hus1
Y24_broad_pvalue_1e-4_peak_5929	chr11	6295767	6296152	831	NM_028601	Zmiz2
Y24_broad_pvalue_1e-4_peak_5859	chr11	4960740	4960927	2702	NM_145216	Rasl10a
Y24_broad_pvalue_1e-4_peak_5989	chr11	8868806	8869079	42252	NM_001303610	Hus1
Y24_broad_pvalue_1e-4_peak_6011	chr11	13324341	13324543	754602	NR_131011	4930554G24Rik
Y24_broad_pvalue_1e-4_peak_6074	chr11	20370555	20370761	-72598	NM_021372	Sertad2
Y24_broad_pvalue_1e-4_peak_5811	chr11	4059967	4060596	15	NM_177616	Ccdc157
Y24_broad_pvalue_1e-4_peak_5800	chr11	3926700	3926908	-4981	NM_146013	Sec14l4
Y24_broad_pvalue_1e-4_peak_5985	chr11	8571857	8572232	-7506	NM_001083587	Tns3
Y24_broad_pvalue_1e-4_peak_5939	chr11	6428657	6428910	-20	NR_045893	Snhg15
Y24_broad_pvalue_1e-4_peak_5964	chr11	6972100	6972796	8956	NM_009622	Adcy1
Y24_broad_pvalue_1e-4_peak_6077	chr11	20442813	20444041	171	NM_021372	Sertad2
Y24_broad_pvalue_1e-4_peak_5885	chr11	5607109	5607929	183	NM_026080	Mrps24
Y24_broad_pvalue_1e-4_peak_6007	chr11	11925701	11925903	2172	NM_001177629	Grb10
Y24_broad_pvalue_1e-4_peak_5957	chr11	6609659	6609889	10266	NR_046025	Gm11981
Y24_broad_pvalue_1e-4_peak_47599	chr8	47256495	47256704	1689	NM_025747	Cfap97
Y24_broad_pvalue_1e-4_peak_6034	chr11	18920342	18920806	-1602	NM_010789	Meis1
Y24_broad_pvalue_1e-4_peak_5993	chr11	8977503	8977693	-28604	NM_177576	Sun3
Y24_broad_pvalue_1e-4_peak_6023	chr11	17111299	17112044	-79	NM_025443	Pno1
Y24_broad_pvalue_1e-4_peak_5880	chr11	5420731	5422152	797	NM_001271730	Xbp1
Y24_broad_pvalue_1e-4_peak_5986	chr11	8592743	8593013	-28340	NM_001083587	Tns3
Y24_broad_pvalue_1e-4_peak_5992	chr11	8910995	8911232	81	NM_001303610	Hus1
Y24_broad_pvalue_1e-4_peak_5852	chr11	4846990	4847842	-108	NM_001243043	Ap1b1
Y24_broad_pvalue_1e-4_peak_5754	chr11	3027033	3048803	13888	NR_003518	Pisd-ps3
Y24_broad_pvalue_1e-4_peak_5994	chr11	9015692	9015884	-2223	NM_001159401	Upp1
Y24_broad_pvalue_1e-4_peak_6073	chr11	20359204	20359416	-83946	NM_021372	Sertad2
Y24_broad_pvalue_1e-4_peak_5830	chr11	4361130	4361369	-20164	NM_029458	Hormad2
Y24_broad_pvalue_1e-4_peak_5893	chr11	5716737	5716928	-13033	NM_018870	Pgam2
Y24_broad_pvalue_1e-4_peak_5825	chr11	4213908	4214085	47197	NM_001039537	Lif
Y24_broad_pvalue_1e-4_peak_26915	chr2	72353975	72355166	40294	NM_025866	Cdca7
Y24_broad_pvalue_1e-4_peak_5765	chr11	3387884	3388188	-194	NM_172791	Pla2g3
Y24_broad_pvalue_1e-4_peak_5774	chr11	3435325	3436409	3428	NM_013870	Smtn
Y24_broad_pvalue_1e-4_peak_5785	chr11	3722931	3723758	40562	NM_152818	Osbp2
Y24_broad_pvalue_1e-4_peak_5757	chr11	3230713	3232449	847	NM_178149	Pik3ip1
Y24_broad_pvalue_1e-4_peak_5759	chr11	3248690	3249244	7177	NM_001034030	Limk2
Y24_broad_pvalue_1e-4_peak_5892	chr11	5701529	5701931	2069	NM_018870	Pgam2
Y24_broad_pvalue_1e-4_peak_40251	chr6	43615659	43616314	291	NM_001311111	Tpk1
Y24_broad_pvalue_1e-4_peak_39722	chr6	3273072	3273491	34762	NR_036696	Gm8579
Y24_broad_pvalue_1e-4_peak_5961	chr11	6895036	6895297	-68326	NM_009622	Adcy1
Y24_broad_pvalue_1e-4_peak_5856	chr11	4927564	4927769	-30465	NM_145216	Rasl10a
Y24_broad_pvalue_1e-4_peak_5949	chr11	6526008	6526293	-80	NM_134011	Tbrg4
Y24_broad_pvalue_1e-4_peak_6033	chr11	18918873	18919643	-286	NM_010789	Meis1
Y24_broad_pvalue_1e-4_peak_5767	chr11	3404131	3405387	65	NM_172439	Inpp5j
Y24_broad_pvalue_1e-4_peak_5791	chr11	3787932	3788139	7094	NM_026150	4921536K21Rik
Y24_broad_pvalue_1e-4_peak_5891	chr11	5699303	5699491	4402	NM_018870	Pgam2
Y24_broad_pvalue_1e-4_peak_5899	chr11	5765189	5765785	3618	NM_001291857	Aebp1
Y24_broad_pvalue_1e-4_peak_5879	chr11	5344041	5345179	240	NM_001080924	Znrf3
Y24_broad_pvalue_1e-4_peak_6004	chr11	11721721	11722675	-13233	NM_001163360	Fignl1
Y24_broad_pvalue_1e-4_peak_5966	chr11	7084097	7084288	4380	NR_045101	Gm11985
Y24_broad_pvalue_1e-4_peak_5952	chr11	6558227	6558539	-153	NM_019511	Ramp3
Y24_broad_pvalue_1e-4_peak_18860	chr16	18692541	18692913	-62696	NM_213614	2017-09-05
Y24_broad_pvalue_1e-4_peak_5826	chr11	4244959	4245194	78277	NM_001039537	Lif
Y24_broad_pvalue_1e-4_peak_5842	chr11	4635950	4636598	10507	NM_138948	Cabp7
Y24_broad_pvalue_1e-4_peak_5786	chr11	3735046	3735965	28401	NM_152818	Osbp2
Y24_broad_pvalue_1e-4_peak_5770	chr11	3417238	3417922	2893	NM_053267	Selenom
Y24_broad_pvalue_1e-4_peak_5917	chr11	6101083	6101296	-735	NM_173748	Nudcd3
Y24_broad_pvalue_1e-4_peak_6036	chr11	19298307	19298549	333150	NR_046037	4933406G16Rik
Y24_broad_pvalue_1e-4_peak_6063	chr11	20083212	20083424	-18287	NM_008996	Rab1a
Y24_broad_pvalue_1e-4_peak_5991	chr11	8898150	8898430	12904	NM_001303610	Hus1
Y24_broad_pvalue_1e-4_peak_5766	chr11	3394629	3395274	6721	NM_172791	Pla2g3
Y24_broad_pvalue_1e-4_peak_5824	chr11	4198848	4199212	32231	NM_001039537	Lif
Y24_broad_pvalue_1e-4_peak_5944	chr11	6499201	6499405	6754	NM_001081652	Nacad
Y24_broad_pvalue_1e-4_peak_5990	chr11	8888491	8888670	22614	NM_001303610	Hus1
Y24_broad_pvalue_1e-4_peak_17571	chr15	84549569	84550620	-388	NM_001164628	Arhgap8
Y24_broad_pvalue_1e-4_peak_5916	chr11	6008964	6009138	-43300	NM_007595	Camk2b
Y24_broad_pvalue_1e-4_peak_5922	chr11	6174618	6174948	57	NM_134020	Tmed4
Y24_broad_pvalue_1e-4_peak_5918	chr11	6134205	6134505	-4107	NM_207242	Npc1l1
Y24_broad_pvalue_1e-4_peak_5967	chr11	7093729	7094701	-3575	NM_008341	Igfbp1
Y24_broad_pvalue_1e-4_peak_36022	chr5	31385382	31385966	10226	NM_011773	Slc30a3
Y24_broad_pvalue_1e-4_peak_36021	chr5	31383206	31384009	12293	NM_011773	Slc30a3
Y24_broad_pvalue_1e-4_peak_5940	chr11	6446449	6447239	-46	NM_146014	Ccm2
Y24_broad_pvalue_1e-4_peak_5998	chr11	11237106	11237959	124890	NM_015785	Zpbp
Y24_broad_pvalue_1e-4_peak_5806	chr11	4021485	4021840	-2930	NM_144520	Sec14l2
Y24_broad_pvalue_1e-4_peak_29506	chr2	179612471	179612701	98765	NM_001081092	Taf4
Y24_broad_pvalue_1e-4_peak_30850	chr3	97760094	97760280	26091	NM_001033779	Gm5544
Y24_broad_pvalue_1e-4_peak_36023	chr5	31388646	31388914	7120	NM_011773	Slc30a3
Y24_broad_pvalue_1e-4_peak_5920	chr11	6161670	6162371	5712	NM_026538	Ddx56
Y24_broad_pvalue_1e-4_peak_6062	chr11	20062284	20062484	-39221	NM_008996	Rab1a
Y24_broad_pvalue_1e-4_peak_5895	chr11	5739745	5740586	-2146	NM_017401	Polm
Y24_broad_pvalue_1e-4_peak_5948	chr11	6524913	6525140	1044	NM_001130457	Tbrg4
Y24_broad_pvalue_1e-4_peak_5829	chr11	4360088	4360404	-19161	NM_029458	Hormad2
Y24_broad_pvalue_1e-4_peak_17577	chr15	84634937	84635802	51190	NM_001081166	Phf21b
Y24_broad_pvalue_1e-4_peak_6027	chr11	18477924	18478101	440960	NM_001193271	Meis1
Y24_broad_pvalue_1e-4_peak_5951	chr11	6544040	6544935	-5835	NM_011709	Wap
Y24_broad_pvalue_1e-4_peak_5823	chr11	4188465	4189442	22154	NM_001039537	Lif
Y24_broad_pvalue_1e-4_peak_12056	chr12	111956294	111956496	-19712	NM_027149	Wdr20
Y24_broad_pvalue_1e-4_peak_5831	chr11	4362884	4363286	-22000	NM_029458	Hormad2
Y24_broad_pvalue_1e-4_peak_6002	chr11	11704195	11704408	4664	NM_021891	Fignl1
Y24_broad_pvalue_1e-4_peak_48164	chr8	81726956	81727446	45281	NM_026315	1700011L22Rik
Y24_broad_pvalue_1e-4_peak_47577	chr8	42503468	42503645	-1084	NM_013522	Frg1
Y24_broad_pvalue_1e-4_peak_5963	chr11	6965047	6965309	1686	NM_009622	Adcy1
Y24_broad_pvalue_1e-4_peak_6065	chr11	20144478	20144714	4831	NM_172260	Cep68
Y24_broad_pvalue_1e-4_peak_17333	chr15	81593205	81593423	18036	NM_001081016	Zc3h7b
Y24_broad_pvalue_1e-4_peak_5958	chr11	6611667	6611989	8212	NR_046025	Gm11981
Y24_broad_pvalue_1e-4_peak_30849	chr3	97746356	97746625	12394	NM_001033779	Gm5544
Y24_broad_pvalue_1e-4_peak_18096	chr15	98823587	98823839	7317	NR_045991	4930578M01Rik
Y24_broad_pvalue_1e-4_peak_5780	chr11	3650021	3650854	-28207	NM_001302630	Osbp2
Y24_broad_pvalue_1e-4_peak_5793	chr11	3813788	3813986	780	NM_153142	Slc35e4
Y24_broad_pvalue_1e-4_peak_5946	chr11	6505142	6506162	405	NM_001081652	Nacad
Y24_broad_pvalue_1e-4_peak_5983	chr11	8541723	8542052	22651	NM_001083587	Tns3
Y24_broad_pvalue_1e-4_peak_45633	chr7	104886119	104886967	214	NM_175105	Aqp11
Y24_broad_pvalue_1e-4_peak_6021	chr11	16851044	16851533	-3	NR_110423	Eldr
Y24_broad_pvalue_1e-4_peak_29498	chr2	179480113	179480537	231026	NM_001081092	Taf4
Y24_broad_pvalue_1e-4_peak_48882	chr8	108057905	108058589	15601	NM_008289	Hsd11b2
Y24_broad_pvalue_1e-4_peak_6026	chr11	17267669	17267982	110134	NM_001330649	C1d
Y24_broad_pvalue_1e-4_peak_5841	chr11	4603497	4604811	193	NM_197979	Uqcr10
Y24_broad_pvalue_1e-4_peak_46354	chr7	126614655	126614872	8013	NM_009470	Umod
Y24_broad_pvalue_1e-4_peak_5999	chr11	11293326	11293522	68998	NM_015785	Zpbp
Y24_broad_pvalue_1e-4_peak_6035	chr11	19084803	19085071	119659	NR_046037	4933406G16Rik
Y24_broad_pvalue_1e-4_peak_47602	chr8	47296095	47296657	-13	NM_007450	Slc25a4
Y24_broad_pvalue_1e-4_peak_5984	chr11	8563146	8564387	772	NM_001083587	Tns3
Y24_broad_pvalue_1e-4_peak_6075	chr11	20377459	20377676	-65689	NM_021372	Sertad2
Y24_broad_pvalue_1e-4_peak_5875	chr11	5071249	5071584	-19191	NM_080595	Emid1
Y24_broad_pvalue_1e-4_peak_5953	chr11	6562132	6562972	-2313	NR_028586	Gm11978
Y24_broad_pvalue_1e-4_peak_43832	chr7	25756652	25757894	474	NM_010261	Rabac1
Y24_broad_pvalue_1e-4_peak_5877	chr11	5164035	5164217	-2513	NM_032396	Kremen1
Y24_broad_pvalue_1e-4_peak_5843	chr11	4644406	4646572	1292	NM_138948	Cabp7
Y24_broad_pvalue_1e-4_peak_5822	chr11	4170783	4171459	4322	NM_001039537	Lif
Y24_broad_pvalue_1e-4_peak_46512	chr7	133018882	133019381	167741	NM_001081022	D430042O09Rik
Y24_broad_pvalue_1e-4_peak_6003	chr11	11708706	11710020	-398	NM_001163360	Fignl1
Y24_broad_pvalue_1e-4_peak_5820	chr11	4158639	4159021	1259	NM_008501	Lif
Y24_broad_pvalue_1e-4_peak_6072	chr11	20345366	20346171	-97488	NM_021372	Sertad2
Y24_broad_pvalue_1e-4_peak_18859	chr16	18629833	18630231	-1	NM_213614	2017-09-05
Y24_broad_pvalue_1e-4_peak_5878	chr11	5165487	5165661	-3961	NM_032396	Kremen1
Y24_broad_pvalue_1e-4_peak_5777	chr11	3475304	3475504	-36109	NM_001284428	Smtn
Y24_broad_pvalue_1e-4_peak_29501	chr2	179505673	179506622	205204	NM_001081092	Taf4
Y24_broad_pvalue_1e-4_peak_49966	chr9	3024089	3024532	14433	NR_039546	Mir101c
Y24_broad_pvalue_1e-4_peak_5857	chr11	4933338	4933546	-24689	NM_145216	Rasl10a
Y24_broad_pvalue_1e-4_peak_5865	chr11	5000908	5001126	849	NM_001290493	Rhbdd3
Y24_broad_pvalue_1e-4_peak_45634	chr7	104913923	104914632	-27520	NM_175105	Aqp11
Y24_broad_pvalue_1e-4_peak_6006	chr11	11915910	11916147	11946	NM_001177629	Grb10
Y24_broad_pvalue_1e-4_peak_5886	chr11	5640849	5641276	117	NM_178623	Urgcp
Y24_broad_pvalue_1e-4_peak_5799	chr11	3892045	3892777	2475	NM_001177691	Gal3st1
Y24_broad_pvalue_1e-4_peak_5833	chr11	4371715	4371926	-30735	NM_029458	Hormad2
Y24_broad_pvalue_1e-4_peak_5813	chr11	4092134	4092616	5539	NM_134023	Tbc1d10a
Y24_broad_pvalue_1e-4_peak_40942	chr6	87410863	87411106	31996	NM_009756	Bmp10
Y24_broad_pvalue_1e-4_peak_26916	chr2	72464679	72465141	-76657	NR_040503	8430437L04Rik
Y24_broad_pvalue_1e-4_peak_2052	chr1	137264755	137266176	6175	NM_175259	Shisa4
Y24_broad_pvalue_1e-4_peak_5794	chr11	3821635	3821852	-7076	NM_153142	Slc35e4
Y24_broad_pvalue_1e-4_peak_5894	chr11	5737662	5738119	129	NM_017401	Polm
Y24_broad_pvalue_1e-4_peak_5775	chr11	3438710	3439478	201	NM_013870	Smtn
Y24_broad_pvalue_1e-4_peak_27535	chr2	116747275	116747509	21504	NR_040335	D330050G23Rik
Y24_broad_pvalue_1e-4_peak_24278	chr19	20989526	20989787	39036	NM_028953	Tmc1
Y24_broad_pvalue_1e-4_peak_50910	chr9	46933159	46934582	127046	NM_001243258	Gm4791
Y24_broad_pvalue_1e-4_peak_46353	chr7	126564457	126564740	38188	NM_025989	Gp2
Y24_broad_pvalue_1e-4_peak_6001	chr11	11688860	11689142	19964	NM_021891	Fignl1
Y24_broad_pvalue_1e-4_peak_48881	chr8	108045613	108045907	3114	NM_008289	Hsd11b2
Y24_broad_pvalue_1e-4_peak_46332	chr7	125742281	125742458	1558	NM_001105252	Tmc5
Y24_broad_pvalue_1e-4_peak_47576	chr8	42459977	42460462	-168	NM_019734	Asah1
Y24_broad_pvalue_1e-4_peak_5903	chr11	5802124	5802475	-3514	NM_022879	Myl7
Y24_broad_pvalue_1e-4_peak_5987	chr11	8803432	8803708	107624	NM_001303610	Hus1
Y24_broad_pvalue_1e-4_peak_5847	chr11	4722403	4722742	10566	NM_001252253	Nf2
Y24_broad_pvalue_1e-4_peak_5855	chr11	4886812	4887067	112	NM_007454	Ap1b1
Y24_broad_pvalue_1e-4_peak_18095	chr15	98816193	98816390	-105	NR_045991	4930578M01Rik
Y24_broad_pvalue_1e-4_peak_14442	chr14	21610037	21610218	3183	NM_001039138	Camk2g
Y24_broad_pvalue_1e-4_peak_19930	chr17	9138828	9139112	-42228	NM_025851	1700010I14Rik
Y24_broad_pvalue_1e-4_peak_5849	chr11	4790161	4790550	-993	NR_105883	Mir6918
Y24_broad_pvalue_1e-4_peak_5968	chr11	7097861	7098040	160	NM_008341	Igfbp1
Y24_broad_pvalue_1e-4_peak_47600	chr8	47270864	47271050	16047	NM_025747	Cfap97
Y24_broad_pvalue_1e-4_peak_46238	chr7	121151505	121152409	109338	NM_025846	Rras2
Y24_broad_pvalue_1e-4_peak_30848	chr3	97744809	97745060	10838	NM_001033779	Gm5544
Y24_broad_pvalue_1e-4_peak_5970	chr11	7336499	7336674	-222660	NM_008343	Igfbp3
Y24_broad_pvalue_1e-4_peak_46255	chr7	121779616	121779995	66	NM_001289444	Calca
Y24_broad_pvalue_1e-4_peak_5979	chr11	8358303	8358496	206139	NM_001083587	Tns3
Y24_broad_pvalue_1e-4_peak_24277	chr19	20936636	20936807	91971	NM_028953	Tmc1
Y24_broad_pvalue_1e-4_peak_7260	chr11	67455899	67456074	45929	NM_001277079	Gas7
Y24_broad_pvalue_1e-4_peak_8645	chr11	96882624	96884053	4394	NR_133649	Gm11532
Y24_broad_pvalue_1e-4_peak_6010	chr11	12727611	12728227	-362956	NM_001282993	Cobl
Y24_broad_pvalue_1e-4_peak_17334	chr15	81596416	81596608	21234	NM_001081016	Zc3h7b
Y24_broad_pvalue_1e-4_peak_5902	chr11	5797523	5797767	1140	NM_022879	Myl7
Y24_broad_pvalue_1e-4_peak_29682	chr3	8702455	8703098	-35738	NM_010423	Hey1
Y24_broad_pvalue_1e-4_peak_29504	chr2	179593576	179593782	117672	NM_001081092	Taf4
Y24_broad_pvalue_1e-4_peak_40252	chr6	44115712	44115959	-499558	NM_013861	Tpk1
Y24_broad_pvalue_1e-4_peak_5975	chr11	7964145	7964387	600272	NM_001083587	Tns3
Y24_broad_pvalue_1e-4_peak_4468	chr10	77595209	77595677	37070	NM_138601	D10Jhu81e
Y24_broad_pvalue_1e-4_peak_14443	chr14	21611553	21613307	880	NM_001039138	Camk2g
Y24_broad_pvalue_1e-4_peak_48165	chr8	81733891	81734157	38458	NM_026315	1700011L22Rik
Y24_broad_pvalue_1e-4_peak_41990	chr6	118135937	118136341	11623	NM_009050	Ret
Y24_broad_pvalue_1e-4_peak_46511	chr7	133014549	133015296	163532	NM_001081022	D430042O09Rik
Y24_broad_pvalue_1e-4_peak_46256	chr7	121807608	121808184	-28025	NM_001305616	Calca
Y24_broad_pvalue_1e-4_peak_39723	chr6	3397442	3397616	46969	NM_178899	Hepacam2
Y24_broad_pvalue_1e-4_peak_6005	chr11	11873420	11873628	54450	NM_001177629	Grb10
Y24_broad_pvalue_1e-4_peak_30851	chr3	97766419	97766640	32433	NM_001033779	Gm5544
Y24_broad_pvalue_1e-4_peak_46408	chr7	129276294	129276676	-25	NM_001289845	Palb2
Y24_broad_pvalue_1e-4_peak_48883	chr8	108060386	108061080	18087	NM_008289	Hsd11b2
Y24_broad_pvalue_1e-4_peak_36024	chr5	31390323	31390969	5254	NM_011773	Slc30a3
Y24_broad_pvalue_1e-4_peak_10792	chr12	51320348	51320542	429765	NM_008858	Prkd1
Y24_broad_pvalue_1e-4_peak_45632	chr7	104878980	104879193	7671	NM_175105	Aqp11
Y24_broad_pvalue_1e-4_peak_6069	chr11	20243697	20243923	-11094	NM_018861	Slc1a4
Y24_broad_pvalue_1e-4_peak_17336	chr15	81606550	81607326	-26165	NM_153484	Tef
Y24_broad_pvalue_1e-4_peak_40831	chr6	84537204	84539447	5479	NM_175475	Cyp26b1
Y24_broad_pvalue_1e-4_peak_5848	chr11	4773868	4775003	429	NM_008698	Nipsnap1
Y24_broad_pvalue_1e-4_peak_1269	chr1	92895142	92895789	161	NM_001111312	Lrrfip1
Y24_broad_pvalue_1e-4_peak_39413	chr5	144288447	144289061	107	NM_009007	Rac1
Y24_broad_pvalue_1e-4_peak_12576	chr13	16860220	16860415	756633	NM_008380	Inhba
Y24_broad_pvalue_1e-4_peak_5887	chr11	5647784	5648733	-7079	NM_178623	Urgcp
Y24_broad_pvalue_1e-4_peak_5932	chr11	6306470	6306836	5020	NR_106109	Mir7651
Y24_broad_pvalue_1e-4_peak_47574	chr8	42324835	42325206	-93	NM_023662	Pcm1
Y24_broad_pvalue_1e-4_peak_22335	chr18	9957826	9958297	-117	NM_153552	Thoc1
Y24_broad_pvalue_1e-4_peak_5789	chr11	3763939	3764147	-137	NM_152818	Osbp2
Y24_broad_pvalue_1e-4_peak_12855	chr13	37840595	37841585	-76817	NM_026830	Rreb1
Y24_broad_pvalue_1e-4_peak_48880	chr8	108041354	108042971	-484	NM_008289	Hsd11b2
Y24_broad_pvalue_1e-4_peak_17293	chr15	80935283	80935768	-48	NM_153049	Mkl1
Y24_broad_pvalue_1e-4_peak_5840	chr11	4579595	4580141	24479	NM_197979	Uqcr10
Y24_broad_pvalue_1e-4_peak_18097	chr15	98827835	98828163	11603	NR_045991	4930578M01Rik
Y24_broad_pvalue_1e-4_peak_40875	chr6	85381853	85382315	114	NM_144918	Smyd5
Y24_broad_pvalue_1e-4_peak_48990	chr8	110100374	110100888	11751	NM_010817	Psmd7
Y24_broad_pvalue_1e-4_peak_22624	chr18	35000117	35001422	526	NM_144865	Reep2
Y24_broad_pvalue_1e-4_peak_30170	chr3	66417526	66418259	-317133	NM_145820	Veph1
Y24_broad_pvalue_1e-4_peak_5933	chr11	6308141	6308375	6625	NR_106109	Mir7651
Y24_broad_pvalue_1e-4_peak_44655	chr7	51691859	51692174	-5841	NM_198250	Lrrc4b
Y24_broad_pvalue_1e-4_peak_41989	chr6	118131576	118131767	16091	NM_009050	Ret
Y24_broad_pvalue_1e-4_peak_36020	chr5	31371724	31372511	14964	NM_001289522	Cad
Y24_broad_pvalue_1e-4_peak_27536	chr2	116756717	116756941	30941	NR_040335	D330050G23Rik
Y24_broad_pvalue_1e-4_peak_27534	chr2	116719785	116720288	-5852	NR_040336	D330050G23Rik
Y24_broad_pvalue_1e-4_peak_14439	chr14	21563921	21564350	-10351	NM_010811	Ndst2
Y24_broad_pvalue_1e-4_peak_14653	chr14	27533308	27533540	-44092	NM_178668	Pde12
Y24_broad_pvalue_1e-4_peak_6012	chr11	13402902	13403136	676025	NR_131011	4930554G24Rik
Y24_broad_pvalue_1e-4_peak_47575	chr8	42366538	42366804	41558	NM_023662	Pcm1
Y24_broad_pvalue_1e-4_peak_42177	chr6	120615234	120617543	-51	NM_001128151	Cecr2
Y24_broad_pvalue_1e-4_peak_47572	chr8	41644191	41644593	-43191	NM_001271542	Cnot7
Y24_broad_pvalue_1e-4_peak_45459	chr7	89006039	89007238	-935	NM_001291282	Tm6sf1
Y24_broad_pvalue_1e-4_peak_50449	chr9	36702406	36702632	51275	NM_183171	Fez1
Y24_broad_pvalue_1e-4_peak_17570	chr15	84540237	84542277	-9225	NM_001164628	Arhgap8
Y24_broad_pvalue_1e-4_peak_10793	chr12	51748794	51749712	957	NM_008858	Prkd1
Y24_broad_pvalue_1e-4_peak_48775	chr8	101254505	101254696	-281187	NR_110579	Gm15679
Y24_broad_pvalue_1e-4_peak_52980	chr9	121629063	121629374	919	NM_010918	Nktr
Y24_broad_pvalue_1e-4_peak_152	chr1	22952215	22952446	-139767	NM_001012624	Rims1
Y24_broad_pvalue_1e-4_peak_43470	chr7	7123959	7124456	143	NM_146179	Zfp418
Y24_broad_pvalue_1e-4_peak_48666	chr8	97330187	97330414	-4053	NM_011332	Ccl17
Y24_broad_pvalue_1e-4_peak_656	chr1	63890770	63891032	-75060	NM_001256158	4933402D24Rik
Y24_broad_pvalue_1e-4_peak_35100	chr4	148078563	148079363	61537	NM_001085505	Gm572
Y24_broad_pvalue_1e-4_peak_29684	chr3	8731535	8731728	-64593	NM_010423	Hey1
Y24_broad_pvalue_1e-4_peak_47836	chr8	72614332	72615037	7256	NM_177900	Hapln4
Y24_broad_pvalue_1e-4_peak_19931	chr17	9140796	9141060	-40270	NM_025851	1700010I14Rik
Y24_broad_pvalue_1e-4_peak_34849	chr4	140309491	140309868	-11121	NM_153106	Padi6
Y24_broad_pvalue_1e-4_peak_52256	chr9	101976145	101977169	230648	NR_106163	Mir7243
Y24_broad_pvalue_1e-4_peak_46309	chr7	125156130	125156321	103436	NM_170669	Rps15a
Y24_broad_pvalue_1e-4_peak_52829	chr9	119315654	119315894	4478	NM_007397	Acvr2b
Y24_broad_pvalue_1e-4_peak_12055	chr12	111944509	111945192	-10245	NM_010480	Hsp90aa1
Y24_broad_pvalue_1e-4_peak_1716	chr1	130053829	130054047	-45000	NR_029543	Mir128-1
Y24_broad_pvalue_1e-4_peak_34684	chr4	138872654	138873233	6284	NM_025337	Akr7a5
Y24_broad_pvalue_1e-4_peak_27533	chr2	116602360	116602830	-101832	NM_026104	Tmco5
Y24_broad_pvalue_1e-4_peak_48221	chr8	86197190	86198267	7189	NM_013641	Ptger1
Y24_broad_pvalue_1e-4_peak_22626	chr18	35006407	35006667	6294	NM_144865	Reep2
Y24_broad_pvalue_1e-4_peak_14438	chr14	21560384	21560558	-6687	NM_010811	Ndst2
Y24_broad_pvalue_1e-4_peak_153	chr1	22977887	22978695	130801	NM_025746	4933415F23Rik
Y24_broad_pvalue_1e-4_peak_41130	chr6	90937005	90937356	129640	NM_018815	Nup210
Y24_broad_pvalue_1e-4_peak_35289	chr4	150984106	150984633	251508	NM_001081557	Camta1
Y24_broad_pvalue_1e-4_peak_1703	chr1	129592993	129593657	-18727	NM_028135	Tmem163
Y24_broad_pvalue_1e-4_peak_44653	chr7	51687200	51687606	-10454	NM_198250	Lrrc4b
Y24_broad_pvalue_1e-4_peak_43104	chr6	136565235	136566249	44672	NM_025806	Plbd1
Y24_broad_pvalue_1e-4_peak_42099	chr6	119408200	119408379	-8885	NM_001271757	Wnt5b
Y24_broad_pvalue_1e-4_peak_29683	chr3	8730453	8730631	-63504	NM_010423	Hey1
Y24_broad_pvalue_1e-4_peak_43789	chr7	25378798	25380950	-7214	NM_001033205	Zfp575
Y24_broad_pvalue_1e-4_peak_44213	chr7	30872338	30872530	3095	NM_152814	Zfp566
Y24_broad_pvalue_1e-4_peak_48674	chr8	97434254	97434469	7637	NM_001033533	Ccdc102a
Y24_broad_pvalue_1e-4_peak_14646	chr14	27321198	27322090	32466	NM_032008	Slmap
Y24_broad_pvalue_1e-4_peak_52981	chr9	121650862	121651256	18002	NR_033503	E530011L22Rik
Y24_broad_pvalue_1e-4_peak_18617	chr16	10288124	10288729	25635	NM_007929	Emp2
Y24_broad_pvalue_1e-4_peak_26946	chr2	73423654	73423869	-5366	NM_007389	Chrna1
Y24_broad_pvalue_1e-4_peak_35070	chr4	147539946	147540243	5317	NM_176848	Fbxo2
Y24_broad_pvalue_1e-4_peak_8238	chr11	87107062	87107466	65232	NM_177167	Ppm1e
Y24_broad_pvalue_1e-4_peak_5821	chr11	4169429	4169731	2781	NM_001039537	Lif
Y24_broad_pvalue_1e-4_peak_43103	chr6	136530265	136530462	62991	NM_019426	Atf7ip
Y24_broad_pvalue_1e-4_peak_974	chr1	81277749	81277932	203948	NM_172849	Nyap2
Y24_broad_pvalue_1e-4_peak_40874	chr6	85376715	85376911	2933	NM_001007472	Noto
Y24_broad_pvalue_1e-4_peak_41991	chr6	118144726	118145342	2728	NM_009050	Ret
Y24_broad_pvalue_1e-4_peak_43009	chr6	135005512	135006134	-9857	NM_181444	Gprc5a
Y24_broad_pvalue_1e-4_peak_50476	chr9	37051555	37052216	11438	NM_020258	Slc37a2
Y24_broad_pvalue_1e-4_peak_6070	chr11	20278963	20279396	-46463	NM_018861	Slc1a4
Y24_broad_pvalue_1e-4_peak_52484	chr9	107564138	107564361	5481	NM_023805	Slc38a3
Y24_broad_pvalue_1e-4_peak_34248	chr4	133843339	133844011	86	NM_146156	Pdik1l
Y24_broad_pvalue_1e-4_peak_46237	chr7	121148952	121149348	112145	NM_025846	Rras2
Y24_broad_pvalue_1e-4_peak_39153	chr5	140245793	140246059	-2029	NR_106004	Mir7037
Y24_broad_pvalue_1e-4_peak_31857	chr4	32535648	32535830	31329	NM_001109661	Bach2
Y24_broad_pvalue_1e-4_peak_46331	chr7	125738909	125739087	-1813	NM_001105252	Tmc5
Y24_broad_pvalue_1e-4_peak_19928	chr17	9000212	9001844	6418	NM_011866	Pde10a
Y24_broad_pvalue_1e-4_peak_1702	chr1	129591443	129592220	-17233	NM_028135	Tmem163
Y24_broad_pvalue_1e-4_peak_44496	chr7	38743842	38744013	60644	NM_011274	Uri1
Y24_broad_pvalue_1e-4_peak_47118	chr8	10583587	10583844	298739	NR_040705	B930025P03Rik
Y24_broad_pvalue_1e-4_peak_44767	chr7	52409382	52410086	61	NM_001278207	Pih1d1
Y24_broad_pvalue_1e-4_peak_43458	chr7	6582882	6583297	31990	NR_131759	Zim2
Y24_broad_pvalue_1e-4_peak_975	chr1	81283811	81283988	210007	NM_172849	Nyap2
Y24_broad_pvalue_1e-4_peak_36582	chr5	48374034	48375664	455	NM_001291228	Slit2
Y24_broad_pvalue_1e-4_peak_48665	chr8	97325748	97326437	-8261	NM_011332	Ccl17
Y24_broad_pvalue_1e-4_peak_39721	chr6	3132831	3133669	-105269	NR_036696	Gm8579
Y24_broad_pvalue_1e-4_peak_26326	chr2	32985365	32988750	-44333	NM_178888	Garnl3
Y24_broad_pvalue_1e-4_peak_48664	chr8	97302073	97302292	6102	NM_009142	Cx3cl1
Y24_broad_pvalue_1e-4_peak_19979	chr17	12166774	12167478	-91071	NR_045808	D17Ertd648e
Y24_broad_pvalue_1e-4_peak_9608	chr11	114590923	114591343	2407	NM_001034878	Dnaic2
Y24_broad_pvalue_1e-4_peak_6064	chr11	20100883	20101991	-168	NM_008996	Rab1a
Y24_broad_pvalue_1e-4_peak_20523	chr17	28278208	28279843	-446	NM_001004366	Scube3
Y24_broad_pvalue_1e-4_peak_48879	chr8	108038748	108039292	-3626	NM_008289	Hsd11b2
Y24_broad_pvalue_1e-4_peak_40941	chr6	87407022	87407700	28373	NM_009756	Bmp10
Y24_broad_pvalue_1e-4_peak_40943	chr6	87414518	87414755	31685	NR_104483	Arhgap25
Y24_broad_pvalue_1e-4_peak_39414	chr5	144302278	144302507	-7182	NM_133703	Fam220a
Y24_broad_pvalue_1e-4_peak_13920	chr13	93962336	93962701	-280	NM_133905	Papd4
Y24_broad_pvalue_1e-4_peak_28054	chr2	144425497	144425828	-27	NM_025314	Dtd1
Y24_broad_pvalue_1e-4_peak_12577	chr13	16896511	16896757	792950	NM_008380	Inhba
Y24_broad_pvalue_1e-4_peak_9576	chr11	114296382	114296701	13633	NR_027643	4932435O22Rik
Y24_broad_pvalue_1e-4_peak_48234	chr8	86303757	86304344	-38840	NM_001163031	Adgre5
Y24_broad_pvalue_1e-4_peak_13921	chr13	93985305	93985487	-23158	NM_133905	Papd4
Y24_broad_pvalue_1e-4_peak_48989	chr8	110072620	110073370	-2149	NR_029553	Mir140
Y24_broad_pvalue_1e-4_peak_49812	chr8	126504547	126504870	2314	NM_019552	Abcb10
Y24_broad_pvalue_1e-4_peak_43831	chr7	25749983	25750159	5023	NR_106013	Mir7046
Y24_broad_pvalue_1e-4_peak_14652	chr14	27488781	27489091	158	NR_106132	Mir7672
Y24_broad_pvalue_1e-4_peak_15544	chr14	67665825	67666075	25358	NM_028032	Ppp2r2a
Y24_broad_pvalue_1e-4_peak_657	chr1	63917909	63918352	-93171	NR_027824	Gm13749
Y24_broad_pvalue_1e-4_peak_47569	chr8	41480181	41480533	-28812	NM_178395	Zdhhc2
Y24_broad_pvalue_1e-4_peak_8553	chr11	95801525	95802205	22832	NR_037223	Mir3063
Y24_broad_pvalue_1e-4_peak_11858	chr12	107692798	107693068	-7057	NR_036593	1700121N20Rik
Y24_broad_pvalue_1e-4_peak_5888	chr11	5662014	5662555	95	NM_001077661	Urgcp
Y24_broad_pvalue_1e-4_peak_36537	chr5	42155624	42155950	-328	NM_007524	Nkx3-2
Y24_broad_pvalue_1e-4_peak_40929	chr6	86988437	86988630	-4307	NM_013528	Gfpt1
Y24_broad_pvalue_1e-4_peak_47076	chr8	7502851	7503047	1157824	NM_010111	Efnb2
Y24_broad_pvalue_1e-4_peak_7384	chr11	69248821	69249709	-22088	NM_001017426	Kdm6b
Y24_broad_pvalue_1e-4_peak_5768	chr11	3407545	3408317	-3107	NM_172439	Inpp5j
Y24_broad_pvalue_1e-4_peak_5915	chr11	6007144	6007793	-41717	NM_007595	Camk2b
Y24_broad_pvalue_1e-4_peak_52048	chr9	89504742	89504925	12991	NM_153509	AF529169
Y24_broad_pvalue_1e-4_peak_43833	chr7	25763319	25764553	-6189	NM_010261	Rabac1
Y24_broad_pvalue_1e-4_peak_47553	chr8	37222239	37222420	64447	NM_172911	Prag1
Y24_broad_pvalue_1e-4_peak_27337	chr2	94081304	94082834	-459	NR_029752	Mir129-2
Y24_broad_pvalue_1e-4_peak_48891	chr8	108128052	108130645	219	NM_001081241	Fam65a
Y24_broad_pvalue_1e-4_peak_43597	chr7	17454788	17455130	-5707	NM_001081655	Dact3
Y24_broad_pvalue_1e-4_peak_49033	chr8	112082107	112082903	6996	NM_178380	Dhx38
Y24_broad_pvalue_1e-4_peak_27338	chr2	94085495	94086172	-4223	NR_029752	Mir129-2
Y24_broad_pvalue_1e-4_peak_1701	chr1	129574206	129574924	33	NM_028135	Tmem163
Y24_broad_pvalue_1e-4_peak_18098	chr15	98833012	98833545	16882	NR_045991	4930578M01Rik
Y24_broad_pvalue_1e-4_peak_47837	chr8	72619065	72619779	7063	NR_106033	Mir7066
Y24_broad_pvalue_1e-4_peak_39154	chr5	140247954	140248796	3257	NM_026748	Ints1
Y24_broad_pvalue_1e-4_peak_7261	chr11	67461268	67461544	-47422	NM_009038	Rcvrn
Y24_broad_pvalue_1e-4_peak_17332	chr15	81583742	81584570	8878	NM_001081016	Zc3h7b
Y24_broad_pvalue_1e-4_peak_658	chr1	63967078	63967764	-43880	NR_027824	Gm13749
Y24_broad_pvalue_1e-4_peak_13956	chr13	95342807	95343107	214042	NM_009680	Ap3b1
Y24_broad_pvalue_1e-4_peak_5974	chr11	7796421	7796620	-682594	NM_008343	Igfbp3
Y24_broad_pvalue_1e-4_peak_9325	chr11	105887784	105888095	-10247	NM_027946	Dcaf7
Y24_broad_pvalue_1e-4_peak_22334	chr18	9904538	9905047	-53386	NM_153552	Thoc1
Y24_broad_pvalue_1e-4_peak_12854	chr13	37808336	37808742	-109368	NM_026830	Rreb1
Y24_broad_pvalue_1e-4_peak_5622	chr10	126979800	126980001	-8285	NM_183297	Nxph4
Y24_broad_pvalue_1e-4_peak_40817	chr6	84412657	84413075	-39034	NR_046063	Gm10445
Y24_broad_pvalue_1e-4_peak_43102	chr6	136525174	136525349	57889	NM_019426	Atf7ip
Y24_broad_pvalue_1e-4_peak_46330	chr7	125737718	125737955	1876	NM_001331203	B230311B06Rik
Y24_broad_pvalue_1e-4_peak_11314	chr12	85119856	85121512	16100	NM_130887	Papln
Y24_broad_pvalue_1e-4_peak_9561	chr11	114006261	114006662	-53111	NR_045930	1700092K14Rik
Y24_broad_pvalue_1e-4_peak_37072	chr5	100503662	100504022	-3139	NR_045993	Tmem150cos
Y24_broad_pvalue_1e-4_peak_42528	chr6	125417045	125417829	27336	NM_007657	Cd9
Y24_broad_pvalue_1e-4_peak_26914	chr2	72314238	72315207	446	NM_025866	Cdca7
Y24_broad_pvalue_1e-4_peak_46082	chr7	116598291	116599000	-16078	NM_054103	Stk33
Y24_broad_pvalue_1e-4_peak_48904	chr8	108269271	108269511	13116	NM_027469	Gfod2
Y24_broad_pvalue_1e-4_peak_50447	chr9	36664541	36665186	13619	NM_183171	Fez1
Y24_broad_pvalue_1e-4_peak_12856	chr13	37869953	37870839	-47511	NM_026830	Rreb1
Y24_broad_pvalue_1e-4_peak_47834	chr8	72607592	72609228	982	NM_177900	Hapln4
Y24_broad_pvalue_1e-4_peak_27339	chr2	94087123	94087753	-5828	NR_029752	Mir129-2
Y24_broad_pvalue_1e-4_peak_42070	chr6	119140213	119140384	6129	NM_001255997	Cacna1c
Y24_broad_pvalue_1e-4_peak_34457	chr4	136440834	136441284	1033	NM_009777	C1qb
Y24_broad_pvalue_1e-4_peak_14651	chr14	27487688	27487897	1302	NR_106132	Mir7672
Y24_broad_pvalue_1e-4_peak_13955	chr13	95289237	95289479	160443	NM_009680	Ap3b1
Y24_broad_pvalue_1e-4_peak_43596	chr7	17438808	17439426	10703	NM_178900	Prkd2
Y24_broad_pvalue_1e-4_peak_9214	chr11	103517900	103518140	7197	NM_001033212	Rprml
Y24_broad_pvalue_1e-4_peak_36762	chr5	67970826	67971013	-28203	NM_001033415	Shisa3
Y24_broad_pvalue_1e-4_peak_23841	chr19	5700142	5700902	-3949	NM_010609	Kcnk7
Y24_broad_pvalue_1e-4_peak_40253	chr6	44546145	44546323	-463826	NM_001004357	Cntnap2
Y24_broad_pvalue_1e-4_peak_42258	chr6	121550291	121551025	-35533	NM_175628	A2m
Y24_broad_pvalue_1e-4_peak_9560	chr11	113997968	113998395	-61391	NR_045930	1700092K14Rik
Y24_broad_pvalue_1e-4_peak_12344	chr12	114372806	114373062	-5513	NM_024223	Crip2
Y24_broad_pvalue_1e-4_peak_28731	chr2	163067894	163068757	17135	NM_001098799	Tox2
Y24_broad_pvalue_1e-4_peak_18844	chr16	18391980	18393221	-56	NM_001272031	Arvcf
Y24_broad_pvalue_1e-4_peak_5947	chr11	6516633	6517156	3528	NR_034042	Snora5c
Y24_broad_pvalue_1e-4_peak_27419	chr2	103990756	103990998	27951	NM_026634	A930018P22Rik
Y24_broad_pvalue_1e-4_peak_11860	chr12	107731573	107731765	-45793	NR_036593	1700121N20Rik
Y24_broad_pvalue_1e-4_peak_43010	chr6	135016859	135017072	1285	NM_181444	Gprc5a
Y24_broad_pvalue_1e-4_peak_46409	chr7	129302509	129302878	-256	NM_011121	Plk1
Y24_broad_pvalue_1e-4_peak_17967	chr15	96883573	96883874	2664	NM_027052	Slc38a4
Y24_broad_pvalue_1e-4_peak_1270	chr1	92949331	92950426	-143	NM_001310732	Lrrfip1
Y24_broad_pvalue_1e-4_peak_14493	chr14	23397157	23397745	-35431	NR_046307	4930405A10Rik
Y24_broad_pvalue_1e-4_peak_12593	chr13	19066461	19066670	26345	NM_001289546	Amph
Y24_broad_pvalue_1e-4_peak_32262	chr4	46728808	46729099	-65882	NM_198664	Tbc1d2
Y24_broad_pvalue_1e-4_peak_29505	chr2	179596450	179596846	114703	NM_001081092	Taf4
Y24_broad_pvalue_1e-4_peak_26948	chr2	73443907	73444337	9539	NR_040623	Chn1os3
Y24_broad_pvalue_1e-4_peak_17335	chr15	81598985	81599406	23917	NM_001081016	Zc3h7b
Y24_broad_pvalue_1e-4_peak_41131	chr6	90938588	90939449	127802	NM_018815	Nup210
Y24_broad_pvalue_1e-4_peak_22623	chr18	34968714	34968981	-31396	NM_001204914	Reep2
Y24_broad_pvalue_1e-4_peak_5758	chr11	3236966	3237702	6600	NM_178149	Pik3ip1
Y24_broad_pvalue_1e-4_peak_41134	chr6	90966486	90967018	100068	NM_018815	Nup210
Y24_broad_pvalue_1e-4_peak_4750	chr10	80368756	80369498	30	NM_001347140	Lmnb2
Y24_broad_pvalue_1e-4_peak_5782	chr11	3655489	3655924	-33476	NM_001302630	Osbp2
Y24_broad_pvalue_1e-4_peak_45853	chr7	107979841	107980015	31999	NM_177073	Relt
Y24_broad_pvalue_1e-4_peak_43083	chr6	136253884	136254504	-23363	NM_001142734	Gm8994
Y24_broad_pvalue_1e-4_peak_976	chr1	81593281	81593570	519533	NM_172849	Nyap2
Y24_broad_pvalue_1e-4_peak_41992	chr6	118146853	118148129	271	NM_009050	Ret
Y24_broad_pvalue_1e-4_peak_43286	chr6	148062559	148063104	66893	NM_178797	Far2
Y24_broad_pvalue_1e-4_peak_12725	chr13	29575972	29576155	371479	NR_131896	Cdkal1
Y24_broad_pvalue_1e-4_peak_17009	chr15	78105510	78105702	9673	NR_106137	Mir7676-1
Y24_broad_pvalue_1e-4_peak_2053	chr1	137268067	137269087	3063	NM_175259	Shisa4
Y24_broad_pvalue_1e-4_peak_49196	chr8	117587501	117588448	624422	NM_019573	Wwox
Y24_broad_pvalue_1e-4_peak_7385	chr11	69256032	69256232	-28955	NM_001017426	Kdm6b
Y24_broad_pvalue_1e-4_peak_34265	chr4	134139734	134140518	-16360	NR_105829	Mir6403
Y24_broad_pvalue_1e-4_peak_49975	chr9	6090543	6090752	-77965	NM_027924	Pdgfd
Y24_broad_pvalue_1e-4_peak_22227	chr17	87921116	87922206	-75386	NM_007589	Calm2
Y24_broad_pvalue_1e-4_peak_5769	chr11	3414756	3415532	457	NM_053267	Selenom
Y24_broad_pvalue_1e-4_peak_46083	chr7	116623738	116624204	13281	NM_001170913	Trim66
Y24_broad_pvalue_1e-4_peak_43011	chr6	135021583	135021896	6059	NM_181444	Gprc5a
Y24_broad_pvalue_1e-4_peak_31647	chr4	3461392	3461591	-2746	NR_037306	Mir3471-2
Y24_broad_pvalue_1e-4_peak_25859	chr2	28140756	28140977	79657	NM_019498	Olfm1
Y24_broad_pvalue_1e-4_peak_16553	chr15	61924321	61924621	53659	NR_132746	Pvt1
Y24_broad_pvalue_1e-4_peak_27681	chr2	121266826	121268221	814	NM_145973	Ell3
Y24_broad_pvalue_1e-4_peak_12853	chr13	37804165	37804414	-113618	NM_026830	Rreb1
Y24_broad_pvalue_1e-4_peak_5787	chr11	3740318	3740671	23412	NM_152818	Osbp2
Y24_broad_pvalue_1e-4_peak_29274	chr2	171628463	171628818	159659	NR_040509	1700028P15Rik
Y24_broad_pvalue_1e-4_peak_9357	chr11	106501581	106501890	-27491	NM_198292	Tex2
Y24_broad_pvalue_1e-4_peak_5621	chr10	126973745	126974180	-2347	NM_183297	Nxph4
Y24_broad_pvalue_1e-4_peak_13778	chr13	74383052	74383231	-36993	NM_177333	Exoc3
Y24_broad_pvalue_1e-4_peak_5788	chr11	3748274	3748581	15479	NM_152818	Osbp2
Y24_broad_pvalue_1e-4_peak_20817	chr17	31402330	31403216	11528	NM_025290	Rsph1
Y24_broad_pvalue_1e-4_peak_52614	chr9	110001492	110002019	1836	NM_001252683	Dhx30
Y24_broad_pvalue_1e-4_peak_6857	chr11	56424672	56424924	-400322	NM_001113325	Gria1
Y24_broad_pvalue_1e-4_peak_4469	chr10	77614531	77614859	17818	NM_138601	D10Jhu81e
Y24_broad_pvalue_1e-4_peak_37513	chr5	113004628	113005078	1365	NM_001253917	Sez6l
Y24_broad_pvalue_1e-4_peak_6719	chr11	52777616	52778313	155594	NR_046047	Gm11186
Y24_broad_pvalue_1e-4_peak_6058	chr11	20023011	20023338	-10220	NM_146243	Actr2
Y24_broad_pvalue_1e-4_peak_34693	chr4	139052350	139052593	-33992	NM_183148	Iffo2
Y24_broad_pvalue_1e-4_peak_52192	chr9	99229925	99230175	28899	NM_177775	Esyt3
Y24_broad_pvalue_1e-4_peak_32324	chr4	48702780	48702981	26494	NM_026509	Murc
Y24_broad_pvalue_1e-4_peak_48675	chr8	97437122	97438735	4070	NM_001033533	Ccdc102a
Y24_broad_pvalue_1e-4_peak_5996	chr11	9043015	9043842	24918	NM_001159402	Upp1
Y24_broad_pvalue_1e-4_peak_32489	chr4	62185562	62186614	-40	NM_021498	Pole3
Y24_broad_pvalue_1e-4_peak_43084	chr6	136266759	136267132	-10612	NM_001142734	Gm8994
Y24_broad_pvalue_1e-4_peak_1860	chr1	134759175	134760298	-17196	NM_010732	Lrrn2
Y24_broad_pvalue_1e-4_peak_5901	chr11	5778113	5778416	-5	NM_008894	Pold2
Y24_broad_pvalue_1e-4_peak_47084	chr8	8562566	8562782	98099	NM_010111	Efnb2
Y24_broad_pvalue_1e-4_peak_30852	chr3	97775218	97776444	-41630	NM_010928	Notch2
Y24_broad_pvalue_1e-4_peak_6000	chr11	11550462	11550663	-22721	NM_001305143	4930512M02Rik
Y24_broad_pvalue_1e-4_peak_8584	chr11	96173251	96173867	-4920	NR_029784	Mir10a
Y24_broad_pvalue_1e-4_peak_11859	chr12	107722282	107723031	-36780	NR_036593	1700121N20Rik
Y24_broad_pvalue_1e-4_peak_14492	chr14	23365213	23366076	-3624	NR_046307	4930405A10Rik
Y24_broad_pvalue_1e-4_peak_5425	chr10	119273767	119274580	15273	NR_131760	Grip1os1
Y24_broad_pvalue_1e-4_peak_20509	chr17	28150318	28150521	67110	NM_013687	Tcp11
Y24_broad_pvalue_1e-4_peak_12726	chr13	29583803	29584073	363604	NR_131896	Cdkal1
Y24_broad_pvalue_1e-4_peak_9152	chr11	102767407	102767601	-8990	NM_010277	Gfap
Y24_broad_pvalue_1e-4_peak_9326	chr11	105897732	105898936	148	NM_027946	Dcaf7
Y24_broad_pvalue_1e-4_peak_42267	chr6	122038036	122038364	-48446	NR_003624	Gm10319
Y24_broad_pvalue_1e-4_peak_9215	chr11	103527197	103527835	16693	NM_001033212	Rprml
Y24_broad_pvalue_1e-4_peak_52193	chr9	99238046	99238593	20630	NM_177775	Esyt3
Y24_broad_pvalue_1e-4_peak_6061	chr11	20057974	20058662	-43287	NM_008996	Rab1a
Y24_broad_pvalue_1e-4_peak_31663	chr4	6810465	6810648	107314	NM_145711	Tox
Y24_broad_pvalue_1e-4_peak_49813	chr8	126506927	126507272	-77	NM_019552	Abcb10
Y24_broad_pvalue_1e-4_peak_14647	chr14	27354041	27354476	-148	NM_001310445	Slmap
Y24_broad_pvalue_1e-4_peak_5781	chr11	3652773	3652960	-30636	NM_001302630	Osbp2
Y24_broad_pvalue_1e-4_peak_22360	chr18	12271978	12272220	7947	NR_110356	Tmem241
Y24_broad_pvalue_1e-4_peak_9327	chr11	105901252	105901844	3362	NM_027946	Dcaf7
Y24_broad_pvalue_1e-4_peak_18965	chr16	22609448	22609714	4182	NR_105781	Mir6362
Y24_broad_pvalue_1e-4_peak_41135	chr6	90968294	90968717	98315	NM_018815	Nup210
Y24_broad_pvalue_1e-4_peak_15281	chr14	58571057	58571318	46912	NM_028643	Micu2
Y24_broad_pvalue_1e-4_peak_727	chr1	72330616	72331014	73	NM_023523	Pecr
Y24_broad_pvalue_1e-4_peak_26945	chr2	73421205	73421390	-2902	NM_007389	Chrna1
Y24_broad_pvalue_1e-4_peak_5959	chr11	6664716	6665583	-45109	NR_046025	Gm11981
Y24_broad_pvalue_1e-4_peak_50448	chr9	36689878	36690418	38904	NM_183171	Fez1
Y24_broad_pvalue_1e-4_peak_30215	chr3	69156604	69156784	35854	NM_178726	Ppm1l
Y24_broad_pvalue_1e-4_peak_37046	chr5	98683090	98683477	80	NM_001277268	Fgf5
Y24_broad_pvalue_1e-4_peak_39011	chr5	138038149	138038928	3398	NM_001254762	Mospd3
Y24_broad_pvalue_1e-4_peak_9440	chr11	109159314	109159623	27	NM_001165934	Rgs9
Y24_broad_pvalue_1e-4_peak_5257	chr10	104836527	104836701	174921	NM_177368	Tmtc2
Y24_broad_pvalue_1e-4_peak_30020	chr3	52544974	52545177	1429	NR_038079	Gm2447
Y24_broad_pvalue_1e-4_peak_36397	chr5	36948847	36949044	-20070	NM_001113362	Tbc1d14
Y24_broad_pvalue_1e-4_peak_30021	chr3	52586017	52586281	42503	NR_038079	Gm2447
Y24_broad_pvalue_1e-4_peak_5796	chr11	3863388	3864346	-111	NM_022889	Pes1
Y24_broad_pvalue_1e-4_peak_43829	chr7	25739047	25740523	15309	NR_106013	Mir7046
Y24_broad_pvalue_1e-4_peak_13957	chr13	95354809	95355051	-203968	NM_009321	Tbca
Y24_broad_pvalue_1e-4_peak_44419	chr7	36327416	36327596	-4743	NM_028034	Tdrd12
Y24_broad_pvalue_1e-4_peak_9388	chr11	107340575	107341035	-37	NM_025894	Psmd12
Y24_broad_pvalue_1e-4_peak_47573	chr8	42218443	42219034	342	NM_001005863	Mtus1
Y24_broad_pvalue_1e-4_peak_25273	chr2	3318928	3319102	20905	NM_008579	Meig1
Y24_broad_pvalue_1e-4_peak_17010	chr15	78110618	78111279	4331	NR_106137	Mir7676-1
Y24_broad_pvalue_1e-4_peak_38960	chr5	137501169	137501713	-4724	NM_001039385	Vgf
Y24_broad_pvalue_1e-4_peak_52979	chr9	121628042	121628342	-107	NM_010918	Nktr
Y24_broad_pvalue_1e-4_peak_9389	chr11	107361671	107362438	21212	NM_025894	Psmd12
Y24_broad_pvalue_1e-4_peak_25789	chr2	27305016	27305228	1028	NR_106102	Mir7578
Y24_broad_pvalue_1e-4_peak_36120	chr5	33788239	33788635	-11698	NM_011320	Nkx1-1
Y24_broad_pvalue_1e-4_peak_35084	chr4	147776224	147776556	42470	NM_027873	Ubiad1
Y24_broad_pvalue_1e-4_peak_43469	chr7	7089044	7089440	224	NM_029584	Zfp773
Y24_broad_pvalue_1e-4_peak_14232	chr13	112754204	112754480	96198	NR_130345	Gm15326
Y24_broad_pvalue_1e-4_peak_32990	chr4	107625790	107626498	-393	NR_131071	4930407G08Rik
Y24_broad_pvalue_1e-4_peak_7621	chr11	72857620	72857838	-3640	NM_025818	Ncbp3
Y24_broad_pvalue_1e-4_peak_30627	chr3	90176788	90177748	16592	NM_001316688	Slc27a3
Y24_broad_pvalue_1e-4_peak_710	chr1	71535751	71535953	-67878	NM_026195	Atic
Y24_broad_pvalue_1e-4_peak_47620	chr8	48107641	48108647	35903	NM_177304	Enpp6
Y24_broad_pvalue_1e-4_peak_47568	chr8	41393188	41393865	121	NM_030110	Micu3
Y24_broad_pvalue_1e-4_peak_6664	chr11	51697381	51697636	-26525	NM_199299	Jade2
Y24_broad_pvalue_1e-4_peak_18861	chr16	18738247	18738461	-38586	NM_013805	Cldn5
Y24_broad_pvalue_1e-4_peak_9607	chr11	114588510	114589977	517	NM_001034878	Dnaic2
Y24_broad_pvalue_1e-4_peak_268	chr1	36466176	36466982	35537	NM_001310517	Lman2l
Y24_broad_pvalue_1e-4_peak_151	chr1	22812039	22812725	181	NM_001012625	Rims1
Y24_broad_pvalue_1e-4_peak_36583	chr5	48412346	48412563	38060	NM_001291228	Slit2
Y24_broad_pvalue_1e-4_peak_42176	chr6	120602786	120603197	-13448	NM_001128151	Cecr2
Y24_broad_pvalue_1e-4_peak_47585	chr8	46020586	46022057	-14241	NM_001081286	Fat1
Y24_broad_pvalue_1e-4_peak_20986	chr17	34220167	34220418	-9032	NM_008206	H2-Oa
Y24_broad_pvalue_1e-4_peak_30765	chr3	95820341	95820666	-20741	NM_023320	Plekho1
Y24_broad_pvalue_1e-4_peak_18966	chr16	22790069	22790377	21260	NM_009967	Crygs
Y24_broad_pvalue_1e-4_peak_49360	chr8	122184548	122185228	-5377	NM_023395	Wfdc1
Y24_broad_pvalue_1e-4_peak_38185	chr5	121825747	121826000	9751	NM_001163470	Trafd1
Y24_broad_pvalue_1e-4_peak_25272	chr2	3274948	3275544	8595	NM_145921	Olah
Y24_broad_pvalue_1e-4_peak_24406	chr19	28722601	28722839	-29994	NR_045330	D930032P07Rik
Y24_broad_pvalue_1e-4_peak_19929	chr17	9032290	9032530	-10440	NM_001347321	Pde10a
Y24_broad_pvalue_1e-4_peak_14654	chr14	27549996	27550669	-61000	NM_178668	Pde12
Y24_broad_pvalue_1e-4_peak_52628	chr9	110340088	110340620	18042	NM_008694	Ngp
Y24_broad_pvalue_1e-4_peak_26325	chr2	32922495	32922674	20140	NM_178888	Garnl3
Y24_broad_pvalue_1e-4_peak_39412	chr5	144273902	144274462	14679	NM_009007	Rac1
Y24_broad_pvalue_1e-4_peak_17838	chr15	89216886	89217235	-262	NM_001160178	Klhdc7b
Y24_broad_pvalue_1e-4_peak_20818	chr17	31413927	31415279	-302	NM_025290	Rsph1
Y24_broad_pvalue_1e-4_peak_31886	chr4	33233250	33234634	14411	NM_008075	Gabrr1
Y24_broad_pvalue_1e-4_peak_36763	chr5	67999465	67999922	571	NM_001033415	Shisa3
Y24_broad_pvalue_1e-4_peak_39155	chr5	140251219	140251739	153	NM_026748	Ints1
Y24_broad_pvalue_1e-4_peak_6451	chr11	43208834	43209023	-20965	NR_029558	Mir146
Y24_broad_pvalue_1e-4_peak_49482	chr8	123165464	123166214	-7557	NM_197988	1190005I06Rik
Y24_broad_pvalue_1e-4_peak_39374	chr5	143796003	143796222	74078	NM_007984	Fscn1
Y24_broad_pvalue_1e-4_peak_6663	chr11	51689484	51690227	-18872	NM_199299	Jade2
Y24_broad_pvalue_1e-4_peak_11023	chr12	75096136	75096784	-2288	NM_172804	Syt16
Y24_broad_pvalue_1e-4_peak_44411	chr7	36102915	36103497	253	NM_026181	Gpatch1
Y24_broad_pvalue_1e-4_peak_48673	chr8	97428558	97429700	12869	NM_001033533	Ccdc102a
Y24_broad_pvalue_1e-4_peak_48957	chr8	109041527	109041847	6935	NM_001037809	Cdh3
Y24_broad_pvalue_1e-4_peak_36764	chr5	68132501	68133095	105872	NM_009727	Atp8a1
Y24_broad_pvalue_1e-4_peak_10183	chr11	119896649	119896866	6338	NM_001198787	Aatk
Y24_broad_pvalue_1e-4_peak_47581	chr8	45517249	45517653	-518111	NM_001081286	Fat1
Y24_broad_pvalue_1e-4_peak_33319	chr4	118712806	118712978	28824	NR_131914	Gm12866
Y24_broad_pvalue_1e-4_peak_27221	chr2	92517569	92517801	77821	NM_023850	Chst1
Y24_broad_pvalue_1e-4_peak_9558	chr11	113929752	113929932	-2577	NM_172800	Sdk2
Y24_broad_pvalue_1e-4_peak_35288	chr4	150982628	150983255	252936	NM_001081557	Camta1
Y24_broad_pvalue_1e-4_peak_9418	chr11	108292117	108292320	5638	NM_029606	Cep112
Y24_broad_pvalue_1e-4_peak_26949	chr2	73445049	73445288	10585	NR_040623	Chn1os3
Y24_broad_pvalue_1e-4_peak_36819	chr5	74083510	74083745	41008	NM_178387	Spata18
Y24_broad_pvalue_1e-4_peak_36121	chr5	33814732	33815025	-38139	NM_011320	Nkx1-1
Y24_broad_pvalue_1e-4_peak_49122	chr8	113927530	113927838	-9963	NM_178086	Fa2h
Y24_broad_pvalue_1e-4_peak_44074	chr7	29256046	29256268	18900	NM_001141921	Lrfn1
Y24_broad_pvalue_1e-4_peak_41139	chr6	91024719	91025123	41899	NM_018815	Nup210
Y24_broad_pvalue_1e-4_peak_5900	chr11	5766659	5767617	5269	NM_001291857	Aebp1
Y24_broad_pvalue_1e-4_peak_34685	chr4	138875256	138875907	8922	NM_025337	Akr7a5
Y24_broad_pvalue_1e-4_peak_29293	chr2	172302790	172303048	4865	NM_029608	Fam209
Y24_broad_pvalue_1e-4_peak_22881	chr18	42846958	42847149	-107747	NM_181543	Gpr151
Y24_broad_pvalue_1e-4_peak_7861	chr11	77698426	77699376	8473	NM_008952	Pipox
Y24_broad_pvalue_1e-4_peak_30208	chr3	68859105	68859909	-10843	NM_025863	Trim59
Y24_broad_pvalue_1e-4_peak_37073	chr5	100588108	100588865	341	NM_182841	Tmem150c
Y24_broad_pvalue_1e-4_peak_1026	chr1	88114794	88114981	63532	NM_001310702	Armc9
Y24_broad_pvalue_1e-4_peak_8068	chr11	82200795	82201790	-1110	NM_001304439	Tmem132e
Y24_broad_pvalue_1e-4_peak_51099	chr9	54651671	54651971	39266	NM_013496	Crabp1
Y24_broad_pvalue_1e-4_peak_20724	chr17	30632605	30633434	80213	NM_172618	Btbd9
Y24_broad_pvalue_1e-4_peak_46081	chr7	116588738	116589382	-6493	NM_054103	Stk33
Y24_broad_pvalue_1e-4_peak_43231	chr6	144830200	144831060	166702	NM_001024468	Bcat1
Y24_broad_pvalue_1e-4_peak_35311	chr4	151382849	151383094	-29	NM_001033352	Klhl21
Y24_broad_pvalue_1e-4_peak_43287	chr6	148183579	148183752	-22769	NM_001286560	Ergic2
Y24_broad_pvalue_1e-4_peak_3571	chr10	36857747	36859207	255	NM_008538	Marcks
Y24_broad_pvalue_1e-4_peak_12852	chr13	37794757	37796543	-122257	NM_026830	Rreb1
Y24_broad_pvalue_1e-4_peak_18618	chr16	10291316	10291542	22632	NM_007929	Emp2
Y24_broad_pvalue_1e-4_peak_47103	chr8	9976270	9976491	-57	NM_176953	Lig4
Y24_broad_pvalue_1e-4_peak_20267	chr17	25635414	25635593	-1270	NM_001191008	Sstr5
Y24_broad_pvalue_1e-4_peak_24231	chr19	14762834	14763233	-90360	NM_001302947	Tle4
Y24_broad_pvalue_1e-4_peak_49034	chr8	112083912	112084107	5492	NM_178380	Dhx38
Y24_broad_pvalue_1e-4_peak_21377	chr17	46684313	46684901	-1270	NM_001081335	Cul9
Y24_broad_pvalue_1e-4_peak_29092	chr2	167526204	167526617	9733	NR_015500	A530013C23Rik
Y24_broad_pvalue_1e-4_peak_45251	chr7	86058719	86059706	91	NM_001113527	Isg20
Y24_broad_pvalue_1e-4_peak_43567	chr7	16985119	16986748	-612	NM_198631	Zc3h4
Y24_broad_pvalue_1e-4_peak_7171	chr11	63015460	63016020	69435	NM_001302260	Pmp22
Y24_broad_pvalue_1e-4_peak_24407	chr19	28739899	28740085	-12722	NR_045330	D930032P07Rik
Y24_broad_pvalue_1e-4_peak_23024	chr18	57009349	57010052	75502	NM_177115	2017-03-03
Y24_broad_pvalue_1e-4_peak_40826	chr6	84522304	84525610	19847	NM_175475	Cyp26b1
Y24_broad_pvalue_1e-4_peak_27918	chr2	131079272	131079811	-8695	NM_153501	Pank2
Y24_broad_pvalue_1e-4_peak_44520	chr7	38968296	38969301	-8	NM_028166	1600014C10Rik
Y24_broad_pvalue_1e-4_peak_1585	chr1	121319358	121320660	-1184	NM_008381	Inhbb
Y24_broad_pvalue_1e-4_peak_19978	chr17	12143494	12143687	-67535	NR_045808	D17Ertd648e
Y24_broad_pvalue_1e-4_peak_12479	chr13	9188038	9188913	-87296	NM_001081426	Dip2c
Y24_broad_pvalue_1e-4_peak_27341	chr2	94102722	94105073	-2341	NR_030431	Mir670
Y24_broad_pvalue_1e-4_peak_28817	chr2	164551743	164552428	11280	NM_001040055	Spint5
Y24_broad_pvalue_1e-4_peak_8644	chr11	96878934	96880007	4587	NM_031183	Sp6
Y24_broad_pvalue_1e-4_peak_44654	chr7	51688847	51689106	-8881	NM_198250	Lrrc4b
Y24_broad_pvalue_1e-4_peak_35290	chr4	151034618	151034874	201131	NM_001081557	Camta1
Y24_broad_pvalue_1e-4_peak_53060	chr9	123964123	123964943	27830	NM_009914	Ccr3
Y24_broad_pvalue_1e-4_peak_31885	chr4	33217999	33218261	-1401	NM_008075	Gabrr1
Y24_broad_pvalue_1e-4_peak_20985	chr17	34201348	34202237	25709	NM_001317722	Col11a2
Y24_broad_pvalue_1e-4_peak_9946	chr11	117868897	117870116	5922	NR_105898	Mir6933
Y24_broad_pvalue_1e-4_peak_49077	chr8	113163239	113163461	20812	NM_146216	Vac14
Y24_broad_pvalue_1e-4_peak_41140	chr6	91026778	91027082	39890	NM_018815	Nup210
Y24_broad_pvalue_1e-4_peak_45458	chr7	89003940	89004191	178	NM_145375	Tm6sf1
Y24_broad_pvalue_1e-4_peak_9245	chr11	103987027	103987214	-6975	NM_001313928	Crhr1
Y24_broad_pvalue_1e-4_peak_43289	chr6	148241078	148241280	-61999	NR_003634	Rps4l
Y24_broad_pvalue_1e-4_peak_12584	chr13	17961589	17962028	-64877	NM_027118	Cdk13
Y24_broad_pvalue_1e-4_peak_31884	chr4	33212505	33212697	-6930	NM_008075	Gabrr1
Y24_broad_pvalue_1e-4_peak_15284	chr14	58617709	58618359	65	NM_028643	Micu2
Y24_broad_pvalue_1e-4_peak_37056	chr5	99991235	99991620	166652	NR_030692	A930011G23Rik
Y24_broad_pvalue_1e-4_peak_27275	chr2	93056129	93057717	29182	NM_001025246	Trp53i11
Y24_broad_pvalue_1e-4_peak_8239	chr11	87137567	87138154	34636	NM_177167	Ppm1e
Y24_broad_pvalue_1e-4_peak_46390	chr7	128535200	128536235	-93	NM_001081327	Hs3st2
Y24_broad_pvalue_1e-4_peak_30216	chr3	69210190	69211010	89760	NM_178726	Ppm1l
Y24_broad_pvalue_1e-4_peak_48163	chr8	81655506	81656066	103450	NM_178267	Zfp827
Y24_broad_pvalue_1e-4_peak_38355	chr5	124574304	124574987	8528	NM_144509	Arl6ip4
Y24_broad_pvalue_1e-4_peak_19918	chr17	8679146	8679412	-40387	NM_001290707	Pde10a
Y24_broad_pvalue_1e-4_peak_26757	chr2	60252536	60252707	3039	NR_046065	Gm13580
Y24_broad_pvalue_1e-4_peak_15689	chr14	73542642	73543394	426	NR_033185	Rcbtb2
Y24_broad_pvalue_1e-4_peak_6734	chr11	53269404	53271258	-376	NM_001290789	Shroom1
Y24_broad_pvalue_1e-4_peak_9430	chr11	108790997	108791212	9441	NM_015732	Axin2
Y24_broad_pvalue_1e-4_peak_2754	chr1	179402532	179402743	26685	NM_013915	Zbtb18
Y24_broad_pvalue_1e-4_peak_31133	chr3	108221071	108221321	-2784	NM_001004177	Celsr2
Y24_broad_pvalue_1e-4_peak_44657	chr7	51700539	51701000	2912	NM_198250	Lrrc4b
Y24_broad_pvalue_1e-4_peak_40818	chr6	84430031	84430253	-56310	NR_046063	Gm10445
Y24_broad_pvalue_1e-4_peak_44505	chr7	38860775	38860966	31639	NM_007633	Ccne1
Y24_broad_pvalue_1e-4_peak_9007	chr11	101032275	101033771	-337	NM_001346769	Plekhh3
Y24_broad_pvalue_1e-4_peak_14341	chr14	12370296	12370509	-15665	NM_008981	Ptprg
Y24_broad_pvalue_1e-4_peak_44656	chr7	51694793	51699441	-740	NM_198250	Lrrc4b
Y24_broad_pvalue_1e-4_peak_31548	chr3	152240247	152240429	-89539	NR_040386	AI115009
Y24_broad_pvalue_1e-4_peak_14648	chr14	27398989	27399807	362	NM_145969	Dennd6a
Y24_broad_pvalue_1e-4_peak_32989	chr4	107612950	107613711	-13207	NR_131071	4930407G08Rik
Y24_broad_pvalue_1e-4_peak_27871	chr2	130321825	130322232	46014	NM_001163688	Ptpra
Y24_broad_pvalue_1e-4_peak_37026	chr5	96589814	96591613	61	NM_178854	Cnot6l
Y24_broad_pvalue_1e-4_peak_30764	chr3	95797222	95797980	2161	NM_023320	Plekho1
Y24_broad_pvalue_1e-4_peak_37022	chr5	93653794	93653999	18352	NM_029363	2010109A12Rik
Y24_broad_pvalue_1e-4_peak_9577	chr11	114304426	114305290	5316	NR_027643	4932435O22Rik
Y24_broad_pvalue_1e-4_peak_22780	chr18	38114221	38116252	23	NM_153793	Rell2
Y24_broad_pvalue_1e-4_peak_44462	chr7	38252122	38252331	302545	NM_172385	Zfp536
Y24_broad_pvalue_1e-4_peak_32991	chr4	107635060	107635980	-5419	NM_146255	Slc1a7
Y24_broad_pvalue_1e-4_peak_9292	chr11	105221146	105221506	67366	NM_008626	Mrc2
Y24_broad_pvalue_1e-4_peak_44495	chr7	38715846	38716256	88520	NM_011274	Uri1
Y24_broad_pvalue_1e-4_peak_11151	chr12	80381765	80381964	15405	NM_001008550	Zfyve26
Y24_broad_pvalue_1e-4_peak_28830	chr2	164685047	164685734	-2182	NM_011125	Pltp
Y24_broad_pvalue_1e-4_peak_34266	chr4	134157847	134158463	-34389	NR_105829	Mir6403
Y24_broad_pvalue_1e-4_peak_1861	chr1	134762979	134763191	-13847	NM_010732	Lrrn2
Y24_broad_pvalue_1e-4_peak_5845	chr11	4662232	4663844	-16257	NM_138948	Cabp7
Y24_broad_pvalue_1e-4_peak_9153	chr11	102786148	102786813	-42	NM_197959	Kif18b
Y24_broad_pvalue_1e-4_peak_2330	chr1	157082835	157083057	77113	NM_021433	Stx6
Y24_broad_pvalue_1e-4_peak_3570	chr10	36694009	36694396	-148	NM_008229	Hdac2
Y24_broad_pvalue_1e-4_peak_48747	chr8	98225667	98225922	-1143	NM_001195006	Ndrg4
Y24_broad_pvalue_1e-4_peak_42259	chr6	121567372	121567769	-18621	NM_175628	A2m
Y24_broad_pvalue_1e-4_peak_36395	chr5	36933543	36934280	-5036	NM_001113362	Tbc1d14
Y24_broad_pvalue_1e-4_peak_5828	chr11	4353711	4353962	-12751	NM_029458	Hormad2
Y24_broad_pvalue_1e-4_peak_50475	chr9	37047903	37048086	15329	NM_020258	Slc37a2
Y24_broad_pvalue_1e-4_peak_13062	chr13	47352501	47352679	63218	NM_001170643	Rnf144b
Y24_broad_pvalue_1e-4_peak_42098	chr6	119402063	119403350	-3302	NM_001271757	Wnt5b
Y24_broad_pvalue_1e-4_peak_43288	chr6	148189096	148189278	-28291	NM_001286560	Ergic2
Y24_broad_pvalue_1e-4_peak_42529	chr6	125426824	125427804	17459	NM_007657	Cd9
Y24_broad_pvalue_1e-4_peak_17797	chr15	88763201	88763537	21479	NM_172818	Ttll8
Y24_broad_pvalue_1e-4_peak_19917	chr17	8656989	8657211	29812	NM_009309	T
Y24_broad_pvalue_1e-4_peak_47542	chr8	36558318	36559359	-251	NM_026067	Eri1
Y24_broad_pvalue_1e-4_peak_4470	chr10	77622655	77623095	9638	NM_138601	D10Jhu81e
Y24_broad_pvalue_1e-4_peak_659	chr1	63979355	63980219	-31514	NR_027824	Gm13749
Y24_broad_pvalue_1e-4_peak_43123	chr6	136928850	136929551	26156	NM_023898	Pde6h
Y24_broad_pvalue_1e-4_peak_30169	chr3	66156536	66156740	-55879	NM_145820	Veph1
Y24_broad_pvalue_1e-4_peak_20266	chr17	25633674	25634564	114	NM_011425	Sstr5
Y24_broad_pvalue_1e-4_peak_52808	chr9	118991277	118991961	5760	NM_001293648	Plcd1
Y24_broad_pvalue_1e-4_peak_26947	chr2	73432723	73432930	-1757	NR_040623	Chn1os3
Y24_broad_pvalue_1e-4_peak_7657	chr11	74325264	74325455	78301	NM_001015046	Rap1gap2
Y24_broad_pvalue_1e-4_peak_43310	chr6	149257912	149258136	88	NM_001289662	2810474O19Rik
Y24_broad_pvalue_1e-4_peak_14195	chr13	109087596	109088169	-18649	NM_178683	Depdc1b
Y24_broad_pvalue_1e-4_peak_20816	chr17	31391561	31391766	22638	NM_025290	Rsph1
Y24_broad_pvalue_1e-4_peak_15282	chr14	58580154	58580350	37847	NM_028643	Micu2
Y24_broad_pvalue_1e-4_peak_41133	chr6	90958390	90958732	108259	NM_018815	Nup210
Y24_broad_pvalue_1e-4_peak_18616	chr16	10253903	10254788	59716	NM_007929	Emp2
Y24_broad_pvalue_1e-4_peak_46135	chr7	117839159	117839938	68365	NM_009627	Adm
Y24_broad_pvalue_1e-4_peak_43116	chr6	136752056	136753507	171	NM_175652	Hist4h4
Y24_broad_pvalue_1e-4_peak_36119	chr5	33784875	33785627	-8512	NM_011320	Nkx1-1
Y24_broad_pvalue_1e-4_peak_43810	chr7	25626866	25627066	23152	NR_045096	Gm5893
Y24_broad_pvalue_1e-4_peak_46308	chr7	125144764	125144992	114783	NM_170669	Rps15a
Y24_broad_pvalue_1e-4_peak_10815	chr12	54737396	54737727	387897	NM_013780	Npas3
Y24_broad_pvalue_1e-4_peak_43284	chr6	147916402	147916580	-79447	NM_001347516	Far2
Y24_broad_pvalue_1e-4_peak_42269	chr6	122190875	122191099	41864	NM_016970	Klrg1
Y24_broad_pvalue_1e-4_peak_26860	chr2	70499514	70500078	230	NM_027352	Gorasp2
Y24_broad_pvalue_1e-4_peak_12976	chr13	44113736	44114751	-102293	NR_045285	Gm5083
Y24_broad_pvalue_1e-4_peak_5717	chr10	128185116	128185967	30	NM_001253704	Pym1
Y24_broad_pvalue_1e-4_peak_8267	chr11	87655106	87655519	-11415	NM_001039684	Mks1
Y24_broad_pvalue_1e-4_peak_43581	chr7	17293560	17293853	-13572	NM_011927	Ceacam9
Y24_broad_pvalue_1e-4_peak_30007	chr3	51933390	51933591	-24562	NM_001004176	Maml3
Y24_broad_pvalue_1e-4_peak_23843	chr19	5719160	5719773	6851	NM_001114595	Ehbp1l1
Y24_broad_pvalue_1e-4_peak_46337	chr7	125974789	125975374	24046	NM_001168220	Knop1
Y24_broad_pvalue_1e-4_peak_12609	chr13	21314191	21314758	42674	NM_009054	Trim27
Y24_broad_pvalue_1e-4_peak_52828	chr9	119310647	119313272	663	NM_007397	Acvr2b
Y24_broad_pvalue_1e-4_peak_9416	chr11	108232169	108232528	-24263	NM_013475	Apoh
Y24_broad_pvalue_1e-4_peak_50406	chr9	33700452	33700782	-149339	NR_040744	7630403G23Rik
Y24_broad_pvalue_1e-4_peak_24471	chr19	32802636	32802877	-15968	NM_026487	Atad1
Y24_broad_pvalue_1e-4_peak_43468	chr7	7073749	7074075	275	NM_172738	Zfp954
Y24_broad_pvalue_1e-4_peak_41483	chr6	112450974	112451236	-11303	NM_001081147	Oxtr
Y24_broad_pvalue_1e-4_peak_16939	chr15	76984070	76984530	-58	NM_001286418	Rbfox2
Y24_broad_pvalue_1e-4_peak_5890	chr11	5688300	5688792	60	NM_013810	Dbnl
Y24_broad_pvalue_1e-4_peak_5698	chr10	127935752	127935979	-124	NM_172259	Myl6b
Y24_broad_pvalue_1e-4_peak_43678	chr7	19892184	19894261	2172	NM_008036	Fosb
Y24_broad_pvalue_1e-4_peak_40667	chr6	79019095	79019315	37169	NR_040301	Gm20362
Y24_broad_pvalue_1e-4_peak_47571	chr8	41596270	41597309	319	NM_001271543	Cnot7
Y24_broad_pvalue_1e-4_peak_7960	chr11	78911113	78911400	48600	NM_013571	Ksr1
Y24_broad_pvalue_1e-4_peak_40873	chr6	85359682	85361037	-13521	NM_001007472	Noto
Y24_broad_pvalue_1e-4_peak_35071	chr4	147545060	147545830	10668	NM_176848	Fbxo2
Y24_broad_pvalue_1e-4_peak_9835	chr11	116871139	116871423	-66816	NR_027059	Snhg20
Y24_broad_pvalue_1e-4_peak_16441	chr15	54577039	54577386	-271	NM_010930	Nov
Y24_broad_pvalue_1e-4_peak_43448	chr7	6237724	6239282	321	NM_001024928	Zfp667
Y24_broad_pvalue_1e-4_peak_5914	chr11	5968291	5969068	-2928	NM_007595	Camk2b
Y24_broad_pvalue_1e-4_peak_34251	chr4	133925498	133926280	2573	NM_019578	Extl1
Y24_broad_pvalue_1e-4_peak_33998	chr4	130346111	130346323	-2235	NM_011520	Sdc3
Y24_broad_pvalue_1e-4_peak_43053	chr6	135640519	135641323	31990	NR_126088	4930425L21Rik
Y24_broad_pvalue_1e-4_peak_13803	chr13	76149932	76150134	5977	NM_178916	Rfesd
Y24_broad_pvalue_1e-4_peak_15889	chr14	104043798	104044088	-5517	NM_198014	Slain1
Y24_broad_pvalue_1e-4_peak_41136	chr6	90972879	90973083	93839	NM_018815	Nup210
Y24_broad_pvalue_1e-4_peak_42100	chr6	119417872	119418137	-775	NM_001271758	Wnt5b
Y24_broad_pvalue_1e-4_peak_2374	chr1	158640100	158640303	8840	NM_145413	Fam20b
Y24_broad_pvalue_1e-4_peak_42130	chr6	119976107	119976282	8135	NR_030487	Mir706
Y24_broad_pvalue_1e-4_peak_44747	chr7	52267489	52269164	-469	NR_106021	Mir7054
Y24_broad_pvalue_1e-4_peak_18029	chr15	98011737	98012062	13662	NM_177716	Ccdc184
Y24_broad_pvalue_1e-4_peak_548	chr1	57400472	57400701	33802	NR_037999	4930558J18Rik
Y24_broad_pvalue_1e-4_peak_15620	chr14	70479272	70479469	1768	NM_001289927	Egr3
Y24_broad_pvalue_1e-4_peak_14672	chr14	28031008	28031225	-20080	NM_027871	Arhgef3
Y24_broad_pvalue_1e-4_peak_29163	chr2	168128393	168128682	-33706	NM_001081134	Kcng1
Y24_broad_pvalue_1e-4_peak_37833	chr5	116624793	116625128	-91705	NM_001101546	Tmem233
Y24_broad_pvalue_1e-4_peak_5973	chr11	7697405	7697664	-583608	NM_008343	Igfbp3
Y24_broad_pvalue_1e-4_peak_14540	chr14	25759016	25759355	203542	NR_045718	4930572O13Rik
Y24_broad_pvalue_1e-4_peak_49277	chr8	120094148	120094831	72314	NM_172285	Plcg2
Y24_broad_pvalue_1e-4_peak_639	chr1	63126436	63126648	34299	NM_001081436	Ino80d
Y24_broad_pvalue_1e-4_peak_43105	chr6	136569392	136569698	40869	NM_025806	Plbd1
Y24_broad_pvalue_1e-4_peak_36536	chr5	42153688	42154277	1477	NM_007524	Nkx3-2
Y24_broad_pvalue_1e-4_peak_9387	chr11	107334512	107334765	-2604	NM_145823	Pitpnc1
Y24_broad_pvalue_1e-4_peak_43534	chr7	16696854	16697132	-8232	NM_133727	Kptn
Y24_broad_pvalue_1e-4_peak_10791	chr12	51009956	51010160	-428209	NR_045472	1810007C17Rik
Y24_broad_pvalue_1e-4_peak_44019	chr7	28599424	28600321	7657	NM_027703	Zfp626
Y24_broad_pvalue_1e-4_peak_8544	chr11	95702131	95702462	-1313	NM_023121	Gngt2
Y24_broad_pvalue_1e-4_peak_41988	chr6	118129035	118129939	18275	NM_009050	Ret
Y24_broad_pvalue_1e-4_peak_11313	chr12	85110902	85111973	6853	NM_130887	Papln
Y24_broad_pvalue_1e-4_peak_9609	chr11	114600281	114600501	11665	NM_001034878	Dnaic2
Y24_broad_pvalue_1e-4_peak_26324	chr2	32873564	32873896	-36154	NM_019488	Slc2a8
Y24_broad_pvalue_1e-4_peak_4813	chr10	80828084	80829031	8	NM_001014836	4930404N11Rik
Y24_broad_pvalue_1e-4_peak_19916	chr17	8648195	8648804	21211	NM_009309	T
Y24_broad_pvalue_1e-4_peak_47550	chr8	37008568	37008790	-62668	NR_046181	5430403N17Rik
Y24_broad_pvalue_1e-4_peak_543	chr1	57033396	57034126	5448	NR_024325	9130024F11Rik
Y24_broad_pvalue_1e-4_peak_9855	chr11	117126714	117127710	-348	NM_001113487	2017-09-09
Y24_broad_pvalue_1e-4_peak_48780	chr8	103196574	103196762	1256094	NR_132435	A330008L17Rik
Y24_broad_pvalue_1e-4_peak_12610	chr13	21334895	21335092	49562	NM_010343	Gpx5
Y24_broad_pvalue_1e-4_peak_8069	chr11	82203262	82203515	986	NM_001304439	Tmem132e
Y24_broad_pvalue_1e-4_peak_5954	chr11	6572217	6572896	-12317	NR_028586	Gm11978
Y24_broad_pvalue_1e-4_peak_31425	chr3	138737600	138738534	98	NM_145544	Rap1gds1
Y24_broad_pvalue_1e-4_peak_38811	chr5	135597231	135597731	14720	NM_021455	Mlxipl
Y24_broad_pvalue_1e-4_peak_44190	chr7	30245193	30245667	45049	NM_001081028	Sipa1l3
Y24_broad_pvalue_1e-4_peak_21047	chr17	34982936	34983174	-943	NR_105936	Mir6970
Y24_broad_pvalue_1e-4_peak_29164	chr2	168129812	168130408	-35279	NM_001081134	Kcng1
Y24_broad_pvalue_1e-4_peak_18407	chr15	102586469	102586745	-9267	NR_104334	Gm38436
Y24_broad_pvalue_1e-4_peak_38574	chr5	129589532	129589773	-12973	NM_001081342	Adgrd1
Y24_broad_pvalue_1e-4_peak_43680	chr7	19901867	19902137	-6608	NM_001347586	Fosb
Y24_broad_pvalue_1e-4_peak_4749	chr10	80366800	80367309	2103	NM_001347140	Lmnb2
Y24_broad_pvalue_1e-4_peak_28245	chr2	152815865	152816122	25126	NM_178939	Pdrg1
Y24_broad_pvalue_1e-4_peak_28974	chr2	166080650	166081148	-18509	NR_033467	Gm11468
Y24_broad_pvalue_1e-4_peak_26122	chr2	31109690	31110038	8421	NM_019681	Ncs1
Y24_broad_pvalue_1e-4_peak_541	chr1	57028842	57029189	702	NR_024325	9130024F11Rik
Y24_broad_pvalue_1e-4_peak_44036	chr7	28979644	28979832	14403	NM_001271370	Dyrk1b
Y24_broad_pvalue_1e-4_peak_2464	chr1	165791174	165791372	-67958	NM_001286002	Scyl3
Y24_broad_pvalue_1e-4_peak_21701	chr17	56794049	56794363	-18442	NM_001252466	Ranbp3
Y24_broad_pvalue_1e-4_peak_26576	chr2	38228084	38228317	21372	NM_010710	Lhx2
Y24_broad_pvalue_1e-4_peak_44418	chr7	36257992	36258270	23933	NM_021291	Slc7a9
Y24_broad_pvalue_1e-4_peak_48878	chr8	108034154	108034662	-8238	NM_008289	Hsd11b2
Y24_broad_pvalue_1e-4_peak_6452	chr11	43217222	43217423	22161	NM_013917	Pttg1
Y24_broad_pvalue_1e-4_peak_29149	chr2	167995624	167995849	-15723	NR_040327	E130018N17Rik
Y24_broad_pvalue_1e-4_peak_7600	chr11	72609401	72610099	22	NM_001045536	Zzef1
Y24_broad_pvalue_1e-4_peak_6008	chr11	12359730	12359945	5126	NM_172496	Cobl
Y24_broad_pvalue_1e-4_peak_44794	chr7	52555208	52555508	17115	NM_001033176	Slc6a21
Y24_broad_pvalue_1e-4_peak_49575	chr8	123967368	123967540	98400	NM_029597	1700018B08Rik
Y24_broad_pvalue_1e-4_peak_15890	chr14	104049266	104049526	-64	NM_198014	Slain1
Y24_broad_pvalue_1e-4_peak_44906	chr7	53263990	53265353	20985	NM_018795	Abcc6
Y24_broad_pvalue_1e-4_peak_39112	chr5	139857706	139858054	1259	NM_030258	Gpr146
Y24_broad_pvalue_1e-4_peak_40229	chr6	41633784	41634722	-177	NM_029671	1700034O15Rik
Y24_broad_pvalue_1e-4_peak_47086	chr8	8597543	8597767	63118	NM_010111	Efnb2
Y24_broad_pvalue_1e-4_peak_52982	chr9	121667582	121668754	893	NR_033503	E530011L22Rik
Y24_broad_pvalue_1e-4_peak_45281	chr7	86538867	86539572	1995	NM_145946	Fanci
Y24_broad_pvalue_1e-4_peak_32314	chr4	48147627	48147798	9921	NM_026343	Stx17
Y24_broad_pvalue_1e-4_peak_47775	chr8	67911018	67911494	-230683	NM_001293784	2017-03-01
Y24_broad_pvalue_1e-4_peak_48479	chr8	90728740	90728976	5746	NM_001164498	Papd5
Y24_broad_pvalue_1e-4_peak_10723	chr12	38607414	38607617	223	NM_178681	Dgkb
Y24_broad_pvalue_1e-4_peak_9293	chr11	105223410	105225998	70744	NM_008626	Mrc2
Y24_broad_pvalue_1e-4_peak_12357	chr12	114458226	114458964	34481	NM_153776	Tmem121
Y24_broad_pvalue_1e-4_peak_28840	chr2	164781807	164782123	8246	NM_013599	Mmp9
Y24_broad_pvalue_1e-4_peak_8237	chr11	87064569	87064741	107841	NM_177167	Ppm1e
Y24_broad_pvalue_1e-4_peak_22075	chr17	83685201	83685410	-64966	NM_001114361	Eml4
Y24_broad_pvalue_1e-4_peak_6858	chr11	56673546	56673780	-151457	NM_001113325	Gria1
Y24_broad_pvalue_1e-4_peak_10523	chr12	17629381	17629559	-68150	NM_016677	Hpcal1
Y24_broad_pvalue_1e-4_peak_14541	chr14	25765089	25765353	197506	NR_045718	4930572O13Rik
Y24_broad_pvalue_1e-4_peak_46236	chr7	121119457	121119676	141729	NM_025846	Rras2
Y24_broad_pvalue_1e-4_peak_43117	chr6	136756201	136757507	85	NM_177688	H2afj
Y24_broad_pvalue_1e-4_peak_43122	chr6	136901113	136901343	-1816	NM_023898	Pde6h
Y24_broad_pvalue_1e-4_peak_11340	chr12	85873433	85874177	-36973	NM_007701	Vsx2
Y24_broad_pvalue_1e-4_peak_37057	chr5	100045669	100046052	112219	NR_030692	A930011G23Rik
Y24_broad_pvalue_1e-4_peak_4008	chr10	60784188	60784946	23983	NM_011073	Prf1
Y24_broad_pvalue_1e-4_peak_24764	chr19	44459885	44460560	21977	NM_009127	Scd1
Y24_broad_pvalue_1e-4_peak_44504	chr7	38858909	38859489	33310	NM_007633	Ccne1
Y24_broad_pvalue_1e-4_peak_21193	chr17	36394382	36395021	90	NM_026308	Rpp21
Y24_broad_pvalue_1e-4_peak_8167	chr11	84631982	84633145	454	NM_145433	Mrm1
Y24_broad_pvalue_1e-4_peak_39147	chr5	140214444	140214730	-2300	NM_174850	Micall2
Y24_broad_pvalue_1e-4_peak_46403	chr7	129042553	129043605	34527	NR_073548	Scnn1b
Y24_broad_pvalue_1e-4_peak_38961	chr5	137502434	137502816	-3540	NM_001039385	Vgf
Y24_broad_pvalue_1e-4_peak_43232	chr6	144840786	144841046	156416	NM_001024468	Bcat1
Y24_broad_pvalue_1e-4_peak_4009	chr10	60787928	60788154	27457	NM_011073	Prf1
Y24_broad_pvalue_1e-4_peak_11524	chr12	88606695	88608093	-158	NM_001142581	Vipas39
Y24_broad_pvalue_1e-4_peak_52243	chr9	101025941	101026140	47554	NM_001100451	Msl2
Y24_broad_pvalue_1e-4_peak_17968	chr15	96886378	96886559	-81	NM_027052	Slc38a4
Y24_broad_pvalue_1e-4_peak_5716	chr10	128180839	128181361	12	NM_016811	Dgka
Y24_broad_pvalue_1e-4_peak_10327	chr11	121709026	121709246	17604	NM_029049	Ptchd3
Y24_broad_pvalue_1e-4_peak_23345	chr18	74376391	74376849	754	NM_028868	Cxxc1
Y24_broad_pvalue_1e-4_peak_52432	chr9	106846108	106846827	-52198	NM_029103	Manf
Y24_broad_pvalue_1e-4_peak_10072	chr11	118919647	118920514	-17853	NM_013926	Cbx8
Y24_broad_pvalue_1e-4_peak_5969	chr11	7174458	7174759	-60682	NM_008343	Igfbp3
Y24_broad_pvalue_1e-4_peak_44212	chr7	30870522	30870766	4885	NM_152814	Zfp566
Y24_broad_pvalue_1e-4_peak_47558	chr8	37318310	37318540	-5855	NM_001081150	Lonrf1
Y24_broad_pvalue_1e-4_peak_12516	chr13	12953290	12954621	-61609	NM_011118	Prl2c3
Y24_broad_pvalue_1e-4_peak_43012	chr6	135024631	135024906	9088	NM_181444	Gprc5a
Y24_broad_pvalue_1e-4_peak_47835	chr8	72611617	72611961	4361	NM_177900	Hapln4
Y24_broad_pvalue_1e-4_peak_39205	chr5	140867855	140868201	-2766	NM_172277	Snx8
Y24_broad_pvalue_1e-4_peak_13250	chr13	53997441	53998046	152406	NM_001291801	Drd1
Y24_broad_pvalue_1e-4_peak_17341	chr15	81679561	81680380	8786	NM_020507	Tob2
Y24_broad_pvalue_1e-4_peak_22226	chr17	87911703	87911955	-65554	NM_007589	Calm2
Y24_broad_pvalue_1e-4_peak_12478	chr13	9179049	9179374	86084	NM_172585	Larp4b
Y24_broad_pvalue_1e-4_peak_46346	chr7	126168581	126169454	-30292	NM_001195774	Gprc5b
Y24_broad_pvalue_1e-4_peak_28975	chr2	166093052	166093492	-6136	NR_033467	Gm11468
Y24_broad_pvalue_1e-4_peak_9246	chr11	103993283	103994339	-284	NM_001313928	Crhr1
Y24_broad_pvalue_1e-4_peak_6856	chr11	56178595	56179059	-324338	NM_153079	Nmur2
Y24_broad_pvalue_1e-4_peak_44035	chr7	28976685	28977304	11659	NM_001271370	Dyrk1b
Y24_broad_pvalue_1e-4_peak_49520	chr8	123429023	123429269	166607	NM_001301811	Irf8
Y24_broad_pvalue_1e-4_peak_8420	chr11	94788417	94790432	-8114	NM_007742	Col1a1
Y24_broad_pvalue_1e-4_peak_43285	chr6	148014101	148014335	18280	NM_178797	Far2
Y24_broad_pvalue_1e-4_peak_5995	chr11	9023006	9023189	4587	NM_001159402	Upp1
Y24_broad_pvalue_1e-4_peak_1025	chr1	88110704	88110887	59440	NM_001310702	Armc9
Y24_broad_pvalue_1e-4_peak_47038	chr8	3303817	3304337	-24460	NM_001330056	Insr
Y24_broad_pvalue_1e-4_peak_42945	chr6	134160889	134161157	175305	NM_007961	Etv6
Y24_broad_pvalue_1e-4_peak_52194	chr9	99256582	99256808	2254	NM_177775	Esyt3
Y24_broad_pvalue_1e-4_peak_39581	chr5	149852501	149852731	10576	NM_001313894	Hmgb1
Y24_broad_pvalue_1e-4_peak_40739	chr6	83405862	83406185	363	NM_001347313	Tet3
Y24_broad_pvalue_1e-4_peak_31178	chr3	115598330	115598942	7535	NM_027193	Dph5
Y24_broad_pvalue_1e-4_peak_50807	chr9	46061367	46062145	12829	NM_007468	Apoa4
Y24_broad_pvalue_1e-4_peak_49808	chr8	126411246	126411663	7221	NM_001272041	Acta1
Y24_broad_pvalue_1e-4_peak_25274	chr2	3341228	3341571	-4	NM_146114	Dclre1c
Y24_broad_pvalue_1e-4_peak_46402	chr7	129040423	129040867	32093	NR_073548	Scnn1b
Y24_broad_pvalue_1e-4_peak_37021	chr5	93634560	93635931	276	NM_017367	Ccni
Y24_broad_pvalue_1e-4_peak_36101	chr5	33499843	33500268	53187	NM_019810	Slc5a1
Y24_broad_pvalue_1e-4_peak_30624	chr3	90070970	90071142	620	NM_201407	Dennd4b
Y24_broad_pvalue_1e-4_peak_36019	chr5	31357046	31357762	251	NM_001289522	Cad
Y24_broad_pvalue_1e-4_peak_41137	chr6	90981025	90981829	85393	NM_018815	Nup210
Y24_broad_pvalue_1e-4_peak_51533	chr9	62627821	62628525	31282	NM_010193	Fem1b
Y24_broad_pvalue_1e-4_peak_47586	chr8	46023334	46023896	-11947	NM_001081286	Fat1
Y24_broad_pvalue_1e-4_peak_32360	chr4	53838849	53839323	169	NM_028053	Tmem38b
Y24_broad_pvalue_1e-4_peak_20508	chr17	28116141	28116348	69993	NM_181413	Anks1
Y24_broad_pvalue_1e-4_peak_24174	chr19	10833722	10834512	18680	NR_027805	A430093F15Rik
Y24_broad_pvalue_1e-4_peak_37395	chr5	112080968	112081226	70516	NR_015546	C130026L21Rik
Y24_broad_pvalue_1e-4_peak_30209	chr3	68861613	68861989	-13137	NM_025863	Trim59
Y24_broad_pvalue_1e-4_peak_25378	chr2	10293964	10294896	367	NM_177386	Sfmbt2
Y24_broad_pvalue_1e-4_peak_1704	chr1	129618608	129619370	-7001	NM_001033041	Acmsd
Y24_broad_pvalue_1e-4_peak_32488	chr4	62180112	62181192	291	NM_001276446	Alad
Y24_broad_pvalue_1e-4_peak_43523	chr7	16573427	16573821	11220	NM_001081418	Gltscr1
Y24_broad_pvalue_1e-4_peak_26859	chr2	70494568	70495219	-4673	NR_027343	Gorasp2
Y24_broad_pvalue_1e-4_peak_51262	chr9	57578200	57578371	21909	NM_153799	Edc3
Y24_broad_pvalue_1e-4_peak_9783	chr11	116391364	116393137	-975	NM_001172475	Sphk1
Y24_broad_pvalue_1e-4_peak_8096	chr11	83004255	83004742	-334	NM_011409	Slfn3
Y24_broad_pvalue_1e-4_peak_23844	chr19	5720712	5720910	5506	NM_001114595	Ehbp1l1
Y24_broad_pvalue_1e-4_peak_21376	chr17	46682731	46683339	302	NM_001081335	Cul9
Y24_broad_pvalue_1e-4_peak_26121	chr2	31106860	31107084	5529	NM_019681	Ncs1
Y24_broad_pvalue_1e-4_peak_40830	chr6	84533093	84533726	10395	NM_175475	Cyp26b1
Y24_broad_pvalue_1e-4_peak_42175	chr6	120600133	120600681	-16032	NM_001128151	Cecr2
Y24_broad_pvalue_1e-4_peak_32359	chr4	53793450	53793695	995	NM_009317	Tal2
Y24_broad_pvalue_1e-4_peak_26719	chr2	58402174	58402446	16929	NM_001110205	Acvr1
Y24_broad_pvalue_1e-4_peak_5343	chr10	115273744	115274275	19669	NM_001168679	Tspan8
Y24_broad_pvalue_1e-4_peak_17232	chr15	79913691	79914327	-173	NM_013762	Rpl3
Y24_broad_pvalue_1e-4_peak_12958	chr13	43399591	43400360	-434	NM_001033399	Gfod1
Y24_broad_pvalue_1e-4_peak_34683	chr4	138865737	138867844	131	NM_025337	Akr7a5
Y24_broad_pvalue_1e-4_peak_32373	chr4	54661591	54661861	-299091	NM_172867	Zfp462
Y24_broad_pvalue_1e-4_peak_52839	chr9	119449373	119449590	22315	NM_001253860	Scn5a
Y24_broad_pvalue_1e-4_peak_44708	chr7	52002664	52003979	398	NM_001289836	Zfp473
Y24_broad_pvalue_1e-4_peak_43939	chr7	26699134	26699732	16756	NM_009999	Cyp2b10
Y24_broad_pvalue_1e-4_peak_16643	chr15	72661240	72661559	-20645	NR_002864	Peg13
Y24_broad_pvalue_1e-4_peak_49261	chr8	119922897	119923170	49963	NM_028941	Cmip
Y24_broad_pvalue_1e-4_peak_34649	chr4	138468922	138470088	357	NM_028453	Otud3
Y24_broad_pvalue_1e-4_peak_33329	chr4	118777740	118778558	-3201	NM_011400	Slc2a1
Y24_broad_pvalue_1e-4_peak_44519	chr7	38965205	38965439	-2914	NM_001085385	1600014C10Rik
Y24_broad_pvalue_1e-4_peak_45631	chr7	104844722	104845229	-192	NM_023671	Clns1a
Y24_broad_pvalue_1e-4_peak_47085	chr8	8567942	8568189	92708	NM_010111	Efnb2
Y24_broad_pvalue_1e-4_peak_9213	chr11	103509352	103509613	-1341	NM_001033212	Rprml
Y24_broad_pvalue_1e-4_peak_45854	chr7	107984462	107985196	27098	NM_177073	Relt
Y24_broad_pvalue_1e-4_peak_5839	chr11	4569202	4569692	31651	NM_029291	Ascc2
Y24_broad_pvalue_1e-4_peak_34850	chr4	140314770	140315235	15116	NM_011061	Padi4
Y24_broad_pvalue_1e-4_peak_3640	chr10	41197684	41197965	1704	NM_138315	Mical1
Y24_broad_pvalue_1e-4_peak_48796	chr8	106632738	106632948	-3070	NR_131138	Gm29682
Y24_broad_pvalue_1e-4_peak_20969	chr17	34076941	34077289	160	NM_001185182	Pfdn6
Y24_broad_pvalue_1e-4_peak_46040	chr7	114639894	114640149	-70926	NM_172907	Olfml1
Y24_broad_pvalue_1e-4_peak_37815	chr5	116207232	116207691	-25893	NM_001080808	Ccdc64
Y24_broad_pvalue_1e-4_peak_48220	chr8	86192802	86196237	3980	NM_013641	Ptger1
Y24_broad_pvalue_1e-4_peak_26791	chr2	65121670	65122138	-45221	NM_027225	Cobll1
Y24_broad_pvalue_1e-4_peak_47593	chr8	47020021	47020366	190	NM_001033246	Ccdc110
Y24_broad_pvalue_1e-4_peak_21842	chr17	66230823	66231574	3065	NM_001198949	Ralbp1
Y24_broad_pvalue_1e-4_peak_47083	chr8	8533376	8533582	127294	NM_010111	Efnb2
Y24_broad_pvalue_1e-4_peak_35083	chr4	147773046	147773259	45708	NM_027873	Ubiad1
Y24_broad_pvalue_1e-4_peak_36735	chr5	67067233	67068273	-17	NR_102714	Uchl1os
Y24_broad_pvalue_1e-4_peak_41141	chr6	91036072	91036300	30634	NM_018815	Nup210
Y24_broad_pvalue_1e-4_peak_14853	chr14	33611116	33611293	12055	NM_001163616	1810011H11Rik
Y24_broad_pvalue_1e-4_peak_6665	chr11	51702655	51703240	-31964	NM_199299	Jade2
Y24_broad_pvalue_1e-4_peak_49078	chr8	113172699	113173612	30617	NM_146216	Vac14
Y24_broad_pvalue_1e-4_peak_8097	chr11	83012744	83012986	8033	NM_011409	Slfn3
Y24_broad_pvalue_1e-4_peak_17952	chr15	96290721	96292232	-202	NM_028148	Scaf11
Y24_broad_pvalue_1e-4_peak_29681	chr3	8664584	8664884	2304	NM_010423	Hey1
Y24_broad_pvalue_1e-4_peak_20472	chr17	27683310	27683903	-9913	NM_001166536	Hmga1
Y24_broad_pvalue_1e-4_peak_43830	chr7	25745800	25746114	9137	NR_106013	Mir7046
Y24_broad_pvalue_1e-4_peak_45903	chr7	108453435	108453612	-2921	NM_001111111	Atg16l2
Y24_broad_pvalue_1e-4_peak_27537	chr2	116791829	116792441	66247	NR_040335	D330050G23Rik
Y24_broad_pvalue_1e-4_peak_19980	chr17	12224455	12224775	-87535	NM_026644	Agpat4
Y24_broad_pvalue_1e-4_peak_43679	chr7	19898849	19899571	-3816	NM_001347586	Fosb
Y24_broad_pvalue_1e-4_peak_24512	chr19	36158088	36158275	-25	NM_019428	Rpp30
Y24_broad_pvalue_1e-4_peak_37832	chr5	116610466	116610949	-77452	NM_001101546	Tmem233
Y24_broad_pvalue_1e-4_peak_45400	chr7	87994694	87995051	-12122	NM_009553	Zscan2
Y24_broad_pvalue_1e-4_peak_43925	chr7	26503526	26504049	285	NM_028771	Ccdc97
Y24_broad_pvalue_1e-4_peak_1813	chr1	134203598	134205373	-8217	NM_028778	Nuak2
Y24_broad_pvalue_1e-4_peak_36734	chr5	67016787	67016995	-6835	NM_001310626	Apbb2
Y24_broad_pvalue_1e-4_peak_39148	chr5	140220892	140222145	-9231	NM_174850	Micall2
Y24_broad_pvalue_1e-4_peak_542	chr1	57030357	57030631	2181	NR_024325	9130024F11Rik
Y24_broad_pvalue_1e-4_peak_4626	chr10	79577243	79577437	-1208	NM_001301853	Stk11
Y24_broad_pvalue_1e-4_peak_38575	chr5	129648019	129648212	45490	NM_001347486	Adgrd1
Y24_broad_pvalue_1e-4_peak_43360	chr7	4378706	4379105	18354	NM_175372	Rdh13
Y24_broad_pvalue_1e-4_peak_48233	chr8	86297356	86297626	-32281	NM_001163031	Adgre5
Y24_broad_pvalue_1e-4_peak_26577	chr2	38231243	38232489	25038	NM_010710	Lhx2
Y24_broad_pvalue_1e-4_peak_31518	chr3	148301339	148301752	316054	NM_001081298	Adgrl2
Y24_broad_pvalue_1e-4_peak_27870	chr2	130275811	130276348	65	NM_001163688	Ptpra
Y24_broad_pvalue_1e-4_peak_43938	chr7	26690547	26690734	7963	NM_009999	Cyp2b10
Y24_broad_pvalue_1e-4_peak_34416	chr4	136222464	136222768	44080	NM_001243262	Lactbl1
Y24_broad_pvalue_1e-4_peak_31195	chr3	116297509	116298239	-2	NM_001289568	Sass6
Y24_broad_pvalue_1e-4_peak_28244	chr2	152804695	152805589	16921	NM_001083618	Ttll9
Y24_broad_pvalue_1e-4_peak_36102	chr5	33546231	33546600	14472	NM_133903	Spon2
Y24_broad_pvalue_1e-4_peak_10965	chr12	72069148	72069787	-6143	NM_001310595	Psma3
Y24_broad_pvalue_1e-4_peak_49483	chr8	123173381	123174018	-15417	NM_197988	1190005I06Rik
Y24_broad_pvalue_1e-4_peak_31883	chr4	33207275	33207523	-12132	NM_008075	Gabrr1
Y24_broad_pvalue_1e-4_peak_47570	chr8	41508643	41509906	105	NM_178395	Zdhhc2
Y24_broad_pvalue_1e-4_peak_13537	chr13	59175121	59175342	266173	NM_001025074	Ntrk2
Y24_broad_pvalue_1e-4_peak_43828	chr7	25736894	25737541	17877	NR_106013	Mir7046
Y24_broad_pvalue_1e-4_peak_267	chr1	36448632	36448896	19628	NM_001277076	Fer1l5
Y24_broad_pvalue_1e-4_peak_13060	chr13	47288933	47289375	-218	NM_001170643	Rnf144b
Y24_broad_pvalue_1e-4_peak_42439	chr6	124876214	124876427	-5086	NM_145385	Mlf2
Y24_broad_pvalue_1e-4_peak_48824	chr8	107164483	107164786	994	NM_026753	Fam96b
Y24_broad_pvalue_1e-4_peak_30853	chr3	97802092	97802312	-15259	NM_010928	Notch2
Y24_broad_pvalue_1e-4_peak_30214	chr3	69149265	69150083	28834	NM_178726	Ppm1l
Y24_broad_pvalue_1e-4_peak_13922	chr13	94073316	94073860	-124	NM_147176	Homer1
Y24_broad_pvalue_1e-4_peak_12733	chr13	30428301	30428519	185	NM_177322	Agtr1a
Y24_broad_pvalue_1e-4_peak_22576	chr18	32617318	32617523	-79482	NR_045403	A830052D11Rik
Y24_broad_pvalue_1e-4_peak_26758	chr2	60309127	60309390	59676	NR_046065	Gm13580
Y24_broad_pvalue_1e-4_peak_23599	chr18	83018949	83019172	-6229	NR_125720	4930445N18Rik
Y24_broad_pvalue_1e-4_peak_39010	chr5	138024754	138025095	12891	NM_001289507	Tfr2
Y24_broad_pvalue_1e-4_peak_7749	chr11	75712746	75712979	11699	NM_029548	Rph3al
Y24_broad_pvalue_1e-4_peak_43535	chr7	16698759	16699027	-6332	NM_133727	Kptn
Y24_broad_pvalue_1e-4_peak_44466	chr7	38314108	38314337	240549	NM_172385	Zfp536
Y24_broad_pvalue_1e-4_peak_12356	chr12	114454429	114454732	30466	NM_153776	Tmem121
Y24_broad_pvalue_1e-4_peak_22288	chr18	4405165	4405637	29811	NM_026157	Mtpap
Y24_broad_pvalue_1e-4_peak_41734	chr6	114871781	114872006	-123	NM_177683	Vgll4
Y24_broad_pvalue_1e-4_peak_16511	chr15	58983794	58983969	-70300	NM_144800	Mtss1
Y24_broad_pvalue_1e-4_peak_6013	chr11	13418836	13419012	660120	NR_131011	4930554G24Rik
Y24_broad_pvalue_1e-4_peak_31882	chr4	33192909	33193579	-26287	NM_008075	Gabrr1
Y24_broad_pvalue_1e-4_peak_9881	chr11	117298327	117298606	-15435	NR_136918	Gm8624
Y24_broad_pvalue_1e-4_peak_12874	chr13	38253182	38253810	10333	NM_023842	Dsp
Y24_broad_pvalue_1e-4_peak_42944	chr6	134155232	134155438	169617	NM_007961	Etv6
Y24_broad_pvalue_1e-4_peak_23840	chr19	5696298	5696846	7441	NM_022012	Map3k11
Y24_broad_pvalue_1e-4_peak_14840	chr14	33280836	33281736	-2191	NM_009891	Chat
Y24_broad_pvalue_1e-4_peak_5960	chr11	6723222	6723507	-103324	NR_046025	Gm11981
Y24_broad_pvalue_1e-4_peak_13802	chr13	76081060	76081344	70	NM_028493	Rhobtb3
Y24_broad_pvalue_1e-4_peak_48823	chr8	107153869	107156025	274	NM_019662	Rrad
Y24_broad_pvalue_1e-4_peak_27102	chr2	89870541	89871367	-6124	NM_146343	Olfr1265
Y24_broad_pvalue_1e-4_peak_43595	chr7	17434119	17434377	5834	NM_178900	Prkd2
Y24_broad_pvalue_1e-4_peak_3289	chr10	10801403	10801691	582	NM_001114333	Grm1
Y24_broad_pvalue_1e-4_peak_11152	chr12	80397127	80397406	3	NM_001008550	Zfyve26
Y24_broad_pvalue_1e-4_peak_1811	chr1	134191185	134191928	-3647	NM_144810	Klhdc8a
Y24_broad_pvalue_1e-4_peak_9324	chr11	105879177	105879374	9758	NM_001037712	Kcnh6
Y24_broad_pvalue_1e-4_peak_9417	chr11	108286220	108286780	-80	NM_029606	Cep112
Y24_broad_pvalue_1e-4_peak_7656	chr11	74313825	74314042	89727	NM_001015046	Rap1gap2
Y24_broad_pvalue_1e-4_peak_50440	chr9	35365661	35366338	56	NM_013932	Ddx25
Y24_broad_pvalue_1e-4_peak_44368	chr7	35408704	35409456	28780	NM_146188	Kctd15
Y24_broad_pvalue_1e-4_peak_38376	chr5	124777669	124778248	23	NM_001081323	Mphosph9
Y24_broad_pvalue_1e-4_peak_39006	chr5	138009542	138009863	-1366	NM_001289509	Tfr2
Y24_broad_pvalue_1e-4_peak_9376	chr11	107018576	107018822	-23	NM_001308498	Gm11715
Y24_broad_pvalue_1e-4_peak_46513	chr7	133022517	133023750	171743	NM_001081022	D430042O09Rik
Y24_broad_pvalue_1e-4_peak_22880	chr18	42810692	42811150	-71615	NM_181543	Gpr151
Y24_broad_pvalue_1e-4_peak_26869	chr2	70757867	70758041	-94417	NM_172664	Tlk1
Y24_broad_pvalue_1e-4_peak_25733	chr2	26836672	26837215	8007	NM_001290465	Adamts13
Y24_broad_pvalue_1e-4_peak_8423	chr11	94800435	94800779	3069	NM_007742	Col1a1
Y24_broad_pvalue_1e-4_peak_44746	chr7	52264181	52264451	3541	NR_106021	Mir7054
Y24_broad_pvalue_1e-4_peak_35771	chr5	22089183	22089382	33051	NR_102315	6030443J06Rik
Y24_broad_pvalue_1e-4_peak_27418	chr2	103984931	103985167	22123	NM_026634	A930018P22Rik
Y24_broad_pvalue_1e-4_peak_36495	chr5	38509816	38510123	40737	NM_010942	Nsg1
Y24_broad_pvalue_1e-4_peak_42268	chr6	122096755	122096975	10219	NR_003624	Gm10319
Y24_broad_pvalue_1e-4_peak_36116	chr5	33750694	33751381	25702	NM_011320	Nkx1-1
Y24_broad_pvalue_1e-4_peak_9498	chr11	113040044	113040953	22654	NR_015556	2610035D17Rik
Y24_broad_pvalue_1e-4_peak_40834	chr6	84548989	84549463	-5324	NM_001177713	Cyp26b1
Y24_broad_pvalue_1e-4_peak_3980	chr10	60518966	60519303	25083	NR_040638	Gm20611
Y24_broad_pvalue_1e-4_peak_10561	chr12	25308473	25309034	-27483	NM_178357	Klf11
Y24_broad_pvalue_1e-4_peak_25881	chr2	28381112	28382022	-7417	NM_001145835	Ralgds
Y24_broad_pvalue_1e-4_peak_31219	chr3	120862522	120862701	12002	NM_028456	Rwdd3
Y24_broad_pvalue_1e-4_peak_30130	chr3	61775165	61775341	-367446	NM_001081295	Arhgef26
Y24_broad_pvalue_1e-4_peak_5795	chr11	3834720	3835208	-2883	NM_001130458	Tcn2
Y24_broad_pvalue_1e-4_peak_48988	chr8	110057238	110057469	-17791	NR_029553	Mir140
Y24_broad_pvalue_1e-4_peak_44421	chr7	36347796	36348135	-7018	NM_033080	Nudt19
Y24_broad_pvalue_1e-4_peak_34781	chr4	139744008	139744264	58590	NM_198610	Igsf21
Y24_broad_pvalue_1e-4_peak_33164	chr4	116393148	116394180	104	NM_146151	Tesk2
Y24_broad_pvalue_1e-4_peak_34735	chr4	139382308	139382704	6377	NM_011039	Pax7
Y24_broad_pvalue_1e-4_peak_44154	chr7	29893695	29894317	16164	NM_009109	Ryr1
Y24_broad_pvalue_1e-4_peak_23505	chr18	78797968	78798144	-4367	NM_030683	Slc14a2
Y24_broad_pvalue_1e-4_peak_20119	chr17	23700856	23701316	107	NM_001033496	Zfp213
Y24_broad_pvalue_1e-4_peak_28348	chr2	154391502	154391821	3501	NM_001291105	E2f1
Y24_broad_pvalue_1e-4_peak_46159	chr7	118844357	118844546	79040	NM_173739	Galnt18
Y24_broad_pvalue_1e-4_peak_45278	chr7	86520743	86521107	10988	NM_020599	Rlbp1
Y24_broad_pvalue_1e-4_peak_43447	chr7	6235014	6235577	-2887	NM_001024928	Zfp667
Y24_broad_pvalue_1e-4_peak_15306	chr14	60089816	60090054	30117	NM_026908	Cab39l
Y24_broad_pvalue_1e-4_peak_45896	chr7	108350400	108350648	93235	NM_199012	Fchsd2
Y24_broad_pvalue_1e-4_peak_23781	chr19	4933904	4934381	-5855	NM_133803	Dpp3
Y24_broad_pvalue_1e-4_peak_45294	chr7	86721251	86721745	41045	NM_019799	Rhcg
Y24_broad_pvalue_1e-4_peak_5850	chr11	4795245	4795582	67	NM_172438	Thoc5
Y24_broad_pvalue_1e-4_peak_34000	chr4	130353131	130353426	4826	NM_011520	Sdc3
Y24_broad_pvalue_1e-4_peak_7259	chr11	67454354	67454572	44406	NM_001277079	Gas7
Y24_broad_pvalue_1e-4_peak_2753	chr1	179373372	179373620	-1296	NM_001012330	Zbtb18
Y24_broad_pvalue_1e-4_peak_15935	chr14	114713377	114713571	-517713	NR_045661	4930524C18Rik
Y24_broad_pvalue_1e-4_peak_48811	chr8	106918529	106920028	429	NM_153582	Cmtm4
Y24_broad_pvalue_1e-4_peak_43283	chr6	147833349	147833524	-162502	NM_001347516	Far2
Y24_broad_pvalue_1e-4_peak_46234	chr7	120970076	120971310	61181	NM_145584	Spon1
Y24_broad_pvalue_1e-4_peak_9502	chr11	113066966	113067197	3902	NR_040276	4732490B19Rik
Y24_broad_pvalue_1e-4_peak_43594	chr7	17430510	17431317	2499	NM_178900	Prkd2
Y24_broad_pvalue_1e-4_peak_26439	chr2	34655007	34655451	203	NM_145522	Rabepk
Y24_broad_pvalue_1e-4_peak_37950	chr5	118402569	118402794	-24098	NM_145564	Fbxo21
Y24_broad_pvalue_1e-4_peak_39240	chr5	141139881	141141640	-15775	NM_175274	Ttyh3
Y24_broad_pvalue_1e-4_peak_14645	chr14	27274353	27274580	79644	NM_032008	Slmap
Y24_broad_pvalue_1e-4_peak_7359	chr11	69031601	69032281	18583	NM_008192	Gucy2e
Y24_broad_pvalue_1e-4_peak_10790	chr12	50964028	50964292	-382311	NR_045472	1810007C17Rik
Y24_broad_pvalue_1e-4_peak_10454	chr12	12688811	12689193	-12279	NR_136889	Gm34637
Y24_broad_pvalue_1e-4_peak_31549	chr3	152279921	152280156	-49839	NR_040386	AI115009
Y24_broad_pvalue_1e-4_peak_32261	chr4	46709118	46709794	-46385	NM_198664	Tbc1d2
Y24_broad_pvalue_1e-4_peak_43435	chr7	5021195	5021458	7581	NM_001205231	U2af2
Y24_broad_pvalue_1e-4_peak_52613	chr9	109987663	109988736	15392	NM_001252683	Dhx30
Y24_broad_pvalue_1e-4_peak_48795	chr8	106619654	106619826	-5785	NM_009868	Cdh5
Y24_broad_pvalue_1e-4_peak_6898	chr11	58136316	58137011	-48	NM_001256518	Zfp672
Y24_broad_pvalue_1e-4_peak_32263	chr4	46735392	46735892	-72571	NM_198664	Tbc1d2
Y24_broad_pvalue_1e-4_peak_26861	chr2	70531257	70531953	32039	NM_027352	Gorasp2
Y24_broad_pvalue_1e-4_peak_32317	chr4	48377109	48377282	84563	NM_001281977	Invs
Y24_broad_pvalue_1e-4_peak_8422	chr11	94797733	94799165	911	NM_007742	Col1a1
Y24_broad_pvalue_1e-4_peak_49383	chr8	122357988	122358340	6315	NM_028071	Cotl1
Y24_broad_pvalue_1e-4_peak_2976	chr1	186789859	186790047	33475	NM_145515	Mark1
Y24_broad_pvalue_1e-4_peak_26681	chr2	52637100	52637729	-36231	NM_019667	Stam2
Y24_broad_pvalue_1e-4_peak_50806	chr9	46056151	46056980	7638	NM_007468	Apoa4
Y24_broad_pvalue_1e-4_peak_32480	chr4	62067103	62067307	2452	NM_139291	Cdc26
Y24_broad_pvalue_1e-4_peak_36122	chr5	33829093	33829288	-52451	NM_011320	Nkx1-1
Y24_broad_pvalue_1e-4_peak_23327	chr18	73465521	73465696	-266751	NM_001039214	Mex3c
Y24_broad_pvalue_1e-4_peak_20665	chr17	29696564	29697437	10253	NM_198647	Tbc1d22b
Y24_broad_pvalue_1e-4_peak_48606	chr8	96560881	96561328	6	NM_001093757	Ogfod1
Y24_broad_pvalue_1e-4_peak_9390	chr11	107369476	107369652	28722	NM_025894	Psmd12
Y24_broad_pvalue_1e-4_peak_9360	chr11	106580858	106581079	-4373	NM_001305157	Pecam1
Y24_broad_pvalue_1e-4_peak_8266	chr11	87630593	87631104	8768	NM_080420	Lpo
Y24_broad_pvalue_1e-4_peak_28586	chr2	158088838	158089051	4967	NM_177850	Bpi
Y24_broad_pvalue_1e-4_peak_12630	chr13	23377645	23378009	7608	NR_046038	4933404K08Rik
Y24_broad_pvalue_1e-4_peak_9559	chr11	113932636	113933200	-5653	NM_172800	Sdk2
Y24_broad_pvalue_1e-4_peak_34458	chr4	136448416	136450120	-439	NM_007574	C1qc
Y24_broad_pvalue_1e-4_peak_4967	chr10	84202700	84202965	-15961	NM_001024918	Rfx4
Y24_broad_pvalue_1e-4_peak_46475	chr7	131080862	131081299	-45615	NM_001252072	Hs3st4
Y24_broad_pvalue_1e-4_peak_46310	chr7	125162913	125163122	96644	NM_170669	Rps15a
Y24_broad_pvalue_1e-4_peak_2412	chr1	160972094	160972393	-84674	NM_001085376	Pappa2
Y24_broad_pvalue_1e-4_peak_33907	chr4	129317523	129318422	77	NM_001005506	Txlna
Y24_broad_pvalue_1e-4_peak_43580	chr7	17262121	17262353	-1183	NM_175315	Ceacam15
Y24_broad_pvalue_1e-4_peak_32313	chr4	48137488	48137929	-83	NM_026343	Stx17
Y24_broad_pvalue_1e-4_peak_16910	chr15	76531370	76532694	60	NM_027122	Mfsd3
Y24_broad_pvalue_1e-4_peak_43923	chr7	26491997	26493100	11524	NM_028771	Ccdc97
Y24_broad_pvalue_1e-4_peak_44497	chr7	38803580	38804706	428	NM_011274	Uri1
Y24_broad_pvalue_1e-4_peak_44028	chr7	28932985	28933575	18795	NM_001164655	9530053A07Rik
Y24_broad_pvalue_1e-4_peak_24243	chr19	16034485	16034771	24851	NM_198019	Cep78
Y24_broad_pvalue_1e-4_peak_46669	chr7	134533597	134533771	-3004	NM_030226	9130019O22Rik
Y24_broad_pvalue_1e-4_peak_43809	chr7	25606489	25606789	2825	NR_045096	Gm5893
Y24_broad_pvalue_1e-4_peak_44795	chr7	52560463	52560784	-19705	NR_110499	Rpl14-ps1
Y24_broad_pvalue_1e-4_peak_48744	chr8	98218613	98219253	-8004	NM_001195006	Ndrg4
Y24_broad_pvalue_1e-4_peak_52550	chr9	108479125	108479366	1756	NM_031392	Wdr6
Y24_broad_pvalue_1e-4_peak_13061	chr13	47320086	47320271	30806	NM_001170643	Rnf144b
Y24_broad_pvalue_1e-4_peak_39411	chr5	144270929	144271648	17573	NM_009007	Rac1
Y24_broad_pvalue_1e-4_peak_540	chr1	56858733	56859331	-164737	NM_027661	Hsfy2
Y24_broad_pvalue_1e-4_peak_7818	chr11	76810306	76810925	-1484	NM_010484	Slc6a4
Y24_broad_pvalue_1e-4_peak_9441	chr11	109204537	109204761	-3532	NR_027883	1700096J18Rik
Y24_broad_pvalue_1e-4_peak_728	chr1	72402188	72402364	48281	NM_009533	Xrcc5
Y24_broad_pvalue_1e-4_peak_36630	chr5	53715742	53716323	57687	NM_001145433	Smim20
Y24_broad_pvalue_1e-4_peak_36339	chr5	36411422	36412241	-134839	NM_175249	Psapl1
Y24_broad_pvalue_1e-4_peak_47601	chr8	47274038	47274836	19527	NM_025747	Cfap97
Y24_broad_pvalue_1e-4_peak_3742	chr10	45009004	45009685	233	NM_024286	Popdc3
Y24_broad_pvalue_1e-4_peak_3435	chr10	22007413	22007696	14274	NM_001177775	H60b
Y24_broad_pvalue_1e-4_peak_12390	chr12	117768486	117769219	44659	NM_011215	Ptprn2
Y24_broad_pvalue_1e-4_peak_10299	chr11	121063071	121063562	-2431	NM_001001333	Hexdc
Y24_broad_pvalue_1e-4_peak_38636	chr5	131414177	131414605	369001	NM_145218	Wbscr17
Y24_broad_pvalue_1e-4_peak_18845	chr16	18410096	18411774	2652	NM_001111063	Comt
Y24_broad_pvalue_1e-4_peak_7256	chr11	67445404	67445681	35485	NM_001277079	Gas7
Y24_broad_pvalue_1e-4_peak_47547	chr8	36905856	36906076	-16353	NM_027998	Cldn23
Y24_broad_pvalue_1e-4_peak_27821	chr2	128689587	128689761	6	NM_024237	Fbln7
Y24_broad_pvalue_1e-4_peak_43471	chr7	7250980	7253053	252	NR_126156	Clcn4
Y24_broad_pvalue_1e-4_peak_50462	chr9	36849464	36849638	105356	NM_148950	Pknox2
Y24_broad_pvalue_1e-4_peak_39007	chr5	138012549	138012974	728	NM_001289507	Tfr2
Y24_broad_pvalue_1e-4_peak_8062	chr11	82119336	82119626	-82921	NM_001304439	Tmem132e
Y24_broad_pvalue_1e-4_peak_42362	chr6	124364891	124366094	-407	NM_001277805	Pex5
Y24_broad_pvalue_1e-4_peak_44538	chr7	46556194	46556688	-36537	NR_073038	Gm21276
Y24_broad_pvalue_1e-4_peak_8099	chr11	83115775	83116494	-65	NM_027915	Ap2b1
Y24_broad_pvalue_1e-4_peak_45252	chr7	86061533	86062034	2662	NM_001113527	Isg20
Y24_broad_pvalue_1e-4_peak_9501	chr11	113062853	113063218	117	NR_015556	2610035D17Rik
Y24_broad_pvalue_1e-4_peak_46510	chr7	132997595	132997791	146303	NM_001081022	D430042O09Rik
Y24_broad_pvalue_1e-4_peak_50418	chr9	34835564	34836024	-88519	NR_029475	4930581F22Rik
Y24_broad_pvalue_1e-4_peak_40514	chr6	56784522	56784718	2567	NM_012056	Fkbp9
Y24_broad_pvalue_1e-4_peak_44625	chr7	51511421	51512429	649	NM_001195034	Acpt
Y24_broad_pvalue_1e-4_peak_45902	chr7	108449671	108450877	328	NM_001111111	Atg16l2
Y24_broad_pvalue_1e-4_peak_27222	chr2	92529610	92529834	89858	NM_023850	Chst1
Y24_broad_pvalue_1e-4_peak_12292	chr12	114043619	114045145	-2804	NM_145450	BC022687
Y24_broad_pvalue_1e-4_peak_47589	chr8	46347513	46347774	-258	NM_028066	F11
Y24_broad_pvalue_1e-4_peak_44987	chr7	56665590	56665789	164130	NM_175272	Nav2
Y24_broad_pvalue_1e-4_peak_35124	chr4	148288792	148290129	110959	NM_027195	Casz1
Y24_broad_pvalue_1e-4_peak_45745	chr7	106427928	106428578	11397	NM_001043355	Map6
Y24_broad_pvalue_1e-4_peak_41245	chr6	94340543	94340849	-106785	NM_001286785	Magi1
Y24_broad_pvalue_1e-4_peak_37409	chr5	112171646	112171879	18986	NR_045834	E130006D01Rik
Y24_broad_pvalue_1e-4_peak_9006	chr11	101025169	101025763	7150	NM_146030	Plekhh3
Y24_broad_pvalue_1e-4_peak_6855	chr11	56173334	56173515	-318935	NM_153079	Nmur2
Y24_broad_pvalue_1e-4_peak_46603	chr7	133971201	133971842	3354	NM_001146347	Fam57b
Y24_broad_pvalue_1e-4_peak_15798	chr14	80184151	80184597	-13255	NM_021543	Pcdh8
Y24_broad_pvalue_1e-4_peak_39091	chr5	139625456	139626228	-335	NM_001081265	Dnaaf5
Y24_broad_pvalue_1e-4_peak_26858	chr2	70467512	70468198	-31711	NR_027343	Gorasp2
Y24_broad_pvalue_1e-4_peak_46377	chr7	127986334	127987416	-239	NM_001267710	Eef2k
Y24_broad_pvalue_1e-4_peak_37748	chr5	115393777	115394146	1750	NM_028211	2210016L21Rik
Y24_broad_pvalue_1e-4_peak_17569	chr15	84530766	84530957	19433	NM_146061	Prr5
Y24_broad_pvalue_1e-4_peak_51263	chr9	57588013	57588586	25368	NM_007713	Clk3
Y24_broad_pvalue_1e-4_peak_30171	chr3	66486083	66486374	296505	NM_001302358	Shox2
Y24_broad_pvalue_1e-4_peak_48774	chr8	100996153	100996418	-539502	NR_110579	Gm15679
Y24_broad_pvalue_1e-4_peak_36108	chr5	33612835	33613992	4240	NM_001310535	Ctbp1
Y24_broad_pvalue_1e-4_peak_48901	chr8	108230503	108231023	1305	NM_198299	Enkd1
Y24_broad_pvalue_1e-4_peak_34012	chr4	130434599	130435405	-34247	NM_010686	Laptm5
Y24_broad_pvalue_1e-4_peak_26680	chr2	52601069	52601549	-126	NM_019667	Stam2
Y24_broad_pvalue_1e-4_peak_13102	chr13	48894996	48895403	71055	NM_011078	Phf2
Y24_broad_pvalue_1e-4_peak_27209	chr2	92344193	92344550	-43696	NM_145832	Slc35c1
Y24_broad_pvalue_1e-4_peak_40738	chr6	83403712	83404143	2459	NM_001347313	Tet3
Y24_broad_pvalue_1e-4_peak_48740	chr8	98200130	98200481	-26632	NM_001195006	Ndrg4
Y24_broad_pvalue_1e-4_peak_27872	chr2	130335865	130336060	53523	NR_040348	4930473A02Rik
Y24_broad_pvalue_1e-4_peak_26120	chr2	31103531	31104251	2448	NM_019681	Ncs1
Y24_broad_pvalue_1e-4_peak_35705	chr5	8817815	8818466	19993	NM_011075	Abcb1b
Y24_broad_pvalue_1e-4_peak_48810	chr8	106915335	106915613	4233	NM_153582	Cmtm4
Y24_broad_pvalue_1e-4_peak_9391	chr11	107370937	107371245	30249	NM_025894	Psmd12
Y24_broad_pvalue_1e-4_peak_44151	chr7	29861557	29861823	7023	NR_035489	Mir1963
Y24_broad_pvalue_1e-4_peak_16389	chr15	41164531	41164934	-114296	NM_001130166	Oxr1
Y24_broad_pvalue_1e-4_peak_14142	chr13	104123751	104124937	228	NM_175171	Mast4
Y24_broad_pvalue_1e-4_peak_36878	chr5	76327143	76327364	47200	NM_010612	Kdr
Y24_broad_pvalue_1e-4_peak_36396	chr5	36937866	36938504	-9310	NM_001113362	Tbc1d14
Y24_broad_pvalue_1e-4_peak_9419	chr11	108356409	108356701	69975	NM_029606	Cep112
Y24_broad_pvalue_1e-4_peak_9575	chr11	114293362	114293598	16694	NR_027643	4932435O22Rik
Y24_broad_pvalue_1e-4_peak_19213	chr16	34193507	34193679	-226504	NM_009471	Umps
Y24_broad_pvalue_1e-4_peak_5333	chr10	114761843	114762348	-9448	NM_024454	Rab21
Y24_broad_pvalue_1e-4_peak_1715	chr1	129999010	130000062	88	NM_001285945	Zranb3
Y24_broad_pvalue_1e-4_peak_43854	chr7	25878156	25878732	3750	NR_105855	Mir6537
Y24_broad_pvalue_1e-4_peak_39822	chr6	21990748	21990997	54962	NM_001081351	Cped1
Y24_broad_pvalue_1e-4_peak_36338	chr5	36394251	36394886	-152102	NM_175249	Psapl1
Y24_broad_pvalue_1e-4_peak_39449	chr5	145246831	145247065	-59808	NM_016789	Nptx2
Y24_broad_pvalue_1e-4_peak_39124	chr5	140027224	140028678	8099	NM_013702	Uncx
Y24_broad_pvalue_1e-4_peak_38928	chr5	137173691	137174420	4008	NM_001085387	Myl10
Y24_broad_pvalue_1e-4_peak_46942	chr7	140419050	140419339	99260	NR_046279	4930483O08Rik
Y24_broad_pvalue_1e-4_peak_9429	chr11	108786525	108786905	5052	NM_015732	Axin2
Y24_broad_pvalue_1e-4_peak_19419	chr16	52452746	52453648	-3	NM_001331110	Alcam
Y24_broad_pvalue_1e-4_peak_46262	chr7	122259609	122260460	165246	NR_040319	A730082K24Rik
Y24_broad_pvalue_1e-4_peak_1692	chr1	129102973	129103188	1517	NM_145128	Mgat5
Y24_broad_pvalue_1e-4_peak_12605	chr13	21277293	21277643	5668	NM_009054	Trim27
Y24_broad_pvalue_1e-4_peak_39008	chr5	138015152	138015336	3211	NM_001289507	Tfr2
Y24_broad_pvalue_1e-4_peak_20688	chr17	29932131	29932646	-78426	NM_001163741	Ccdc167
Y24_broad_pvalue_1e-4_peak_51033	chr9	51529055	51529762	-44049	NM_175535	Arhgap20
Y24_broad_pvalue_1e-4_peak_1564	chr1	120982343	120982711	-32331	NM_001081125	Gli2
Y24_broad_pvalue_1e-4_peak_15285	chr14	58690672	58691191	-592	NM_013518	Fgf9
Y24_broad_pvalue_1e-4_peak_31061	chr3	107160150	107160567	-24151	NM_001045807	Rbm15
Y24_broad_pvalue_1e-4_peak_1812	chr1	134195147	134195377	59	NM_144810	Klhdc8a
Y24_broad_pvalue_1e-4_peak_49129	chr8	114060562	114061336	409	NM_001168621	Znrf1
Y24_broad_pvalue_1e-4_peak_23686	chr19	3595921	3596430	-20426	NM_028999	Ppp6r3
Y24_broad_pvalue_1e-4_peak_18094	chr15	98812616	98814162	-3007	NR_045991	4930578M01Rik
Y24_broad_pvalue_1e-4_peak_8590	chr11	96211091	96211528	-1637	NM_134032	Hoxb2
Y24_broad_pvalue_1e-4_peak_1690	chr1	129001714	129001892	-99760	NM_145128	Mgat5
Y24_broad_pvalue_1e-4_peak_34715	chr4	139230946	139231267	21653	NM_031873	Tas1r2
Y24_broad_pvalue_1e-4_peak_38442	chr5	125720504	125720739	-61037	NM_001253904	Ncor2
Y24_broad_pvalue_1e-4_peak_44420	chr7	36340065	36341024	403	NM_033080	Nudt19
Y24_broad_pvalue_1e-4_peak_9982	chr11	118241097	118241342	22026	NM_011150	Lgals3bp
Y24_broad_pvalue_1e-4_peak_49519	chr8	123427092	123428077	165045	NM_001301811	Irf8
Y24_broad_pvalue_1e-4_peak_39586	chr5	149870303	149870704	-5870	NM_010439	Hmgb1
Y24_broad_pvalue_1e-4_peak_5432	chr10	119524523	119524726	25397	NM_080446	Helb
Y24_broad_pvalue_1e-4_peak_22397	chr18	15099996	15100170	-47421	NR_045372	4933424G05Rik
Y24_broad_pvalue_1e-4_peak_43085	chr6	136284177	136284450	6756	NM_001142734	Gm8994
Y24_broad_pvalue_1e-4_peak_12694	chr13	26246737	26247092	157361	NR_045933	1700092E19Rik
Y24_broad_pvalue_1e-4_peak_49814	chr8	126515349	126515761	-8533	NM_019552	Abcb10
Y24_broad_pvalue_1e-4_peak_11416	chr12	87423489	87424021	244	NM_001199843	Ift43
Y24_broad_pvalue_1e-4_peak_37701	chr5	114814657	114815180	15596	NM_001159941	Kctd10
Y24_broad_pvalue_1e-4_peak_43106	chr6	136590158	136591138	19766	NM_025806	Plbd1
Y24_broad_pvalue_1e-4_peak_1859	chr1	134750427	134751385	-26026	NM_010732	Lrrn2
Y24_broad_pvalue_1e-4_peak_11298	chr12	84231976	84232371	-192031	NR_046045	1700085C21Rik
Y24_broad_pvalue_1e-4_peak_33499	chr4	123977239	123977432	185867	NR_040774	1700057H15Rik
Y24_broad_pvalue_1e-4_peak_1548	chr1	120744883	120745181	-105765	NR_105764	Mir6346
Y24_broad_pvalue_1e-4_peak_21719	chr17	56944130	56944306	26213	NM_009056	Rfx2
Y24_broad_pvalue_1e-4_peak_48156	chr8	81308025	81308489	36794	NM_001191004	Lsm6
Y24_broad_pvalue_1e-4_peak_1686	chr1	128846116	128846299	-118998	NM_176957	Nckap5
Y24_broad_pvalue_1e-4_peak_21378	chr17	46685988	46686842	-3078	NM_001081335	Cul9
Y24_broad_pvalue_1e-4_peak_46012	chr7	112315634	112315834	-9540	NM_207249	Olfr684
Y24_broad_pvalue_1e-4_peak_9039	chr11	101456464	101456781	13066	NM_144830	Tmem106a
Y24_broad_pvalue_1e-4_peak_4510	chr10	78996317	78999263	-1258	NM_001302389	Plpp2
Y24_broad_pvalue_1e-4_peak_32657	chr4	86315738	86316069	60	NM_007408	Plin2
Y24_broad_pvalue_1e-4_peak_36402	chr5	37120108	37120467	19631	NM_133724	Bloc1s4
Y24_broad_pvalue_1e-4_peak_20648	chr17	29482365	29485115	1109	NM_019880	Mtch1
Y24_broad_pvalue_1e-4_peak_46479	chr7	131272002	131272240	145426	NM_001252072	Hs3st4
Y24_broad_pvalue_1e-4_peak_39751	chr6	5937859	5938070	-10571	NR_040255	1700019G24Rik
Y24_broad_pvalue_1e-4_peak_620	chr1	61726466	61726919	41294	NM_001081050	Pard3b
Y24_broad_pvalue_1e-4_peak_46693	chr7	134830073	134830380	-21775	NR_030428	Mir762
Y24_broad_pvalue_1e-4_peak_23842	chr19	5704959	5705550	783	NM_010609	Kcnk7
Y24_broad_pvalue_1e-4_peak_20932	chr17	33464159	33464352	31568	NM_207541	Zfp81
Y24_broad_pvalue_1e-4_peak_21178	chr17	36122446	36122672	5659	NM_008136	Gnl1
Y24_broad_pvalue_1e-4_peak_43301	chr6	148894714	148895435	-120	NM_019643	Fam60a
Y24_broad_pvalue_1e-4_peak_18437	chr15	102964249	102964562	12854	NR_045743	D930007P13Rik
Y24_broad_pvalue_1e-4_peak_539	chr1	56839527	56839966	-145451	NM_027661	Hsfy2
Y24_broad_pvalue_1e-4_peak_52538	chr9	108381838	108382320	-114	NM_008483	Lamb2
Y24_broad_pvalue_1e-4_peak_9432	chr11	108794975	108796169	13909	NM_015732	Axin2
Y24_broad_pvalue_1e-4_peak_9541	chr11	113744476	113744988	-131603	NM_001163346	Cdc42ep4
Y24_broad_pvalue_1e-4_peak_43788	chr7	25372304	25373093	-38	NM_001033205	Zfp575
Y24_broad_pvalue_1e-4_peak_14444	chr14	21617414	21617741	-4267	NM_178597	Camk2g
Y24_broad_pvalue_1e-4_peak_50339	chr9	30234519	30235381	36	NM_028874	Snx19
Y24_broad_pvalue_1e-4_peak_25790	chr2	27309175	27309374	-3124	NR_106102	Mir7578
Y24_broad_pvalue_1e-4_peak_49627	chr8	124461358	124461821	7223	NM_007608	Car5a
Y24_broad_pvalue_1e-4_peak_42363	chr6	124381010	124381822	-16331	NM_001277805	Pex5
Y24_broad_pvalue_1e-4_peak_5919	chr11	6158077	6158268	9560	NM_026538	Ddx56
Y24_broad_pvalue_1e-4_peak_43598	chr7	17460206	17462497	685	NM_001081655	Dact3
Y24_broad_pvalue_1e-4_peak_2707	chr1	174289141	174289449	-17367	NM_026234	Pigm
Y24_broad_pvalue_1e-4_peak_344	chr1	38420409	38420635	-234015	NM_019570	Rev1
Y24_broad_pvalue_1e-4_peak_44034	chr7	28971561	28972415	6653	NM_001271370	Dyrk1b
Y24_broad_pvalue_1e-4_peak_16393	chr15	42814791	42814973	187482	NM_172815	Rspo2
Y24_broad_pvalue_1e-4_peak_44345	chr7	31912588	31912808	-656	NM_011322	Scn1b
Y24_broad_pvalue_1e-4_peak_46427	chr7	129479068	129479265	46527	NM_008855	Prkcb
Y24_broad_pvalue_1e-4_peak_50949	chr9	48489550	48490194	-76644	NM_010924	Nnmt
Y24_broad_pvalue_1e-4_peak_27274	chr2	93048761	93049163	21221	NM_001025246	Trp53i11
Y24_broad_pvalue_1e-4_peak_16909	chr15	76528471	76528671	1415	NM_182805	Gpt
Y24_broad_pvalue_1e-4_peak_51535	chr9	62634164	62635019	24864	NM_010193	Fem1b
Y24_broad_pvalue_1e-4_peak_26870	chr2	70762274	70762445	94072	NM_001110512	Mettl8
Y24_broad_pvalue_1e-4_peak_38558	chr5	129385176	129385408	74069	NM_001081388	Rimbp2
Y24_broad_pvalue_1e-4_peak_31134	chr3	108225962	108226423	-7780	NM_001004177	Celsr2
Y24_broad_pvalue_1e-4_peak_30508	chr3	88862645	88863079	31091	NM_001083808	Rusc1
Y24_broad_pvalue_1e-4_peak_44484	chr7	38621863	38622488	-67404	NM_172385	Zfp536
Y24_broad_pvalue_1e-4_peak_1997	chr1	136166808	136167207	-19574	NM_031189	Myog
Y24_broad_pvalue_1e-4_peak_46407	chr7	129210209	129211397	91	NM_138589	Ubfd1
Y24_broad_pvalue_1e-4_peak_32571	chr4	73000865	73001068	65140	NM_001013393	Gm11487
Y24_broad_pvalue_1e-4_peak_9272	chr11	104490681	104491000	21526	NM_016780	Itgb3
Y24_broad_pvalue_1e-4_peak_2708	chr1	174306503	174307084	131	NM_026234	Pigm
Y24_broad_pvalue_1e-4_peak_11857	chr12	107690922	107691104	-5137	NR_036593	1700121N20Rik
Y24_broad_pvalue_1e-4_peak_29273	chr2	171591763	171592418	196209	NR_040509	1700028P15Rik
Y24_broad_pvalue_1e-4_peak_26441	chr2	34726293	34726928	-128	NM_080554	Psmd5
Y24_broad_pvalue_1e-4_peak_46594	chr7	133903255	133903967	471	NM_011952	Mapk3
Y24_broad_pvalue_1e-4_peak_13429	chr13	56367315	56368141	-14204	NM_010896	Neurog1
Y24_broad_pvalue_1e-4_peak_33238	chr4	117320294	117320509	34429	NM_023178	Dmap1
Y24_broad_pvalue_1e-4_peak_269	chr1	36475979	36476536	25859	NM_001310517	Lman2l
Y24_broad_pvalue_1e-4_peak_6935	chr11	59069319	59070310	-28045	NM_007476	Arf1
Y24_broad_pvalue_1e-4_peak_7750	chr11	75714522	75715278	9661	NM_029548	Rph3al
Y24_broad_pvalue_1e-4_peak_26628	chr2	44734440	44734664	-17410	NM_172662	Gtdc1
Y24_broad_pvalue_1e-4_peak_6735	chr11	53275509	53275764	4929	NM_027917	Shroom1
Y24_broad_pvalue_1e-4_peak_20416	chr17	27381162	27382043	3409	NR_131118	9630028I04Rik
Y24_broad_pvalue_1e-4_peak_40666	chr6	78996131	78996322	14190	NR_040301	Gm20362
Y24_broad_pvalue_1e-4_peak_38637	chr5	131462821	131463599	320182	NM_145218	Wbscr17
Y24_broad_pvalue_1e-4_peak_17084	chr15	78679869	78680611	5719	NM_025622	Lgals2
Y24_broad_pvalue_1e-4_peak_33701	chr4	126296883	126297957	10322	NM_001145950	5730409E04Rik
Y24_broad_pvalue_1e-4_peak_45189	chr7	80772892	80773376	58315	NR_033604	Gm4971
Y24_broad_pvalue_1e-4_peak_41142	chr6	91037027	91038021	29296	NM_018815	Nup210
Y24_broad_pvalue_1e-4_peak_28818	chr2	164562263	164562976	6148	NM_027961	Wfdc3
Y24_broad_pvalue_1e-4_peak_51770	chr9	67167221	67168652	-83403	NR_029576	Mir190a
Y24_broad_pvalue_1e-4_peak_1663	chr1	126658156	126658443	674005	NM_023735	Actr3
Y24_broad_pvalue_1e-4_peak_20707	chr17	30141134	30143086	78	NM_148926	Zfand3
Y24_broad_pvalue_1e-4_peak_51319	chr9	58196503	58196738	21556	NM_028854	Tbc1d21
Y24_broad_pvalue_1e-4_peak_39314	chr5	142977135	142977730	28598	NM_019943	Papolb
Y24_broad_pvalue_1e-4_peak_10801	chr12	53071878	53072130	304	NM_177171	Heatr5a
Y24_broad_pvalue_1e-4_peak_46528	chr7	133222630	133223208	3006	NM_001101488	Gsg1l
Y24_broad_pvalue_1e-4_peak_27473	chr2	108615839	108616296	502380	NM_029790	Mettl15
Y24_broad_pvalue_1e-4_peak_45645	chr7	105278923	105279357	-11137	NM_008663	Myo7a
Y24_broad_pvalue_1e-4_peak_15795	chr14	80169624	80171099	758	NM_001042726	Pcdh8
Y24_broad_pvalue_1e-4_peak_15497	chr14	66478572	66478792	22543	NM_145944	Ccdc25
Y24_broad_pvalue_1e-4_peak_27469	chr2	107520098	107520354	389480	NM_021275	Kcna4
Y24_broad_pvalue_1e-4_peak_44986	chr7	56655688	56656041	154305	NM_175272	Nav2
Y24_broad_pvalue_1e-4_peak_36535	chr5	42098528	42099797	-232	NM_001310592	Rab28
Y24_broad_pvalue_1e-4_peak_30217	chr3	69265740	69266067	136979	NM_020026	B3galnt1
Y24_broad_pvalue_1e-4_peak_37831	chr5	116595243	116595472	-62102	NM_001101546	Tmem233
Y24_broad_pvalue_1e-4_peak_15934	chr14	114300715	114300916	-930372	NR_045661	4930524C18Rik
Y24_broad_pvalue_1e-4_peak_15945	chr14	115689510	115689693	119173	NR_045761	4930505G20Rik
Y24_broad_pvalue_1e-4_peak_43533	chr7	16693907	16694078	10000	NM_025898	Napa
Y24_broad_pvalue_1e-4_peak_4627	chr10	79578202	79578689	-103	NM_001301853	Stk11
Y24_broad_pvalue_1e-4_peak_20812	chr17	31327772	31328112	6752	NM_080727	Tmprss3
Y24_broad_pvalue_1e-4_peak_36727	chr5	66346063	66346312	-12176	NM_001081104	Chrna9
Y24_broad_pvalue_1e-4_peak_34692	chr4	139049043	139049234	-37325	NM_183148	Iffo2
Y24_broad_pvalue_1e-4_peak_18065	chr15	98600508	98600746	-7078	NM_007478	Arf3
Y24_broad_pvalue_1e-4_peak_15870	chr14	102008281	102008452	42	NM_001081278	Tbc1d4
Y24_broad_pvalue_1e-4_peak_47300	chr8	20022745	20023925	-2943	NR_028428	2610005L07Rik
Y24_broad_pvalue_1e-4_peak_2518	chr1	168080670	168080890	20189	NM_021610	Gpa33
Y24_broad_pvalue_1e-4_peak_35312	chr4	151400125	151402430	503	NM_133879	Zbtb48
Y24_broad_pvalue_1e-4_peak_12732	chr13	30351936	30352112	-76201	NM_177322	Agtr1a
Y24_broad_pvalue_1e-4_peak_31785	chr4	21639360	21639615	-15361	NM_001290422	Ccnc
Y24_broad_pvalue_1e-4_peak_4914	chr10	83033499	83033702	26914	NM_001033375	Washc4
Y24_broad_pvalue_1e-4_peak_41138	chr6	91009664	91009976	57000	NM_018815	Nup210
Y24_broad_pvalue_1e-4_peak_43608	chr7	17532139	17532893	2485	NM_001099636	Pnmal2
Y24_broad_pvalue_1e-4_peak_43970	chr7	28122497	28123625	-430	NM_175641	Ltbp4
Y24_broad_pvalue_1e-4_peak_43358	chr7	4321179	4321392	28061	NM_001163014	Gp6
Y24_broad_pvalue_1e-4_peak_17294	chr15	80944451	80944670	-9083	NM_153049	Mkl1
Y24_broad_pvalue_1e-4_peak_27770	chr2	127204015	127204194	15082	NM_009633	Adra2b
Y24_broad_pvalue_1e-4_peak_49134	chr8	114209986	114210261	3451	NR_106044	Mir7076
Y24_broad_pvalue_1e-4_peak_50466	chr9	36922089	36922379	32673	NM_148950	Pknox2
Y24_broad_pvalue_1e-4_peak_1858	chr1	134715761	134716249	-60927	NM_010732	Lrrn2
Y24_broad_pvalue_1e-4_peak_5790	chr11	3785102	3785491	9833	NM_026150	4921536K21Rik
Y24_broad_pvalue_1e-4_peak_18600	chr16	9608930	9609103	383610	NM_008170	Grin2a
Y24_broad_pvalue_1e-4_peak_17796	chr15	88755201	88755636	29430	NM_172818	Ttll8
Y24_broad_pvalue_1e-4_peak_14851	chr14	33522722	33523808	-24807	NM_001195097	3425401B19Rik
Y24_broad_pvalue_1e-4_peak_45243	chr7	85949086	85949464	21258	NM_026498	Mrps11
Y24_broad_pvalue_1e-4_peak_38004	chr5	119182356	119182804	171852	NM_172424	Med13l
Y24_broad_pvalue_1e-4_peak_27470	chr2	107647041	107647215	516382	NM_021275	Kcna4
Y24_broad_pvalue_1e-4_peak_11706	chr12	103894127	103894377	28978	NR_035457	Mir1936
Y24_broad_pvalue_1e-4_peak_24671	chr19	42164713	42165045	-46	NM_145501	Pi4k2a
Y24_broad_pvalue_1e-4_peak_39375	chr5	143802897	143803102	71700	NM_207110	Rnf216
Y24_broad_pvalue_1e-4_peak_15590	chr14	69790189	69790889	-639	NR_045931	1700092C10Rik
Y24_broad_pvalue_1e-4_peak_22625	chr18	35004688	35005363	4782	NM_144865	Reep2
Y24_broad_pvalue_1e-4_peak_14141	chr13	104122238	104122901	2003	NM_175171	Mast4
Y24_broad_pvalue_1e-4_peak_40046	chr6	34301051	34301270	-3004	NM_008012	Akr1b8
Y24_broad_pvalue_1e-4_peak_5746	chr10	129172591	129172769	3291	NM_146553	Olfr806
Y24_broad_pvalue_1e-4_peak_28575	chr2	157944322	157944895	-27075	NR_040609	2010009K17Rik
Y24_broad_pvalue_1e-4_peak_30810	chr3	96531307	96532206	222	NM_026406	Rnf115
Y24_broad_pvalue_1e-4_peak_46939	chr7	140322882	140323150	3082	NR_046279	4930483O08Rik
Y24_broad_pvalue_1e-4_peak_52315	chr9	102992837	102993692	-21140	NM_173781	Rab6b
Y24_broad_pvalue_1e-4_peak_44996	chr7	56839735	56839994	52341	NM_001005232	Dbx1
Y24_broad_pvalue_1e-4_peak_48827	chr8	107545793	107545970	21128	NM_001272045	Ces2h
Y24_broad_pvalue_1e-4_peak_23328	chr18	73524188	73524626	-207952	NM_001039214	Mex3c
Y24_broad_pvalue_1e-4_peak_20471	chr17	27662511	27663043	-22299	NM_001291045	Grm4
Y24_broad_pvalue_1e-4_peak_25358	chr2	9728680	9728921	71427	NM_008091	Gata3
Y24_broad_pvalue_1e-4_peak_21566	chr17	50219567	50220065	110006	NM_181397	Rftn1
Y24_broad_pvalue_1e-4_peak_28643	chr2	159847054	159847299	4787	NR_040499	9130015L21Rik
Y24_broad_pvalue_1e-4_peak_28318	chr2	153733261	153733624	7318	NM_199303	Bpifb6
Y24_broad_pvalue_1e-4_peak_12343	chr12	114357188	114358119	-20794	NM_024223	Crip2
Y24_broad_pvalue_1e-4_peak_6870	chr11	57437673	57438963	-20626	NM_134189	Galnt10
Y24_broad_pvalue_1e-4_peak_50792	chr9	45646814	45647077	317	NM_011792	Bace1
Y24_broad_pvalue_1e-4_peak_51771	chr9	67177060	67177368	-92681	NR_029576	Mir190a
Y24_broad_pvalue_1e-4_peak_5636	chr10	127094520	127095376	8811	NM_001122895	Nab2
Y24_broad_pvalue_1e-4_peak_10221	chr11	120140210	120141655	46671	NM_198423	Bahcc1
Y24_broad_pvalue_1e-4_peak_45905	chr7	108460736	108460915	-9008	NM_019990	Stard10
Y24_broad_pvalue_1e-4_peak_20120	chr17	23702582	23702850	-1523	NM_001033496	Zfp213
Y24_broad_pvalue_1e-4_peak_25271	chr2	3250062	3250405	-333	NM_001013376	Rpp38
Y24_broad_pvalue_1e-4_peak_52316	chr9	102996172	102996348	-18144	NM_173781	Rab6b
Y24_broad_pvalue_1e-4_peak_52191	chr9	99219466	99220075	39179	NM_177775	Esyt3
Y24_broad_pvalue_1e-4_peak_44361	chr7	35014507	35014823	690	NM_008155	Gpi1
Y24_broad_pvalue_1e-4_peak_19932	chr17	9159875	9160386	-21068	NM_025851	1700010I14Rik
Y24_broad_pvalue_1e-4_peak_44125	chr7	29697714	29698379	31371	NM_001110807	Capn12
Y24_broad_pvalue_1e-4_peak_8209	chr11	85665092	85665380	19119	NM_009324	Tbx2
Y24_broad_pvalue_1e-4_peak_4467	chr10	77561551	77561815	29570	NM_015790	Icosl
Y24_broad_pvalue_1e-4_peak_44319	chr7	31677875	31678147	-12650	NM_001043317	Cd22
Y24_broad_pvalue_1e-4_peak_38402	chr5	125395323	125395884	52528	NM_001081750	Zfp664
Y24_broad_pvalue_1e-4_peak_36494	chr5	38494109	38496045	55629	NM_010942	Nsg1
Y24_broad_pvalue_1e-4_peak_9291	chr11	105215400	105215986	61733	NM_008626	Mrc2
Y24_broad_pvalue_1e-4_peak_15498	chr14	66489763	66490414	33949	NM_145944	Ccdc25
Y24_broad_pvalue_1e-4_peak_12583	chr13	17935205	17936142	-38742	NM_027118	Cdk13
Y24_broad_pvalue_1e-4_peak_37512	chr5	112997163	112997659	8807	NM_001253917	Sez6l
Y24_broad_pvalue_1e-4_peak_47506	chr8	33504105	33504698	242034	NR_046039	Gm8179
Y24_broad_pvalue_1e-4_peak_44958	chr7	54307440	54308573	1996	NM_026436	Tmem86a
Y24_broad_pvalue_1e-4_peak_13249	chr13	53983407	53983699	166596	NM_001291801	Drd1
Y24_broad_pvalue_1e-4_peak_18016	chr15	97794180	97795031	-55	NM_201359	Tmem106c
Y24_broad_pvalue_1e-4_peak_46374	chr7	127971525	127972216	-14475	NM_007908	Eef2k
Y24_broad_pvalue_1e-4_peak_49379	chr8	122311487	122311731	-9293	NM_028883	Tldc1
Y24_broad_pvalue_1e-4_peak_48938	chr8	108733951	108735130	293	NM_001007567	Slc7a6os
Y24_broad_pvalue_1e-4_peak_38401	chr5	125391208	125391491	48274	NM_001081750	Zfp664
Y24_broad_pvalue_1e-4_peak_29292	chr2	172288373	172288880	-4530	NM_001039560	Gcnt7
Y24_broad_pvalue_1e-4_peak_9557	chr11	113928251	113928817	-1269	NM_172800	Sdk2
Y24_broad_pvalue_1e-4_peak_47561	chr8	38238924	38239117	-151728	NR_126063	G630064G18Rik
Y24_broad_pvalue_1e-4_peak_11024	chr12	75098485	75099322	155	NM_172804	Syt16
Y24_broad_pvalue_1e-4_peak_26575	chr2	38214707	38214991	8021	NM_010710	Lhx2
Y24_broad_pvalue_1e-4_peak_22619	chr18	34911152	34911922	-350	NM_009860	Cdc25c
Y24_broad_pvalue_1e-4_peak_32372	chr4	54482981	54483432	-477611	NM_172867	Zfp462
Y24_broad_pvalue_1e-4_peak_29783	chr3	27415988	27416511	67668	NR_037275	Mir3092
Y24_broad_pvalue_1e-4_peak_10724	chr12	38740085	38740860	133180	NM_178681	Dgkb
Y24_broad_pvalue_1e-4_peak_51503	chr9	62221275	62221528	32251	NM_009672	Anp32a
Y24_broad_pvalue_1e-4_peak_46226	chr7	120685115	120685288	23300	NR_126544	Far1os
Y24_broad_pvalue_1e-4_peak_27398	chr2	103266238	103266455	2121	NM_010125	Elf5
Y24_broad_pvalue_1e-4_peak_28968	chr2	166054398	166055675	-44372	NR_033467	Gm11468
Y24_broad_pvalue_1e-4_peak_45128	chr7	76553943	76554585	-86716	NR_045940	4930402F11Rik
Y24_broad_pvalue_1e-4_peak_9359	chr11	106574357	106574908	1963	NM_001305158	Pecam1
Y24_broad_pvalue_1e-4_peak_18110	chr15	98920849	98921051	-2791	NM_001024702	C1ql4
Y24_broad_pvalue_1e-4_peak_2051	chr1	137247471	137247750	24030	NM_175259	Shisa4
Y24_broad_pvalue_1e-4_peak_10181	chr11	119881939	119882897	-6242	NR_029767	Mir338
Y24_broad_pvalue_1e-4_peak_27560	chr2	118355037	118355859	14875	NR_138603	Bmf
Y24_broad_pvalue_1e-4_peak_14491	chr14	22987767	22988161	149030	NM_028275	1700112E06Rik
Y24_broad_pvalue_1e-4_peak_43851	chr7	25861457	25865083	1005	NM_175477	Zfp574
Y24_broad_pvalue_1e-4_peak_11707	chr12	103908821	103909177	14231	NR_035457	Mir1936
Y24_broad_pvalue_1e-4_peak_9386	chr11	107329708	107332007	1177	NM_145823	Pitpnc1
Y24_broad_pvalue_1e-4_peak_18015	chr15	97779926	97780129	-14633	NM_201359	Tmem106c
Y24_broad_pvalue_1e-4_peak_7620	chr11	72850592	72851404	-10371	NM_025818	Ncbp3
Y24_broad_pvalue_1e-4_peak_46284	chr7	123449917	123450183	1840	NM_001305185	Plekha7
Y24_broad_pvalue_1e-4_peak_11685	chr12	103677711	103678080	128	NM_011175	Lgmn
Y24_broad_pvalue_1e-4_peak_47557	chr8	37312113	37312697	165	NM_001081150	Lonrf1
Y24_broad_pvalue_1e-4_peak_26629	chr2	44763240	44763771	-46363	NM_172662	Gtdc1
Y24_broad_pvalue_1e-4_peak_41038	chr6	89000639	89000813	-45378	NR_134978	4933427D06Rik
Y24_broad_pvalue_1e-4_peak_2673	chr1	173990915	173991984	-3722	NM_010916	Nhlh1
Y24_broad_pvalue_1e-4_peak_49407	chr8	122693255	122694363	7560	NM_001033980	Fam92b
Y24_broad_pvalue_1e-4_peak_17617	chr15	85321091	85321764	12230	NM_001256072	7530416G11Rik
Y24_broad_pvalue_1e-4_peak_52807	chr9	118990309	118990529	6960	NM_001293648	Plcd1
Y24_broad_pvalue_1e-4_peak_39313	chr5	142951809	142952518	12278	NM_172725	Ap5z1
Y24_broad_pvalue_1e-4_peak_41008	chr6	88699438	88699625	24833	NM_001166251	Mgll
Y24_broad_pvalue_1e-4_peak_19650	chr16	92786192	92786531	39958	NM_001111021	Runx1
Y24_broad_pvalue_1e-4_peak_44771	chr7	52422010	52423629	3528	NM_182993	Slc17a7
Y24_broad_pvalue_1e-4_peak_28647	chr2	160006942	160007590	145964	NM_001033411	Gm826
Y24_broad_pvalue_1e-4_peak_20815	chr17	31369484	31370434	24948	NM_177823	Ubash3a
Y24_broad_pvalue_1e-4_peak_38184	chr5	121818971	121819206	16536	NM_001163470	Trafd1
Y24_broad_pvalue_1e-4_peak_48765	chr8	99182870	99183769	-771054	NM_010325	Got2
Y24_broad_pvalue_1e-4_peak_34013	chr4	130436860	130437253	-32193	NM_010686	Laptm5
Y24_broad_pvalue_1e-4_peak_48956	chr8	109039270	109039444	4605	NM_001037809	Cdh3
Y24_broad_pvalue_1e-4_peak_27220	chr2	92498471	92498663	58703	NM_023850	Chst1
Y24_broad_pvalue_1e-4_peak_45110	chr7	74995350	74995584	-47085	NR_045954	4833412C05Rik
Y24_broad_pvalue_1e-4_peak_38179	chr5	121573785	121574366	67331	NM_001109992	Ptpn11
Y24_broad_pvalue_1e-4_peak_42775	chr6	128056290	128056648	37127	NM_175414	Tspan9
Y24_broad_pvalue_1e-4_peak_32972	chr4	107450185	107450591	-24476	NR_033496	Lrp8
Y24_broad_pvalue_1e-4_peak_47564	chr8	41090950	41091122	281271	NM_030610	Fgf20
Y24_broad_pvalue_1e-4_peak_2269	chr1	155555130	155555998	29395	NR_046171	C230024C17Rik
Y24_broad_pvalue_1e-4_peak_43665	chr7	19780601	19781003	13988	NR_029763	Mir330
Y24_broad_pvalue_1e-4_peak_39851	chr6	25619919	25620107	19967	NM_010338	Gpr37
Y24_broad_pvalue_1e-4_peak_27342	chr2	94113184	94114229	-12150	NR_030431	Mir670
Y24_broad_pvalue_1e-4_peak_6405	chr11	35737482	35737942	55879	NM_170779	Wwc1
Y24_broad_pvalue_1e-4_peak_14172	chr13	107860932	107861537	48584	NR_015471	3830408C21Rik
Y24_broad_pvalue_1e-4_peak_22071	chr17	83647161	83647918	32916	NM_134117	Pkdcc
Y24_broad_pvalue_1e-4_peak_9294	chr11	105227489	105227679	73624	NM_008626	Mrc2
Y24_broad_pvalue_1e-4_peak_45108	chr7	74937148	74937878	10869	NR_045954	4833412C05Rik
Y24_broad_pvalue_1e-4_peak_49121	chr8	113926455	113926701	-8857	NM_178086	Fa2h
Y24_broad_pvalue_1e-4_peak_43359	chr7	4339242	4339524	9963	NM_001163014	Gp6
Y24_broad_pvalue_1e-4_peak_47087	chr8	8619740	8620219	40794	NM_010111	Efnb2
Y24_broad_pvalue_1e-4_peak_638	chr1	63099627	63099819	61118	NM_001081436	Ino80d
Y24_broad_pvalue_1e-4_peak_10163	chr11	119774727	119775182	-170	NM_001085498	Chmp6
Y24_broad_pvalue_1e-4_peak_25348	chr2	6642329	6642802	143	NM_001310447	Celf2
Y24_broad_pvalue_1e-4_peak_6317	chr11	33026558	33028118	20062	NM_008005	Fgf18
Y24_broad_pvalue_1e-4_peak_16589	chr15	66409013	66409672	208	NM_001081409	Phf20l1
Y24_broad_pvalue_1e-4_peak_1363	chr1	94748474	94748744	1654	NR_029559	Mir149
Y24_broad_pvalue_1e-4_peak_36595	chr5	52469508	52469761	57622	NR_105845	Mir6417
Y24_broad_pvalue_1e-4_peak_31811	chr4	24009066	24009252	-414450	NM_199467	Mms22l
Y24_broad_pvalue_1e-4_peak_52153	chr9	97324411	97324621	-54139	NM_030219	Trim42
Y24_broad_pvalue_1e-4_peak_10326	chr11	121644322	121644943	-46900	NM_029049	Ptchd3
Y24_broad_pvalue_1e-4_peak_32325	chr4	48780849	48781038	104557	NM_026509	Murc
Y24_broad_pvalue_1e-4_peak_52382	chr9	106073108	106073725	156	NM_029896	Wdr82
Y24_broad_pvalue_1e-4_peak_14480	chr14	22803984	22805289	4187	NM_145459	Zfp503
Y24_broad_pvalue_1e-4_peak_45670	chr7	105551610	105552054	-37094	NM_001130693	Gucy2d
Y24_broad_pvalue_1e-4_peak_5431	chr10	119500210	119500559	49637	NM_080446	Helb
Y24_broad_pvalue_1e-4_peak_21718	chr17	56942541	56942926	27698	NM_009056	Rfx2
Y24_broad_pvalue_1e-4_peak_17008	chr15	78087871	78088142	12765	NM_008677	Ncf4
Y24_broad_pvalue_1e-4_peak_4751	chr10	80374812	80375451	5859	NM_010722	Lmnb2
Y24_broad_pvalue_1e-4_peak_49128	chr8	114058813	114059326	-1471	NM_001168622	Znrf1
Y24_broad_pvalue_1e-4_peak_51400	chr9	60137330	60137538	-148407	NM_172444	Thsd4
Y24_broad_pvalue_1e-4_peak_47580	chr8	45337515	45337696	-552760	NM_001079931	Gm5347
Y24_broad_pvalue_1e-4_peak_46254	chr7	121736883	121737110	-30510	NM_177382	Cyp2r1
Y24_broad_pvalue_1e-4_peak_3981	chr10	60523410	60524226	-28261	NM_025273	Pcbd1
Y24_broad_pvalue_1e-4_peak_2977	chr1	186795994	186796333	27265	NM_145515	Mark1
Y24_broad_pvalue_1e-4_peak_45842	chr7	107658111	107658422	5058	NM_153527	Dnajb13
Y24_broad_pvalue_1e-4_peak_12977	chr13	44121057	44121310	-95353	NR_045285	Gm5083
Y24_broad_pvalue_1e-4_peak_16510	chr15	58979602	58979981	-66210	NM_144800	Mtss1
Y24_broad_pvalue_1e-4_peak_9400	chr11	107642142	107642814	13300	NM_019431	Cacng4
Y24_broad_pvalue_1e-4_peak_38356	chr5	124576200	124576804	10385	NM_144509	Arl6ip4
Y24_broad_pvalue_1e-4_peak_8070	chr11	82206367	82206631	4097	NM_001304439	Tmem132e
Y24_broad_pvalue_1e-4_peak_27397	chr2	103243334	103243569	-8804	NM_001145813	Elf5
Y24_broad_pvalue_1e-4_peak_43063	chr6	135867988	135868358	255356	NM_008171	Grin2b
Y24_broad_pvalue_1e-4_peak_19886	chr17	7065657	7066040	33838	NR_030465	Mir692-1
Y24_broad_pvalue_1e-4_peak_24276	chr19	20431803	20432594	32963	NM_010730	Anxa1
Y24_broad_pvalue_1e-4_peak_347	chr1	38600544	38600797	83419	NM_001290814	Aff3
Y24_broad_pvalue_1e-4_peak_11205	chr12	81608916	81609091	810	NR_045490	2310002D06Rik
Y24_broad_pvalue_1e-4_peak_40816	chr6	84411008	84411651	-37497	NR_046063	Gm10445
Y24_broad_pvalue_1e-4_peak_49142	chr8	114259874	114261223	-4512	NM_001198839	Bcar1
Y24_broad_pvalue_1e-4_peak_52539	chr9	108387476	108388518	-5010	NM_001168372	Usp19
Y24_broad_pvalue_1e-4_peak_8583	chr11	96164552	96166272	586	NM_008268	Hoxb5
Y24_broad_pvalue_1e-4_peak_933	chr1	76141041	76141231	-344572	NR_038012	Gm17751
Y24_broad_pvalue_1e-4_peak_14841	chr14	33302243	33302416	-23234	NM_009891	Chat
Y24_broad_pvalue_1e-4_peak_27340	chr2	94093063	94093241	8404	NR_030431	Mir670
Y24_broad_pvalue_1e-4_peak_50334	chr9	29736850	29737065	33757	NM_172290	Ntm
Y24_broad_pvalue_1e-4_peak_2259	chr1	155378611	155379764	17657	NM_028749	Npl
Y24_broad_pvalue_1e-4_peak_25217	chr19	58809531	58809869	6323	NM_018874	Pnliprp1
Y24_broad_pvalue_1e-4_peak_41757	chr6	115217959	115218164	-16194	NM_080639	Timp4
Y24_broad_pvalue_1e-4_peak_48613	chr8	96676492	96676727	102	NM_013603	Mt3
Y24_broad_pvalue_1e-4_peak_49563	chr8	123808821	123809931	157791	NM_008024	Foxl1
Y24_broad_pvalue_1e-4_peak_43379	chr7	4501395	4501578	-3317	NM_016908	Syt5
Y24_broad_pvalue_1e-4_peak_538	chr1	56758318	56759023	-64375	NM_027661	Hsfy2
Y24_broad_pvalue_1e-4_peak_48833	chr8	107661841	107662460	6450	NM_146213	Ces4a
Y24_broad_pvalue_1e-4_peak_34003	chr4	130385144	130385382	36811	NM_011520	Sdc3
Y24_broad_pvalue_1e-4_peak_38452	chr5	125782948	125783331	38325	NM_016741	Scarb1
Y24_broad_pvalue_1e-4_peak_3105	chr1	192977204	192977866	11161	NM_001109759	Fam71a
Y24_broad_pvalue_1e-4_peak_36465	chr5	37966807	37967003	141487	NM_022416	Stk32b
Y24_broad_pvalue_1e-4_peak_52242	chr9	101014947	101015170	36572	NM_001100451	Msl2
Y24_broad_pvalue_1e-4_peak_26917	chr2	72542154	72542361	690	NR_040503	8430437L04Rik
Y24_broad_pvalue_1e-4_peak_20194	chr17	24732094	24732266	37392	NM_011647	Tsc2
Y24_broad_pvalue_1e-4_peak_11705	chr12	103885176	103885470	37907	NR_035457	Mir1936
Y24_broad_pvalue_1e-4_peak_13146	chr13	49893638	49893819	116229	NM_172015	Iars
Y24_broad_pvalue_1e-4_peak_8693	chr11	97310006	97310612	-1165	NM_021493	Arhgap23
Y24_broad_pvalue_1e-4_peak_49020	chr8	111471573	111472012	11032	NR_037295	Mir3108
Y24_broad_pvalue_1e-4_peak_48797	chr8	106637629	106637886	-7984	NR_131138	Gm29682
Y24_broad_pvalue_1e-4_peak_32971	chr4	107447097	107447275	-27678	NR_033496	Lrp8
Y24_broad_pvalue_1e-4_peak_45354	chr7	87342316	87343762	11312	NM_013659	Sema4b
Y24_broad_pvalue_1e-4_peak_10142	chr11	119459548	119459772	-4559	NM_001306081	Rptor
Y24_broad_pvalue_1e-4_peak_24450	chr19	30546498	30546724	67558	NR_003650	Ppp1r2-ps3
Y24_broad_pvalue_1e-4_peak_9439	chr11	109131918	109132089	27492	NM_001165934	Rgs9
Y24_broad_pvalue_1e-4_peak_6175	chr11	24520133	24520852	110230	NR_033491	Gm10466
Y24_broad_pvalue_1e-4_peak_33021	chr4	108291932	108292926	-132	NM_177045	Cc2d1b
Y24_broad_pvalue_1e-4_peak_15358	chr14	61665285	61665615	242	NM_013869	Tnfrsf19
Y24_broad_pvalue_1e-4_peak_51474	chr9	61712916	61713340	49189	NM_018853	Rplp1
Y24_broad_pvalue_1e-4_peak_35233	chr4	150051374	150052393	-25600	NM_173774	Slc45a1
Y24_broad_pvalue_1e-4_peak_9109	chr11	102267178	102267932	-1254	NR_105895	Mir6930
Y24_broad_pvalue_1e-4_peak_5812	chr11	4086704	4087555	293	NM_134023	Tbc1d10a
Y24_broad_pvalue_1e-4_peak_24765	chr19	44464468	44464657	17637	NM_009127	Scd1
Y24_broad_pvalue_1e-4_peak_36638	chr5	53914037	53914377	-32811	NM_001080928	Rbpj
Y24_broad_pvalue_1e-4_peak_5524	chr10	122777023	122777269	76014	NM_001252387	Fam19a2
Y24_broad_pvalue_1e-4_peak_26342	chr2	33225800	33226957	636	NM_001290570	Ralgps1
Y24_broad_pvalue_1e-4_peak_11708	chr12	103913992	103914579	8945	NR_035457	Mir1936
Y24_broad_pvalue_1e-4_peak_35969	chr5	30413423	30413972	-5783	NR_045694	Gm4961
Y24_broad_pvalue_1e-4_peak_5620	chr10	126970421	126972609	100	NM_183297	Nxph4
Y24_broad_pvalue_1e-4_peak_5344	chr10	115444825	115445075	-10469	NM_011217	Ptprr
Y24_broad_pvalue_1e-4_peak_26610	chr2	38920863	38921171	44	NR_110968	Golga1
Y24_broad_pvalue_1e-4_peak_20095	chr17	21409157	21409668	12021	NM_134199	Vmn1r235
Y24_broad_pvalue_1e-4_peak_5776	chr11	3469937	3470155	-30751	NM_001284428	Smtn
Y24_broad_pvalue_1e-4_peak_38775	chr5	135350190	135350531	32243	NM_029681	Wbscr28
Y24_broad_pvalue_1e-4_peak_12585	chr13	18035699	18036210	97	NM_019491	Rala
Y24_broad_pvalue_1e-4_peak_51798	chr9	68783605	68784318	170808	NR_033299	9530091C08Rik
Y24_broad_pvalue_1e-4_peak_35265	chr4	150570126	150570498	106633	NM_001308446	Gm13090
Y24_broad_pvalue_1e-4_peak_7360	chr11	69048748	69049244	1528	NM_008192	Gucy2e
Y24_broad_pvalue_1e-4_peak_16951	chr15	77198755	77199100	30613	NM_029419	Apol7a
Y24_broad_pvalue_1e-4_peak_52244	chr9	101153642	101154221	231	NM_001161362	Ppp2r3a
Y24_broad_pvalue_1e-4_peak_13804	chr13	76155990	76156227	52	NM_001131069	Rfesd
Y24_broad_pvalue_1e-4_peak_26085	chr2	30682804	30684164	336	NM_133346	Asb6
Y24_broad_pvalue_1e-4_peak_50519	chr9	40390023	40390495	-103788	NM_133733	Clmp
Y24_broad_pvalue_1e-4_peak_22039	chr17	80908183	80908849	-28723	NM_009231	Sos1
Y24_broad_pvalue_1e-4_peak_14027	chr13	98407536	98407783	77704	NR_046157	Gm5086
Y24_broad_pvalue_1e-4_peak_655	chr1	63859770	63860425	-44256	NM_001256158	4933402D24Rik
Y24_broad_pvalue_1e-4_peak_5694	chr10	127926614	127927040	3238	NM_001317220	Myl6
Y24_broad_pvalue_1e-4_peak_24232	chr19	14779764	14779939	-107178	NM_001302947	Tle4
Y24_broad_pvalue_1e-4_peak_42421	chr6	124786875	124787866	2923	NM_013530	Gnb3
Y24_broad_pvalue_1e-4_peak_11709	chr12	103922140	103922885	718	NR_035457	Mir1936
Y24_broad_pvalue_1e-4_peak_36000	chr5	31098456	31099130	-18221	NM_133350	Mapre3
Y24_broad_pvalue_1e-4_peak_44887	chr7	53071035	53071482	-1572	NM_001112701	Cyth2
Y24_broad_pvalue_1e-4_peak_23258	chr18	67489897	67490076	-13232	NM_007702	Cidea
Y24_broad_pvalue_1e-4_peak_33320	chr4	118726292	118726497	15322	NR_131914	Gm12866
Y24_broad_pvalue_1e-4_peak_40665	chr6	78545332	78545537	-126566	NM_011260	Reg3g
Y24_broad_pvalue_1e-4_peak_34250	chr4	133921160	133922250	6757	NM_019578	Extl1
Y24_broad_pvalue_1e-4_peak_19914	chr17	8622535	8622960	-4541	NM_009309	T
Y24_broad_pvalue_1e-4_peak_39125	chr5	140030822	140031073	11095	NM_013702	Uncx
Y24_broad_pvalue_1e-4_peak_22961	chr18	51277403	51277602	-50	NM_001081224	Prr16
Y24_broad_pvalue_1e-4_peak_50446	chr9	36629382	36629635	-21736	NM_183171	Fez1
Y24_broad_pvalue_1e-4_peak_17813	chr15	88986770	88987010	6448	NR_106066	Mir7118
Y24_broad_pvalue_1e-4_peak_17636	chr15	85427588	85427843	-15464	NM_009528	Wnt7b
Y24_broad_pvalue_1e-4_peak_32640	chr4	85089215	85089605	238050	NM_019535	Sh3gl2
Y24_broad_pvalue_1e-4_peak_45227	chr7	84984022	84984909	738259	NM_008746	Ntrk3
Y24_broad_pvalue_1e-4_peak_46106	chr7	117002110	117002471	6903	NM_020052	Scube2
Y24_broad_pvalue_1e-4_peak_7859	chr11	77678291	77678687	28885	NM_008952	Pipox
Y24_broad_pvalue_1e-4_peak_48746	chr8	98222929	98223601	-3672	NM_001195006	Ndrg4
Y24_broad_pvalue_1e-4_peak_40823	chr6	84467064	84467765	76390	NM_175475	Cyp26b1
Y24_broad_pvalue_1e-4_peak_13251	chr13	54009368	54009908	140511	NM_001291801	Drd1
Y24_broad_pvalue_1e-4_peak_43824	chr7	25722935	25724015	31619	NR_106013	Mir7046
Y24_broad_pvalue_1e-4_peak_12525	chr13	12995263	12995673	102129	NM_031191	Prl2c2
Y24_broad_pvalue_1e-4_peak_34686	chr4	138886486	138886714	19941	NM_025337	Akr7a5
Y24_broad_pvalue_1e-4_peak_45457	chr7	88974245	88974593	-102	NM_146193	Btbd1
Y24_broad_pvalue_1e-4_peak_27234	chr2	92637580	92638533	-117202	NM_030725	Syt13
Y24_broad_pvalue_1e-4_peak_22947	chr18	49914925	49915432	77	NM_026854	Dtwd2
Y24_broad_pvalue_1e-4_peak_47014	chr7	144121974	144122294	35840	NM_008598	Mgmt
Y24_broad_pvalue_1e-4_peak_16359	chr15	38228753	38232118	31	NM_013692	Klf10
Y24_broad_pvalue_1e-4_peak_22747	chr18	36658021	36658212	17343	NM_010415	Hbegf
Y24_broad_pvalue_1e-4_peak_34418	chr4	136236413	136236979	58160	NM_001243262	Lactbl1
Y24_broad_pvalue_1e-4_peak_3683	chr10	42334859	42335090	-31580	NM_152229	Nr2e1
Y24_broad_pvalue_1e-4_peak_46160	chr7	118900346	118901025	22806	NM_173739	Galnt18
Y24_broad_pvalue_1e-4_peak_36973	chr5	91946667	91946969	92	NM_145562	Parm1
Y24_broad_pvalue_1e-4_peak_15670	chr14	71180866	71181126	6808	NM_010071	Dok2
Y24_broad_pvalue_1e-4_peak_44214	chr7	30873808	30875620	815	NM_152814	Zfp566
Y24_broad_pvalue_1e-4_peak_21437	chr17	47414404	47414581	47313	NM_172622	Trerf1
Y24_broad_pvalue_1e-4_peak_48748	chr8	98226744	98228304	587	NM_145602	Ndrg4
Y24_broad_pvalue_1e-4_peak_45148	chr7	77918885	77919095	-407358	NM_183261	Nr2f2
Y24_broad_pvalue_1e-4_peak_30009	chr3	52037498	52037739	-34641	NM_019739	Foxo1
Y24_broad_pvalue_1e-4_peak_45907	chr7	108465561	108466476	-3815	NM_019990	Stard10
Y24_broad_pvalue_1e-4_peak_37749	chr5	115399333	115399596	7253	NM_028211	2210016L21Rik
Y24_broad_pvalue_1e-4_peak_43082	chr6	136252429	136252767	-24959	NM_001142734	Gm8994
Y24_broad_pvalue_1e-4_peak_27276	chr2	93061469	93061784	33885	NM_001025246	Trp53i11
Y24_broad_pvalue_1e-4_peak_43855	chr7	25900472	25900838	16824	NM_011138	Pou2f2
Y24_broad_pvalue_1e-4_peak_36076	chr5	32637985	32638347	-17787	NM_172147	Plb1
Y24_broad_pvalue_1e-4_peak_26692	chr2	53724729	53725362	212918	NM_023396	Rprm
Y24_broad_pvalue_1e-4_peak_17863	chr15	89560180	89560972	111715	NM_018803	Syt10
Y24_broad_pvalue_1e-4_peak_42996	chr6	134878501	134878857	-431	NR_037956	Lockd
Y24_broad_pvalue_1e-4_peak_32082	chr4	43874010	43874260	6971	NM_019473	Olfr155
Y24_broad_pvalue_1e-4_peak_2751	chr1	179339636	179339864	-35042	NM_001012330	Zbtb18
Y24_broad_pvalue_1e-4_peak_19146	chr16	32504865	32505744	8937	NM_199309	Zdhhc19
Y24_broad_pvalue_1e-4_peak_46122	chr7	117396895	117397098	31779	NM_009302	Swap70
Y24_broad_pvalue_1e-4_peak_26063	chr2	30544007	30546446	-11695	NR_136917	Gm14486
Y24_broad_pvalue_1e-4_peak_49890	chr8	128112812	128112984	4360	NR_015535	4930567H12Rik
Y24_broad_pvalue_1e-4_peak_14202	chr13	110139220	110139447	24395	NR_030644	Mir582
Y24_broad_pvalue_1e-4_peak_23147	chr18	61812937	61813601	-4357	NR_029601	Mir143
Y24_broad_pvalue_1e-4_peak_22048	chr17	81153064	81153272	-25803	NM_001290345	Map4k3
Y24_broad_pvalue_1e-4_peak_26712	chr2	57201937	57202474	111412	NM_010274	Gpd2
Y24_broad_pvalue_1e-4_peak_22236	chr17	88128851	88129500	57278	NM_008628	Msh2
Y24_broad_pvalue_1e-4_peak_10807	chr12	53569242	53569894	12028	NR_136881	Gm35135
Y24_broad_pvalue_1e-4_peak_5956	chr11	6577423	6578251	-17598	NR_028586	Gm11978
Y24_broad_pvalue_1e-4_peak_3412	chr10	20797460	20797721	36964	NM_001177776	Ahi1
Y24_broad_pvalue_1e-4_peak_2752	chr1	179372065	179372356	-2582	NM_001012330	Zbtb18
Y24_broad_pvalue_1e-4_peak_28347	chr2	154384282	154384632	132	NM_021546	Necab3
Y24_broad_pvalue_1e-4_peak_44414	chr7	36134144	36134370	15001	NM_027897	Rhpn2
Y24_broad_pvalue_1e-4_peak_47102	chr8	9835045	9835265	-63998	NM_001347127	Fam155a
Y24_broad_pvalue_1e-4_peak_47543	chr8	36752061	36752275	-100094	NR_040376	Gm16793
Y24_broad_pvalue_1e-4_peak_43656	chr7	19716577	19717375	11768	NM_175530	Fbxo46
Y24_broad_pvalue_1e-4_peak_44166	chr7	29990313	29990488	8652	NM_001164658	Catsperg1
Y24_broad_pvalue_1e-4_peak_6854	chr11	56082977	56083457	-228728	NM_153079	Nmur2
Y24_broad_pvalue_1e-4_peak_39543	chr5	148431592	148432009	105764	NM_010228	Flt1
Y24_broad_pvalue_1e-4_peak_24629	chr19	41710530	41711280	47764	NR_106166	Mir8091
Y24_broad_pvalue_1e-4_peak_17083	chr15	78673212	78674336	697	NM_027219	Cdc42ep1
Y24_broad_pvalue_1e-4_peak_11926	chr12	109515923	109516428	-2548	NM_001159910	Ccdc85c
Y24_broad_pvalue_1e-4_peak_10073	chr11	118932945	118933904	14127	NM_007625	Cbx4
Y24_broad_pvalue_1e-4_peak_31550	chr3	152290597	152290912	-39123	NR_040386	AI115009
Y24_broad_pvalue_1e-4_peak_45277	chr7	86496563	86496736	35264	NM_020599	Rlbp1
Y24_broad_pvalue_1e-4_peak_47592	chr8	46443905	46444106	23640	NM_153535	Fam149a
Y24_broad_pvalue_1e-4_peak_43230	chr6	144765508	144765724	144228	NR_040519	Sox5os3
Y24_broad_pvalue_1e-4_peak_43906	chr7	26235672	26235877	26870	NM_001039185	Ceacam1
Y24_broad_pvalue_1e-4_peak_8554	chr11	95842705	95843010	-18160	NR_037223	Mir3063
Y24_broad_pvalue_1e-4_peak_36025	chr5	31392416	31392671	3357	NM_011773	Slc30a3
Y24_broad_pvalue_1e-4_peak_48226	chr8	86221076	86222060	1510	NM_177262	Pkn1
Y24_broad_pvalue_1e-4_peak_14542	chr14	25774468	25774645	188171	NR_045718	4930572O13Rik
Y24_broad_pvalue_1e-4_peak_26898	chr2	71584701	71585164	27458	NR_037979	Platr26
Y24_broad_pvalue_1e-4_peak_37410	chr5	112176375	112176585	14268	NR_045834	E130006D01Rik
Y24_broad_pvalue_1e-4_peak_49165	chr8	115950461	115950926	-90489	NR_110476	4930571O06Rik
Y24_broad_pvalue_1e-4_peak_16670	chr15	73246199	73246541	7251	NM_007982	Ptk2
Y24_broad_pvalue_1e-4_peak_30116	chr3	58863006	58863181	42650	NM_173398	Gpr171
Y24_broad_pvalue_1e-4_peak_15501	chr14	66562103	66562757	10151	NM_172604	Scara3
Y24_broad_pvalue_1e-4_peak_31070	chr3	107358128	107359390	-768	NM_026261	Ubl4b
Y24_broad_pvalue_1e-4_peak_36637	chr5	53872184	53872371	-74741	NM_001080928	Rbpj
Y24_broad_pvalue_1e-4_peak_34678	chr4	138837845	138838759	28313	NM_145384	Pqlc2
Y24_broad_pvalue_1e-4_peak_1007	chr1	87748580	87750421	-41585	NM_022417	Itm2c
Y24_broad_pvalue_1e-4_peak_50483	chr9	37209081	37210707	412	NM_001309390	Robo4
Y24_broad_pvalue_1e-4_peak_3658	chr10	41865954	41866135	-127856	NM_001034858	Armc2
Y24_broad_pvalue_1e-4_peak_30008	chr3	52016971	52017236	-55156	NM_019739	Foxo1
Y24_broad_pvalue_1e-4_peak_33999	chr4	130348941	130349603	820	NM_011520	Sdc3
Y24_broad_pvalue_1e-4_peak_34249	chr4	133871604	133872531	1032	NM_001039048	Trim63
Y24_broad_pvalue_1e-4_peak_29272	chr2	171541174	171541426	246999	NR_040509	1700028P15Rik
Y24_broad_pvalue_1e-4_peak_25467	chr2	18610422	18611472	-9702	NM_001001334	Spag6
Y24_broad_pvalue_1e-4_peak_46134	chr7	117837123	117837394	66075	NM_009627	Adm
Y24_broad_pvalue_1e-4_peak_49149	chr8	114420530	114420890	13389	NM_019950	Chst5
Y24_broad_pvalue_1e-4_peak_19913	chr17	8620138	8620697	-6871	NM_009309	T
Y24_broad_pvalue_1e-4_peak_36359	chr5	36558756	36559185	12300	NM_175249	Psapl1
Y24_broad_pvalue_1e-4_peak_27233	chr2	92628912	92629411	-126097	NM_030725	Syt13
Y24_broad_pvalue_1e-4_peak_46951	chr7	140677380	140677795	116211	NM_028654	Tex36
Y24_broad_pvalue_1e-4_peak_13899	chr13	92877247	92877426	24113	NM_009027	Rasgrf2
Y24_broad_pvalue_1e-4_peak_38353	chr5	124561609	124563200	57	NM_025671	Ogfod2
Y24_broad_pvalue_1e-4_peak_39131	chr5	140079206	140079652	59577	NM_013702	Uncx
Y24_broad_pvalue_1e-4_peak_51534	chr9	62631119	62631445	28173	NM_010193	Fem1b
Y24_broad_pvalue_1e-4_peak_23773	chr19	4840316	4840669	1126	NM_207268	Ccdc87
Y24_broad_pvalue_1e-4_peak_22575	chr18	32585897	32586129	-48075	NR_045403	A830052D11Rik
Y24_broad_pvalue_1e-4_peak_24238	chr19	15911327	15911806	87546	NM_001205339	Psat1
Y24_broad_pvalue_1e-4_peak_14362	chr14	16271467	16271720	-92	NM_146052	Lrrc3b
Y24_broad_pvalue_1e-4_peak_9375	chr11	107010990	107011164	-7645	NM_001308498	Gm11715
Y24_broad_pvalue_1e-4_peak_31793	chr4	22093640	22093837	-190952	NR_104379	Fbxl4
Y24_broad_pvalue_1e-4_peak_33318	chr4	118693091	118693645	48348	NR_131914	Gm12866
Y24_broad_pvalue_1e-4_peak_29032	chr2	166959218	166959722	54848	NM_008420	Kcnb1
Y24_broad_pvalue_1e-4_peak_44211	chr7	30857491	30857992	101	NM_177889	Zfp82
Y24_broad_pvalue_1e-4_peak_31801	chr4	22418333	22418920	931	NR_131335	Gm30731
Y24_broad_pvalue_1e-4_peak_52433	chr9	106849489	106849668	-55309	NM_029103	Manf
Y24_broad_pvalue_1e-4_peak_48040	chr8	74233201	74233977	-7890	NM_028189	B3gnt3
Y24_broad_pvalue_1e-4_peak_52830	chr9	119333912	119334518	-19826	NM_001172136	Exog
Y24_broad_pvalue_1e-4_peak_12342	chr12	114342101	114342706	5914	NM_054081	Mta1
Y24_broad_pvalue_1e-4_peak_29716	chr3	14346163	14346826	-16623	NR_033591	Gm6300
Y24_broad_pvalue_1e-4_peak_48997	chr8	110724426	110725268	383730	NR_077224	Lncbate1
Y24_broad_pvalue_1e-4_peak_45123	chr7	75854527	75854716	39503	NM_001042592	Arrdc4
Y24_broad_pvalue_1e-4_peak_19920	chr17	8710673	8711106	-8777	NM_001290707	Pde10a
Y24_broad_pvalue_1e-4_peak_10234	chr11	120328494	120329169	83	NM_197995	Arl16
Y24_broad_pvalue_1e-4_peak_10725	chr12	38819692	38819893	212500	NM_178681	Dgkb
Y24_broad_pvalue_1e-4_peak_13167	chr13	51739741	51741056	-203	NM_025415	Cks2
Y24_broad_pvalue_1e-4_peak_4420	chr10	76892351	76892542	11325	NR_027377	Gm17769
Y24_broad_pvalue_1e-4_peak_45336	chr7	87169508	87171302	705	NM_001146000	Zfp710
Y24_broad_pvalue_1e-4_peak_1664	chr1	126742276	126742526	589903	NM_023735	Actr3
Y24_broad_pvalue_1e-4_peak_49143	chr8	114263700	114264311	3744	NM_009954	Bcar1
Y24_broad_pvalue_1e-4_peak_49481	chr8	123158345	123158903	-342	NM_197988	1190005I06Rik
Y24_broad_pvalue_1e-4_peak_23506	chr18	78816976	78817638	-23618	NM_030683	Slc14a2
Y24_broad_pvalue_1e-4_peak_27471	chr2	107691487	107692201	561098	NM_021275	Kcna4
Y24_broad_pvalue_1e-4_peak_9904	chr11	117476749	117478028	4827	NR_015489	2900041M22Rik
Y24_broad_pvalue_1e-4_peak_27716	chr2	123971240	123971438	-15647	NR_040611	4930517E11Rik
Y24_broad_pvalue_1e-4_peak_47587	chr8	46077232	46077859	41983	NM_001081286	Fat1
Y24_broad_pvalue_1e-4_peak_11339	chr12	85820891	85821483	28729	NM_173756	Lin52
Y24_broad_pvalue_1e-4_peak_31664	chr4	6918130	6918885	-637	NM_145711	Tox
Y24_broad_pvalue_1e-4_peak_14340	chr14	12250327	12250524	135434	NR_105811	Mir5124b
Y24_broad_pvalue_1e-4_peak_50793	chr9	45647821	45648084	1324	NM_011792	Bace1
Y24_broad_pvalue_1e-4_peak_24901	chr19	45982196	45982851	90455	NM_198296	9130011E15Rik
Y24_broad_pvalue_1e-4_peak_34417	chr4	136227854	136228201	49491	NM_001243262	Lactbl1
Y24_broad_pvalue_1e-4_peak_45921	chr7	108530032	108530206	3483	NM_001040112	Arap1
Y24_broad_pvalue_1e-4_peak_16284	chr15	31577139	31577883	45640	NM_026546	Fam173b
Y24_broad_pvalue_1e-4_peak_4814	chr10	80834998	80835355	5939	NM_019757	Fzr1
Y24_broad_pvalue_1e-4_peak_36208	chr5	35003002	35003204	75	NM_019497	Grk4
Y24_broad_pvalue_1e-4_peak_49123	chr8	113937257	113937547	-19681	NM_178086	Fa2h
Y24_broad_pvalue_1e-4_peak_31171	chr3	114908589	114909115	124969	NM_153157	Olfm3
Y24_broad_pvalue_1e-4_peak_26718	chr2	58384691	58384899	34444	NM_001110205	Acvr1
Y24_broad_pvalue_1e-4_peak_348	chr1	38602733	38603600	80923	NM_001290814	Aff3
Y24_broad_pvalue_1e-4_peak_23839	chr19	5688198	5689022	298	NM_144868	Pcnx3
Y24_broad_pvalue_1e-4_peak_25117	chr19	55328524	55328963	884	NM_027976	Acsl5
Y24_broad_pvalue_1e-4_peak_15619	chr14	70477443	70477881	60	NM_001289927	Egr3
Y24_broad_pvalue_1e-4_peak_44485	chr7	38627285	38627534	-72638	NM_172385	Zfp536
Y24_broad_pvalue_1e-4_peak_7601	chr11	72659501	72659752	49898	NM_001045536	Zzef1
Y24_broad_pvalue_1e-4_peak_43524	chr7	16580750	16581045	3947	NM_001081418	Gltscr1
Y24_broad_pvalue_1e-4_peak_51013	chr9	50381599	50381906	8279	NM_008360	Il18
Y24_broad_pvalue_1e-4_peak_5244	chr10	100203107	100203281	148174	NM_001081246	1700017N19Rik
Y24_broad_pvalue_1e-4_peak_14637	chr14	26593926	26594311	-5776	NM_001101433	Zcchc24
Y24_broad_pvalue_1e-4_peak_50477	chr9	37055901	37056350	7198	NM_020258	Slc37a2
Y24_broad_pvalue_1e-4_peak_49342	chr8	121970377	121972725	932	NM_054095	Necab2
Y24_broad_pvalue_1e-4_peak_14628	chr14	26515009	26515834	1765	NM_134084	Ppif
Y24_broad_pvalue_1e-4_peak_43876	chr7	26059350	26059763	6838	NM_001302811	Cic
Y24_broad_pvalue_1e-4_peak_25845	chr2	27959552	27959886	-19321	NM_010190	Fcnb
Y24_broad_pvalue_1e-4_peak_13774	chr13	74301842	74302084	43000	NM_001081060	Slc9a3
Y24_broad_pvalue_1e-4_peak_14650	chr14	27457320	27458069	11	NM_007479	Arf4
Y24_broad_pvalue_1e-4_peak_10799	chr12	52930090	52931038	-41	NM_144788	Hectd1
Y24_broad_pvalue_1e-4_peak_24293	chr19	22358082	22358573	144720	NM_001035242	Trpm3
Y24_broad_pvalue_1e-4_peak_44766	chr7	52389368	52391040	1598	NM_013520	Flt3l
Y24_broad_pvalue_1e-4_peak_18418	chr15	102790065	102790277	5214	NM_001024842	Hoxc11
Y24_broad_pvalue_1e-4_peak_10966	chr12	72075524	72075736	20	NM_011184	Psma3
Y24_broad_pvalue_1e-4_peak_15922	chr14	107392924	107393119	-507284	NR_045938	1700128A07Rik
Y24_broad_pvalue_1e-4_peak_43986	chr7	28215569	28215823	15912	NM_032610	Sptbn4
Y24_broad_pvalue_1e-4_peak_48903	chr8	108260076	108260699	22120	NM_027469	Gfod2
Y24_broad_pvalue_1e-4_peak_40819	chr6	84438435	84438989	-64880	NR_046063	Gm10445
Y24_broad_pvalue_1e-4_peak_49035	chr8	112089426	112089762	-93	NM_178380	Dhx38
Y24_broad_pvalue_1e-4_peak_31656	chr4	4772444	4772672	-52105	NM_177730	Impad1
Y24_broad_pvalue_1e-4_peak_40926	chr6	86798668	86801341	493	NM_001040106	Aak1
Y24_broad_pvalue_1e-4_peak_27931	chr2	131366259	131366470	21657	NM_013460	Adra1d
Y24_broad_pvalue_1e-4_peak_39149	chr5	140225984	140226894	-14152	NM_174850	Micall2
Y24_broad_pvalue_1e-4_peak_20984	chr17	34200305	34200621	24380	NM_001317722	Col11a2
Y24_broad_pvalue_1e-4_peak_7763	chr11	75900174	75900882	-59244	NM_029658	Rflnb
Y24_broad_pvalue_1e-4_peak_2975	chr1	186765653	186765827	57688	NM_145515	Mark1
Y24_broad_pvalue_1e-4_peak_8144	chr11	84381033	84381397	42053	NR_038057	Lhx1os
Y24_broad_pvalue_1e-4_peak_38663	chr5	132523952	132524127	167900	NR_040704	4930563F08Rik
Y24_broad_pvalue_1e-4_peak_20096	chr17	21411681	21412358	-11478	NM_134201	Vmn1r236
Y24_broad_pvalue_1e-4_peak_36075	chr5	32620194	32620392	-35660	NM_172147	Plb1
Y24_broad_pvalue_1e-4_peak_37058	chr5	100060117	100060311	97865	NR_030692	A930011G23Rik
Y24_broad_pvalue_1e-4_peak_23348	chr18	74510176	74510373	67520	NM_028948	Cfap53
Y24_broad_pvalue_1e-4_peak_20706	chr17	30139344	30139714	-2503	NM_148926	Zfand3
Y24_broad_pvalue_1e-4_peak_1006	chr1	87646998	87647242	-1403	NR_106172	Mir8096
Y24_broad_pvalue_1e-4_peak_33328	chr4	118775374	118775593	-5867	NM_011400	Slc2a1
Y24_broad_pvalue_1e-4_peak_32441	chr4	58728652	58729383	69575	NM_146920	Olfr267
Y24_broad_pvalue_1e-4_peak_19919	chr17	8701446	8702047	-17920	NM_001290707	Pde10a
Y24_broad_pvalue_1e-4_peak_7170	chr11	63011388	63011618	65198	NM_001302260	Pmp22
Y24_broad_pvalue_1e-4_peak_24554	chr19	37789503	37791017	17962	NM_007811	Cyp26a1
Y24_broad_pvalue_1e-4_peak_36356	chr5	36543045	36543333	-3481	NM_175249	Psapl1
Y24_broad_pvalue_1e-4_peak_30847	chr3	97733039	97733657	-748	NM_001033779	Gm5544
Y24_broad_pvalue_1e-4_peak_17762	chr15	88343328	88343520	-87308	NM_027306	Zdhhc25
Y24_broad_pvalue_1e-4_peak_46476	chr7	131125846	131127190	-177	NM_001252072	Hs3st4
Y24_broad_pvalue_1e-4_peak_24057	chr19	8815189	8816306	-167	NM_001167799	Stx5a
Y24_broad_pvalue_1e-4_peak_48994	chr8	110515760	110515942	-403469	NM_010817	Psmd7
Y24_broad_pvalue_1e-4_peak_48155	chr8	81285142	81285419	59771	NM_001191004	Lsm6
Y24_broad_pvalue_1e-4_peak_45293	chr7	86713968	86714355	48382	NM_019799	Rhcg
Y24_broad_pvalue_1e-4_peak_22235	chr17	88098624	88099180	27005	NM_008628	Msh2
Y24_broad_pvalue_1e-4_peak_7762	chr11	75869495	75869691	-28309	NM_029658	Rflnb
Y24_broad_pvalue_1e-4_peak_43437	chr7	5044672	5045444	13221	NM_001252454	Epn1
Y24_broad_pvalue_1e-4_peak_23025	chr18	57078355	57078713	6668	NM_177115	2017-03-03
Y24_broad_pvalue_1e-4_peak_19446	chr16	59161822	59162016	6048	NM_146779	Olfr196
Y24_broad_pvalue_1e-4_peak_44741	chr7	52238790	52240085	2353	NM_001252476	Prmt1
Y24_broad_pvalue_1e-4_peak_35169	chr4	149098414	149099383	12981	NM_001284273	Tmem201
Y24_broad_pvalue_1e-4_peak_22521	chr18	25838826	25839509	73317	NM_133195	Celf4
Y24_broad_pvalue_1e-4_peak_53167	chrX	132223308	132224435	4458	NM_027952	Tcp11x2
Y24_broad_pvalue_1e-4_peak_15994	chr14	120188080	120188273	39727	NR_045621	1700006F04Rik
Y24_broad_pvalue_1e-4_peak_21259	chr17	44913706	44914681	73	NM_178652	Supt3
Y24_broad_pvalue_1e-4_peak_29140	chr2	167920340	167920565	13948	NM_021409	Pard6b
Y24_broad_pvalue_1e-4_peak_17808	chr15	88953439	88954316	-297	NM_001163319	Tubgcp6
Y24_broad_pvalue_1e-4_peak_28827	chr2	164674990	164675294	8066	NM_011125	Pltp
Y24_broad_pvalue_1e-4_peak_44153	chr7	29873347	29873615	-4768	NR_035489	Mir1963
Y24_broad_pvalue_1e-4_peak_45710	chr7	105984012	105984591	679	NM_001285792	Wnt11
Y24_broad_pvalue_1e-4_peak_17529	chr15	84056561	84056732	-5827	NM_133167	Parvb
Y24_broad_pvalue_1e-4_peak_47591	chr8	46419048	46419259	-603	NM_133969	Cyp4v3
Y24_broad_pvalue_1e-4_peak_44662	chr7	51722846	51724581	363	NM_001205070	Josd2
Y24_broad_pvalue_1e-4_peak_38632	chr5	130983854	130984434	59482	NM_021371	Caln1
Y24_broad_pvalue_1e-4_peak_6952	chr11	59211011	59211557	-22129	NM_001045521	Prss38
Y24_broad_pvalue_1e-4_peak_853	chr1	74928796	74929100	3034	NM_153111	Fev
Y24_broad_pvalue_1e-4_peak_49490	chr8	123257504	123257957	-2528	NM_008320	Irf8
Y24_broad_pvalue_1e-4_peak_9122	chr11	102328542	102328868	2492	NM_010575	Itga2b
Y24_broad_pvalue_1e-4_peak_46547	chr7	133431351	133433854	16469	NM_145587	Sbk1
Y24_broad_pvalue_1e-4_peak_7622	chr11	72861330	72862161	376	NM_025818	Ncbp3
Y24_broad_pvalue_1e-4_peak_45895	chr7	108314752	108315811	57992	NM_199012	Fchsd2
Y24_broad_pvalue_1e-4_peak_51100	chr9	54674739	54674913	-36736	NM_022655	Ireb2
Y24_broad_pvalue_1e-4_peak_47548	chr8	36939271	36939467	6642	NR_046181	5430403N17Rik
Y24_broad_pvalue_1e-4_peak_37806	chr5	116083187	116083587	1391	NM_198163	Rab35
Y24_broad_pvalue_1e-4_peak_4010	chr10	60793843	60794026	33350	NM_011073	Prf1
Y24_broad_pvalue_1e-4_peak_29049	chr2	167126874	167127106	47688	NM_019835	B4galt5
Y24_broad_pvalue_1e-4_peak_3392	chr10	19873252	19873620	4710	NM_001198635	Map7
Y24_broad_pvalue_1e-4_peak_51746	chr9	66560458	66560718	-905	NM_178396	Car12
Y24_broad_pvalue_1e-4_peak_43498	chr7	13845706	13846131	-16744	NM_001199310	Lig1
Y24_broad_pvalue_1e-4_peak_7480	chr11	70050951	70054008	875	NM_173742	Rnasek
Y24_broad_pvalue_1e-4_peak_9610	chr11	114601434	114602014	12998	NM_001034878	Dnaic2
Y24_broad_pvalue_1e-4_peak_12555	chr13	14766760	14767531	44620	NM_134067	AW209491
Y24_broad_pvalue_1e-4_peak_5301	chr10	110907243	110907469	-2892	NM_015781	Nap1l1
Y24_broad_pvalue_1e-4_peak_28320	chr2	153758477	153758701	-8009	NM_001034875	Bpifb4
Y24_broad_pvalue_1e-4_peak_46938	chr7	140314990	140316010	-334	NM_009980	Ctbp2
Y24_broad_pvalue_1e-4_peak_45017	chr7	63046936	63047160	-2470	NM_146190	Tubgcp5
Y24_broad_pvalue_1e-4_peak_31775	chr4	20213056	20213258	243958	NM_010281	Ggh
Y24_broad_pvalue_1e-4_peak_50452	chr9	36741389	36741698	90299	NM_183171	Fez1
Y24_broad_pvalue_1e-4_peak_21938	chr17	71659989	71660315	153	NM_145158	Emilin2
Y24_broad_pvalue_1e-4_peak_16842	chr15	75947478	75948777	2498	NM_144848	Eppk1
Y24_broad_pvalue_1e-4_peak_4625	chr10	79569647	79570277	-4515	NM_183426	Sbno2
Y24_broad_pvalue_1e-4_peak_46838	chr7	138077879	138078618	-1469	NM_019564	Htra1
Y24_broad_pvalue_1e-4_peak_8536	chr11	95573524	95575425	-406	NR_045780	Zfp652os
Y24_broad_pvalue_1e-4_peak_33295	chr4	118221214	118221471	-5011	NM_172383	Tmem125
Y24_broad_pvalue_1e-4_peak_2706	chr1	174280041	174281002	9180	NM_001039484	Kcnj10
Y24_broad_pvalue_1e-4_peak_3644	chr10	41233110	41233732	-5885	NM_016898	Cd164
Y24_broad_pvalue_1e-4_peak_45367	chr7	87468274	87468466	970	NM_173445	Rccd1
Y24_broad_pvalue_1e-4_peak_21897	chr17	68186966	68187401	113097	NM_001347410	Arhgap28
Y24_broad_pvalue_1e-4_peak_38941	chr5	137258635	137259778	89159	NM_001085387	Myl10
Y24_broad_pvalue_1e-4_peak_35543	chr4	154230393	154230584	179	NM_172878	Ttc34
Y24_broad_pvalue_1e-4_peak_5205	chr10	95129992	95130545	-103467	NM_027722	Nudt4
Y24_broad_pvalue_1e-4_peak_46401	chr7	129030193	129030382	21735	NR_073548	Scnn1b
Y24_broad_pvalue_1e-4_peak_22355	chr18	11998370	11998678	423	NR_035447	Mir1901
Y24_broad_pvalue_1e-4_peak_44907	chr7	53267841	53268022	17725	NM_018795	Abcc6
Y24_broad_pvalue_1e-4_peak_48307	chr8	87103443	87104048	83006	NM_010499	Ier2
Y24_broad_pvalue_1e-4_peak_36604	chr5	52867481	52868264	-5090	NM_001256059	Ccdc149
Y24_broad_pvalue_1e-4_peak_1856	chr1	134701055	134701248	-62777	NM_001160317	Nfasc
Y24_broad_pvalue_1e-4_peak_45250	chr7	86057351	86057982	-644	NM_001291221	Isg20
Y24_broad_pvalue_1e-4_peak_9497	chr11	113026117	113026465	36861	NR_015556	2610035D17Rik
Y24_broad_pvalue_1e-4_peak_36765	chr5	68143168	68143352	95410	NM_009727	Atp8a1
Y24_broad_pvalue_1e-4_peak_37172	chr5	105948556	105948843	209	NM_133897	Lrrc8c
Y24_broad_pvalue_1e-4_peak_15764	chr14	78512323	78512709	-23702	NM_177629	Fam216b
Y24_broad_pvalue_1e-4_peak_51914	chr9	74554955	74555559	-140987	NR_045284	Gm16551
Y24_broad_pvalue_1e-4_peak_35393	chr4	152219686	152220162	148275	NR_033138	Gm833
Y24_broad_pvalue_1e-4_peak_9731	chr11	115860882	115861070	13057	NM_016905	Galk1
Y24_broad_pvalue_1e-4_peak_1586	chr1	121329553	121329795	-10849	NM_008381	Inhbb
Y24_broad_pvalue_1e-4_peak_27867	chr2	130222794	130224080	-72	NM_019696	Cpxm1
Y24_broad_pvalue_1e-4_peak_25387	chr2	11462699	11463241	12586	NM_001177758	Pfkfb3
Y24_broad_pvalue_1e-4_peak_6578	chr11	50235228	50235467	9266	NM_172557	Rufy1
Y24_broad_pvalue_1e-4_peak_20790	chr17	31031228	31032368	-7014	NM_021332	Glp1r
Y24_broad_pvalue_1e-4_peak_44888	chr7	53080195	53080501	-231	NM_145963	Kcnj14
Y24_broad_pvalue_1e-4_peak_46152	chr7	118323254	118323741	-57308	NR_015573	1700012D14Rik
Y24_broad_pvalue_1e-4_peak_17601	chr15	84981980	84982733	4206	NR_040360	Gm19277
Y24_broad_pvalue_1e-4_peak_19960	chr17	10540096	10540400	22781	NR_045461	1700110C19Rik
Y24_broad_pvalue_1e-4_peak_46010	chr7	111522400	111522871	-15475	NM_175648	Trim30b
Y24_broad_pvalue_1e-4_peak_22854	chr18	39293115	39293464	140490	NM_175164	Arhgap26
Y24_broad_pvalue_1e-4_peak_18839	chr16	18289410	18289598	-243	NM_033324	Dgcr8
Y24_broad_pvalue_1e-4_peak_15283	chr14	58582541	58583240	35209	NM_028643	Micu2
Y24_broad_pvalue_1e-4_peak_33453	chr4	122621809	122622012	16521	NM_029662	Mfsd2a
Y24_broad_pvalue_1e-4_peak_34983	chr4	142494294	142494672	231582	NR_105988	Mir7021
Y24_broad_pvalue_1e-4_peak_26123	chr2	31114902	31115323	13669	NM_019681	Ncs1
Y24_broad_pvalue_1e-4_peak_40829	chr6	84530247	84531535	12913	NM_175475	Cyp26b1
Y24_broad_pvalue_1e-4_peak_43937	chr7	26671531	26672253	-10785	NM_009999	Cyp2b10
Y24_broad_pvalue_1e-4_peak_15237	chr14	57194190	57194537	-93	NM_001145978	Parp4
Y24_broad_pvalue_1e-4_peak_15304	chr14	59982737	59982913	1502	NM_199015	Phf11d
Y24_broad_pvalue_1e-4_peak_6403	chr11	35713683	35714168	-65895	NM_025936	Rars
Y24_broad_pvalue_1e-4_peak_36963	chr5	90546509	90546748	106393	NR_028088	Cox18
Y24_broad_pvalue_1e-4_peak_26462	chr2	35091621	35091937	-20100	NM_001206367	Gsn
Y24_broad_pvalue_1e-4_peak_36957	chr5	89296432	89296919	-19610	NM_001197147	Slc4a4
Y24_broad_pvalue_1e-4_peak_9252	chr11	104047333	104048231	141	NM_199019	Sppl2c
Y24_broad_pvalue_1e-4_peak_21035	chr17	34784002	34784488	154	NM_017406	Atf6b
Y24_broad_pvalue_1e-4_peak_8786	chr11	98184628	98185524	5883	NM_010895	Neurod2
Y24_broad_pvalue_1e-4_peak_12389	chr12	117723574	117724316	-248	NM_011215	Ptprn2
[truncated: 10,018 more rows]

## Sheet: PCGF5_TGFbeta_genes(NPC)
Supplementary Data 2 PCGF5 binding profiles in ESCs and NPC
PCGF5 targeted genes involve in TGFbeta pathway in NPC
PeakID	Chr	Start	End	Distance to TSS	Nearest PromoterID	Gene Name
Y24_broad_pvalue_1e-4_peak_5971	chr11	7495077	7495354	-381289	NM_008343	Igfbp3
Y24_broad_pvalue_1e-4_peak_5972	chr11	7537255	7537533	-423468	NM_008343	Igfbp3
Y24_broad_pvalue_1e-4_peak_5970	chr11	7336499	7336674	-222660	NM_008343	Igfbp3
Y24_broad_pvalue_1e-4_peak_12576	chr13	16860220	16860415	756633	NM_008380	Inhba
Y24_broad_pvalue_1e-4_peak_12577	chr13	16896511	16896757	792950	NM_008380	Inhba
Y24_broad_pvalue_1e-4_peak_5974	chr11	7796421	7796620	-682594	NM_008343	Igfbp3
Y24_broad_pvalue_1e-4_peak_5973	chr11	7697405	7697664	-583608	NM_008343	Igfbp3
Y24_broad_pvalue_1e-4_peak_5969	chr11	7174458	7174759	-60682	NM_008343	Igfbp3
Y24_broad_pvalue_1e-4_peak_8420	chr11	94788417	94790432	-8114	NM_007742	Col1a1
Y24_broad_pvalue_1e-4_peak_26719	chr2	58402174	58402446	16929	NM_007394	Acvr1
Y24_broad_pvalue_1e-4_peak_8423	chr11	94800435	94800779	3069	NM_007742	Col1a1
Y24_broad_pvalue_1e-4_peak_8422	chr11	94797733	94799165	911	NM_007742	Col1a1
Y24_broad_pvalue_1e-4_peak_43970	chr7	28122497	28123625	-430	NM_175641	Ltbp4
Y24_broad_pvalue_1e-4_peak_19650	chr16	92786192	92786531	39958	NM_009821	Runx1
Y24_broad_pvalue_1e-4_peak_26718	chr2	58384691	58384899	34444	NM_007394	Acvr1
Y24_broad_pvalue_1e-4_peak_10576	chr12	25777827	25778486	2801	NM_010496	Id2
Y24_broad_pvalue_1e-4_peak_26720	chr2	58404371	58404861	14623	NM_007394	Acvr1
Y24_broad_pvalue_1e-4_peak_32719	chr4	94717153	94717728	1473	NM_010591	Jun
Y24_broad_pvalue_1e-4_peak_12717	chr13	29042780	29043609	2357	NM_009238	Sox4
Y24_broad_pvalue_1e-4_peak_32726	chr4	94965525	94966007	-246853	NM_010591	Jun
Y24_broad_pvalue_1e-4_peak_52757	chr9	116224911	116225093	-140521	NM_009371	Tgfbr2
Y24_broad_pvalue_1e-4_peak_12716	chr13	29037290	29037566	8123	NM_009238	Sox4
Y24_broad_pvalue_1e-4_peak_8421	chr11	94793745	94794495	-3418	NM_007742	Col1a1
Y24_broad_pvalue_1e-4_peak_11393	chr12	86766861	86767102	-47870	NM_010234	Fos
Y24_broad_pvalue_1e-4_peak_12572	chr13	16109309	16109656	5798	NM_008380	Inhba
Y24_broad_pvalue_1e-4_peak_12715	chr13	29034069	29034258	11388	NM_009238	Sox4
Y24_broad_pvalue_1e-4_peak_43919	chr7	26470566	26472765	-356	NM_011577	Tgfb1
Y24_broad_pvalue_1e-4_peak_43965	chr7	28107410	28108467	10729	NM_175641	Ltbp4
Y24_broad_pvalue_1e-4_peak_14281	chr13	115246679	115246908	2366	NM_008046	Fst
Y24_broad_pvalue_1e-4_peak_46745	chr7	135396111	135396321	5890	NM_009365	Tgfb1i1
Y24_broad_pvalue_1e-4_peak_43971	chr7	28127804	28130742	-6642	NM_175641	Ltbp4
Y24_broad_pvalue_1e-4_peak_4753	chr10	80395192	80395831	2675	NM_008655	Gadd45b
Y24_broad_pvalue_1e-4_peak_32724	chr4	94841331	94841678	-122591	NM_010591	Jun
Y24_broad_pvalue_1e-4_peak_26892	chr2	71436898	71437104	-52190	NM_010054	Dlx2
Y24_broad_pvalue_1e-4_peak_12571	chr13	16104143	16104406	590	NM_008380	Inhba
Y24_broad_pvalue_1e-4_peak_4023	chr10	60881800	60882353	1356	NM_013611	Nodal
Y24_broad_pvalue_1e-4_peak_32723	chr4	94827778	94828159	-109055	NM_010591	Jun
Y24_broad_pvalue_1e-4_peak_2861	chr1	182804827	182805411	-18120	NM_177099	Lefty2
Y24_broad_pvalue_1e-4_peak_43040	chr6	135367618	135368339	50467	NM_010128	Emp1
Y24_broad_pvalue_1e-4_peak_4754	chr10	80403044	80403236	10304	NM_008655	Gadd45b
Y24_broad_pvalue_1e-4_peak_4755	chr10	80409773	80410003	17052	NM_008655	Gadd45b
Y24_broad_pvalue_1e-4_peak_43960	chr7	28091060	28092179	27048	NM_175641	Ltbp4
Y24_broad_pvalue_1e-4_peak_12879	chr13	38438821	38439126	1388	NM_007556	Bmp6
Y24_broad_pvalue_1e-4_peak_35968	chr5	30333802	30334668	-5419	NM_031168	Il6
Y24_broad_pvalue_1e-4_peak_8332	chr11	89161263	89161514	2485	NM_008711	Nog
Y24_broad_pvalue_1e-4_peak_31435	chr3	141507603	141507799	86851	NM_007560	Bmpr1b
Y24_broad_pvalue_1e-4_peak_48357	chr8	87501406	87504360	-236	NM_008416	Junb
Y24_broad_pvalue_1e-4_peak_26891	chr2	71431419	71431699	-46748	NM_010054	Dlx2
Y24_broad_pvalue_1e-4_peak_43962	chr7	28096334	28097166	21917	NM_175641	Ltbp4
Y24_broad_pvalue_1e-4_peak_32725	chr4	94912045	94912225	-193222	NM_010591	Jun
Y24_broad_pvalue_1e-4_peak_50264	chr9	23166107	23166711	138889	NM_028472	Bmper
Y24_broad_pvalue_1e-4_peak_43966	chr7	28109959	28111432	7972	NM_175641	Ltbp4
Y24_broad_pvalue_1e-4_peak_11415	chr12	87419899	87420539	-228	NM_009368	Tgfb3
Y24_broad_pvalue_1e-4_peak_13445	chr13	56712512	56712699	1641	NM_009369	Tgfbi
Y24_broad_pvalue_1e-4_peak_43920	chr7	26474345	26475469	2886	NM_011577	Tgfb1
Y24_broad_pvalue_1e-4_peak_32720	chr4	94718782	94720293	-624	NM_010591	Jun
Y24_broad_pvalue_1e-4_peak_28224	chr2	152567561	152567742	5664	NM_010495	Id1
Y24_broad_pvalue_1e-4_peak_51577	chr9	63564014	63564211	41689	NM_016769	Smad3
Y24_broad_pvalue_1e-4_peak_43046	chr6	135454071	135454529	136789	NM_010128	Emp1
Y24_broad_pvalue_1e-4_peak_39729	chr6	4495898	4496154	40408	NM_007743	Col1a2
Y24_broad_pvalue_1e-4_peak_43037	chr6	135327451	135328011	10220	NM_010128	Emp1
Y24_broad_pvalue_1e-4_peak_4737	chr10	80266780	80267321	-943	NM_007445	Amh
Y24_broad_pvalue_1e-4_peak_11366	chr12	86228172	86228355	-10818	NM_013589	Ltbp2
Y24_broad_pvalue_1e-4_peak_43039	chr6	135354920	135355181	37539	NM_010128	Emp1
Y24_broad_pvalue_1e-4_peak_37212	chr5	107679555	107680288	38693	NM_011578	Tgfbr3
Y24_broad_pvalue_1e-4_peak_26721	chr2	58409960	58410313	9103	NM_007394	Acvr1
Y24_broad_pvalue_1e-4_peak_51585	chr9	63700041	63700585	-94512	NM_016769	Smad3
Y24_broad_pvalue_1e-4_peak_4022	chr10	60879069	60879258	-1557	NM_013611	Nodal
Y24_broad_pvalue_1e-4_peak_4738	chr10	80270079	80271610	2851	NM_007445	Amh
Y24_broad_pvalue_1e-4_peak_14282	chr13	115248519	115249529	135	NM_008046	Fst
Y24_broad_pvalue_1e-4_peak_51581	chr9	63628096	63628270	-22382	NM_016769	Smad3
Y24_broad_pvalue_1e-4_peak_32291	chr4	47365652	47366733	98	NM_009370	Tgfbr1
Y24_broad_pvalue_1e-4_peak_28222	chr2	152561797	152563250	536	NM_010495	Id1
Y24_broad_pvalue_1e-4_peak_43959	chr7	28088626	28089067	29821	NM_175641	Ltbp4
Y24_broad_pvalue_1e-4_peak_2870	chr1	182860313	182861117	-4438	NM_010094	Lefty1
Y24_broad_pvalue_1e-4_peak_2871	chr1	182864290	182865945	-36	NM_010094	Lefty1

## Sheet: PCGF5.Targeted.up(GO)
Supplementary Data 2 PCGF5 binding profiles in ESCs and NPC
GO analysis of PCGF5 targeted up-regulated genes upon PCGF5-/- in NPC
Category	Count	%	Pvalue	List Total	Pop Hits	Pop Total	Fold Enrichment	Bonferroni	Benjamini	FDR	Term	Genes
GOTERM_BP_FAT	25	25	9.69576e-06	90	1874	17911	2.6549	0.0262639	0.0262639	0.0172847	GO:0008283~cell proliferation	Igfbp2, Klf9, Pdk1, Psmb10, Rarg, Lef1, Stat6, Six4, Ccpg1, Syk, Tns3, Cdh3, Fgf5, Dlc1, Pml, Lefty1, Rest, Spint2, Nodal, Epcam, Tfap2c, Hpn, Klf5, Ell3, Irf1
GOTERM_BP_FAT	23	23	1.25042e-05	90	1642	17911	2.78761	0.0337418	0.0170157	0.0222908	GO:0042127~regulation of cell proliferation	Igfbp2, Klf9, Rarg, Lef1, Stat6, Six4, Ccpg1, Syk, Tns3, Cdh3, Fgf5, Dlc1, Pml, Lefty1, Rest, Spint2, Nodal, Epcam, Tfap2c, Hpn, Klf5, Ell3, Irf1
GOTERM_BP_FAT	19	19	1.83754e-05	90	1189	17911	3.18016	0.0491899	0.0166731	0.0327556	GO:0071495~cellular response to endogenous stimulus	Igfbp2, Foxh1, Klf9, Rarg, Lef1, Itpr3, Syk, Fgf5, Calca, Pml, Rest, Spint2, Nodal, Socs2, Klf10, Trh, Klf5, Irf1, Atp1a2
GOTERM_BP_FAT	21	21	0.000152441	90	1662	17911	2.51458	0.341955	0.0993337	0.271432	GO:0050790~regulation of catalytic activity	Arrdc4, Pecam1, Adap1, Lef1, Ccpg1, Syk, Cdh3, Cdk5rap1, Dlc1, Calca, Pml, Rest, Spint2, Nodal, Wfdc2, Cdk12, Nqo1, Socs2, Rasa4, Hpn, Camk2b
GOTERM_MF_FAT	13	13	0.000154624	86	683	16866	3.73281	0.0607068	0.0607068	0.215844	GO:0000981~RNA polymerase II transcription factor activity, sequence-specific DNA binding	Foxh1, Klf9, Tal2, Lef1, Rarg, Stat6, Bhlhe40, Six4, Rest, Foxi3, Tfap2c, Klf5, Irf1
GOTERM_BP_FAT	21	21	0.000221875	90	1709	17911	2.44543	0.456168	0.114695	0.394834	GO:0031328~positive regulation of cellular biosynthetic process	Foxh1, Klf9, Rarg, Lef1, Stat6, Six4, Ccpg1, Syk, Cdh3, Cdk5rap1, Calca, Pml, Rest, Nodal, Epcam, Crlf3, Tfap2c, Hpn, Klf5, Ell3, Irf1
GOTERM_MF_FAT	14	14	0.000258823	86	833	16866	3.29607	0.0995287	0.0510683	0.361054	GO:0044212~transcription regulatory region DNA binding	Foxh1, Klf9, Tal2, Lef1, Rarg, Stat6, Six4, Bhlhe40, Rest, Tfap2c, Klf10, Klf5, Ell3, Irf1
GOTERM_MF_FAT	14	14	0.000264914	86	835	16866	3.28818	0.101748	0.035136	0.369536	GO:0000975~regulatory region DNA binding	Foxh1, Klf9, Tal2, Lef1, Rarg, Stat6, Six4, Bhlhe40, Rest, Tfap2c, Klf10, Klf5, Ell3, Irf1
GOTERM_MF_FAT	14	14	0.000274281	86	838	16866	3.27641	0.10515	0.0273926	0.382579	GO:0001067~regulatory region nucleic acid binding	Foxh1, Klf9, Tal2, Lef1, Rarg, Stat6, Six4, Bhlhe40, Rest, Tfap2c, Klf10, Klf5, Ell3, Irf1
GOTERM_BP_FAT	21	21	0.000290448	90	1744	17911	2.39635	0.549499	0.124447	0.516563	GO:0009891~positive regulation of biosynthetic process	Foxh1, Klf9, Rarg, Lef1, Stat6, Six4, Ccpg1, Syk, Cdh3, Cdk5rap1, Calca, Pml, Rest, Nodal, Epcam, Crlf3, Tfap2c, Hpn, Klf5, Ell3, Irf1
GOTERM_BP_FAT	20	20	0.000291579	90	1608	17911	2.47526	0.550896	0.108061	0.51857	GO:0009719~response to endogenous stimulus	Igfbp2, Foxh1, Klf9, Rarg, Lef1, Itpr3, Syk, Fgf5, Calca, Pml, Rest, Spint2, Nodal, Socs2, Klf10, Trh, Hpn, Klf5, Irf1, Atp1a2
GOTERM_BP_FAT	24	24	0.000360403	90	2201	17911	2.17004	0.628232	0.116342	0.640603	GO:0065009~regulation of molecular function	Foxh1, Arrdc4, Pecam1, Adap1, Lef1, Ccpg1, Bhlhe40, Syk, Cdh3, Cdk5rap1, Dlc1, Calca, Pml, Rest, Spint2, Nodal, Wfdc2, Cdk12, Nqo1, Socs2, Rasa4, Hpn, Camk2b, Atp1a2
GOTERM_BP_DIRECT	15	15	0.000384635	91	995	18082	2.99553	0.254662	0.254662	0.585238	GO:0045944~positive regulation of transcription from RNA polymerase II promoter	Foxh1, Klf9, Rarg, Lef1, Stat6, Six4, Ccpg1, Pml, Nodal, Epcam, Crlf3, Tfap2c, Klf5, Ell3, Irf1
GOTERM_BP_FAT	23	23	0.000494091	90	2103	17911	2.17654	0.742469	0.139925	0.877242	GO:0071310~cellular response to organic substance	Igfbp2, Foxh1, Klf9, Irgm1, Ptp4a3, Rarg, Lef1, Itpr3, Stat6, Syk, Fgf5, Calca, Pml, Slc29a1, Rest, Spint2, Nodal, Socs2, Klf10, Trh, Klf5, Irf1, Atp1a2
GOTERM_BP_FAT	9	9	0.000506188	90	370	17911	4.84081	0.750884	0.129758	0.898628	GO:0060562~epithelial tube morphogenesis	Foxh1, Spint2, Nodal, Rarg, Lef1, Tfap2c, Six4, Pml, Dlc1
GOTERM_MF_FAT	9	9	0.000511922	86	366	16866	4.82253	0.187291	0.040628	0.712953	GO:0001228~transcriptional activator activity, RNA polymerase II transcription regulatory region sequence-specific binding	Foxh1, Klf9, Lef1, Tfap2c, Stat6, Six4, Klf5, Rest, Irf1
GOTERM_BP_FAT	35	35	0.000573552	90	4025	17911	1.73053	0.792962	0.133392	1.01764	GO:0019438~aromatic compound biosynthetic process	Zfp473, Foxh1, Slc25a39, Helb, Tal2, Rarg, Lef1, Stat6, Syk, Calca, Lefty1, Pml, Hist4h4, Chd9, Epcam, Tfap2c, Hpn, Klf9, Med11, Rnasek, Ccpg1, Six4, Bhlhe40, Cdh3, Rest, Phf11d, Poli, Nodal, Cdk12, Crlf3, Klf10, Cdyl, Klf5, Ell3, Irf1
GOTERM_CC_DIRECT	46	46	0.000580636	97	6019	19662	1.54914	0.0855605	0.0855605	0.694313	GO:0005634~nucleus	Zfp473, Foxh1, Helb, Hormad2, Tal2, Psmb10, Rarg, Lef1, Stat6, Syk, Dlc1, Calca, Pml, Foxi3, Hist4h4, Chd9, Tfap2c, Rsph1, Trh, Anxa11, Hirip3, Gpx4, Med11, Klf9, Nfu1, Ptp4a3, Adap1, Itpr3, Bhlhe40, Six4, Csrp2, Rest, Def6, Phf11d, Poli, Tle6, Cdk12, Tesk2, Aqp3, Nefh, Klf10, Cdyl, Klf5, Ell3, Irf1, Crxos
GOTERM_BP_FAT	20	20	0.000620208	90	1708	17911	2.33034	0.817864	0.132306	1.09999	GO:0010628~positive regulation of gene expression	Foxh1, Klf9, Rarg, Lef1, Stat6, Six4, Ccpg1, Cdh3, Cdk5rap1, Pml, Rest, Hist4h4, Nodal, Epcam, Crlf3, Tfap2c, Hpn, Klf5, Ell3, Irf1
GOTERM_BP_FAT	15	15	0.000636867	90	1049	17911	2.84573	0.82601	0.125864	1.12938	GO:0045944~positive regulation of transcription from RNA polymerase II promoter	Foxh1, Klf9, Rarg, Lef1, Stat6, Six4, Ccpg1, Pml, Nodal, Epcam, Crlf3, Tfap2c, Klf5, Ell3, Irf1
GOTERM_BP_FAT	19	19	0.000655101	90	1577	17911	2.39772	0.834509	0.120576	1.16154	GO:0010557~positive regulation of macromolecule biosynthetic process	Foxh1, Klf9, Rarg, Lef1, Stat6, Six4, Ccpg1, Syk, Cdk5rap1, Pml, Rest, Nodal, Epcam, Crlf3, Tfap2c, Hpn, Klf5, Ell3, Irf1
GOTERM_BP_FAT	32	32	0.00069664	90	3565	17911	1.78635	0.852355	0.119733	1.23476	GO:0032774~RNA biosynthetic process	Zfp473, Foxh1, Helb, Tal2, Rarg, Lef1, Stat6, Syk, Calca, Lefty1, Pml, Hist4h4, Chd9, Epcam, Tfap2c, Hpn, Klf9, Med11, Rnasek, Ccpg1, Six4, Bhlhe40, Rest, Phf11d, Nodal, Cdk12, Crlf3, Cdyl, Klf10, Klf5, Ell3, Irf1
GOTERM_BP_FAT	12	12	0.00070175	90	702	17911	3.4019	0.854413	0.113466	1.24376	GO:0035295~tube development	Foxh1, Spint2, Nodal, Epcam, Rarg, Lef1, Tfap2c, Six4, Tns3, Klf5, Pml, Dlc1
GOTERM_BP_FAT	10	10	0.000708447	90	488	17911	4.0781	0.857066	0.108129	1.25556	GO:0048732~gland development	Nodal, Socs2, Rarg, Lef1, Tfap2c, Stat6, Six4, Hpn, Pml, Slc29a1
GOTERM_BP_FAT	14	14	0.000750813	90	943	17911	2.95457	0.87277	0.108226	1.33017	GO:0008284~positive regulation of cell proliferation	Igfbp2, Lef1, Rarg, Ccpg1, Cdh3, Tns3, Syk, Pml, Fgf5, Nodal, Epcam, Hpn, Klf5, Ell3
GOTERM_BP_FAT	27	27	0.000824702	90	2794	17911	1.92316	0.896143	0.112367	1.46017	GO:0010604~positive regulation of macromolecule metabolic process	Foxh1, Arrdc4, Rarg, Lef1, Stat6, Syk, Dlc1, Calca, Cdk5rap1, Pml, Lefty1, Hist4h4, Lefty2, Epcam, Tfap2c, Hpn, Klf9, Pecam1, Six4, Ccpg1, Cdh3, Rest, Nodal, Crlf3, Klf5, Ell3, Irf1
GOTERM_BP_FAT	6	6	0.000855816	90	148	17911	8.06802	0.904652	0.110869	1.51486	GO:0030879~mammary gland development	Socs2, Lef1, Tfap2c, Stat6, Pml, Slc29a1
GOTERM_BP_FAT	17	17	0.000868936	90	1343	17911	2.51913	0.908028	0.107413	1.53791	GO:1902680~positive regulation of RNA biosynthetic process	Foxh1, Klf9, Rarg, Lef1, Stat6, Six4, Ccpg1, Pml, Rest, Nodal, Epcam, Crlf3, Tfap2c, Hpn, Klf5, Ell3, Irf1
GOTERM_BP_FAT	29	29	0.000905292	90	3129	17911	1.84446	0.91677	0.106855	1.60177	GO:0006351~transcription, DNA-templated	Foxh1, Tal2, Rarg, Lef1, Stat6, Syk, Calca, Pml, Lefty1, Hist4h4, Chd9, Epcam, Tfap2c, Klf9, Med11, Rnasek, Ccpg1, Six4, Bhlhe40, Rest, Phf11d, Nodal, Cdk12, Crlf3, Cdyl, Klf10, Klf5, Ell3, Irf1
GOTERM_BP_FAT	20	20	0.000983249	90	1774	17911	2.24364	0.932818	0.110776	1.73856	GO:0006357~regulation of transcription from RNA polymerase II promoter	Foxh1, Klf9, Med11, Rarg, Lef1, Stat6, Six4, Ccpg1, Bhlhe40, Pml, Lefty1, Rest, Nodal, Epcam, Cdk12, Crlf3, Tfap2c, Klf5, Ell3, Irf1
GOTERM_BP_FAT	9	9	0.00103461	90	413	17911	4.3368	0.94166	0.111655	1.82859	GO:0035239~tube morphogenesis	Foxh1, Spint2, Nodal, Rarg, Lef1, Tfap2c, Six4, Pml, Dlc1
GOTERM_BP_FAT	12	12	0.00105561	90	738	17911	3.23595	0.944932	0.109496	1.86538	GO:0016337~single organismal cell-cell adhesion	Igfbp2, Spint2, Nodal, Epcam, Fblim1, Psmb10, Stk10, Lef1, Stat6, Syk, Cdh3, Irf1
GOTERM_BP_FAT	34	34	0.00116464	90	4009	17911	1.6878	0.959189	0.115764	2.05617	GO:0018130~heterocycle biosynthetic process	Zfp473, Foxh1, Slc25a39, Helb, Tal2, Rarg, Lef1, Stat6, Syk, Calca, Lefty1, Pml, Hist4h4, Chd9, Epcam, Tfap2c, Hpn, Klf9, Med11, Rnasek, Ccpg1, Six4, Bhlhe40, Rest, Phf11d, Poli, Nodal, Cdk12, Crlf3, Cdyl, Klf10, Klf5, Ell3, Irf1
GOTERM_BP_FAT	17	17	0.00131822	90	1397	17911	2.42175	0.973241	0.125504	2.32431	GO:0051254~positive regulation of RNA metabolic process	Foxh1, Klf9, Rarg, Lef1, Stat6, Six4, Ccpg1, Pml, Rest, Nodal, Epcam, Crlf3, Tfap2c, Hpn, Klf5, Ell3, Irf1
GOTERM_BP_FAT	13	13	0.00155577	90	896	17911	2.88744	0.986073	0.141561	2.7377	GO:0051336~regulation of hydrolase activity	Pecam1, Lef1, Adap1, Ccpg1, Dlc1, Pml, Rest, Spint2, Nodal, Wfdc2, Hpn, Rasa4, Camk2b
GOTERM_BP_FAT	19	19	0.00155772	90	1700	17911	2.22424	0.986147	0.13719	2.74108	GO:0006366~transcription from RNA polymerase II promoter	Foxh1, Klf9, Rarg, Lef1, Stat6, Six4, Ccpg1, Bhlhe40, Pml, Lefty1, Rest, Nodal, Epcam, Cdk12, Crlf3, Tfap2c, Klf5, Ell3, Irf1
GOTERM_BP_FAT	10	10	0.00161243	90	549	17911	3.62497	0.988082	0.137273	2.83607	GO:0032870~cellular response to hormone stimulus	Igfbp2, Foxh1, Klf9, Nodal, Socs2, Rarg, Trh, Rest, Atp1a2, Irf1
GOTERM_BP_FAT	25	25	0.00162485	90	2607	17911	1.90843	0.988482	0.134107	2.8576	GO:0070887~cellular response to chemical stimulus	Foxh1, Igfbp2, Irgm1, Lef1, Rarg, Stat6, Syk, Pml, Calca, Fgf5, Socs2, Trh, Klf9, Pdk1, Ptp4a3, Itpr3, Rest, Slc29a1, Spint2, Nodal, Klf10, Rasa4, Klf5, Atp1a2, Irf1
GOTERM_BP_FAT	15	15	0.0016363	90	1157	17911	2.58009	0.988839	0.131058	2.87746	GO:0060429~epithelium development	Foxh1, Pecam1, Rarg, Lef1, Stat6, Six4, Cdh3, Pml, Dlc1, Spint2, Nodal, Epcam, Tfap2c, Hpn, Klf5
GOTERM_BP_FAT	26	26	0.00166445	90	2769	17911	1.86865	0.98967	0.129395	2.92628	GO:0031325~positive regulation of cellular metabolic process	Foxh1, Arrdc4, Lef1, Rarg, Stat6, Syk, Lefty1, Pml, Calca, Dlc1, Cdk5rap1, Lefty2, Epcam, Tfap2c, Hpn, Klf9, Pecam1, Six4, Ccpg1, Cdh3, Rest, Nodal, Crlf3, Klf5, Ell3, Irf1
GOTERM_BP_FAT	33	33	0.00191644	90	3952	17911	1.66178	0.994834	0.143476	3.3622	GO:0034654~nucleobase-containing compound biosynthetic process	Zfp473, Foxh1, Helb, Tal2, Rarg, Lef1, Stat6, Syk, Calca, Lefty1, Pml, Hist4h4, Chd9, Epcam, Tfap2c, Hpn, Klf9, Med11, Rnasek, Ccpg1, Six4, Bhlhe40, Rest, Phf11d, Poli, Nodal, Cdk12, Crlf3, Cdyl, Klf10, Klf5, Ell3, Irf1
GOTERM_BP_FAT	12	12	0.00192912	90	796	17911	3.00017	0.995011	0.140534	3.38408	GO:0098602~single organism cell adhesion	Igfbp2, Spint2, Nodal, Epcam, Fblim1, Psmb10, Stk10, Lef1, Stat6, Syk, Cdh3, Irf1
GOTERM_BP_FAT	30	30	0.0020138	90	3458	17911	1.72653	0.996048	0.142477	3.53012	GO:2001141~regulation of RNA biosynthetic process	Zfp473, Foxh1, Tal2, Rarg, Lef1, Stat6, Syk, Calca, Pml, Lefty1, Hist4h4, Chd9, Epcam, Tfap2c, Hpn, Klf9, Med11, Ccpg1, Six4, Bhlhe40, Rest, Phf11d, Nodal, Cdk12, Crlf3, Cdyl, Klf10, Klf5, Ell3, Irf1
GOTERM_MF_FAT	11	11	0.00203966	86	674	16866	3.20071	0.5626	0.128742	2.81267	GO:0000976~transcription regulatory region sequence-specific DNA binding	Klf9, Tal2, Rarg, Lef1, Tfap2c, Klf10, Stat6, Six4, Klf5, Rest, Irf1
GOTERM_BP_FAT	19	19	0.0020463	90	1742	17911	2.17061	0.996386	0.140985	3.58613	GO:0051173~positive regulation of nitrogen compound metabolic process	Foxh1, Klf9, Rarg, Lef1, Stat6, Six4, Ccpg1, Cdk5rap1, Pml, Calca, Rest, Nodal, Epcam, Crlf3, Tfap2c, Hpn, Klf5, Ell3, Irf1
GOTERM_BP_FAT	27	27	0.00206517	90	2972	17911	1.80797	0.996568	0.13872	3.61862	GO:0010033~response to organic substance	Foxh1, Igfbp2, Irgm1, Rarg, Lef1, Stat6, Syk, Fgf5, Pml, Lefty1, Calca, Nqo1, Socs2, Trh, Hpn, Klf9, Ptp4a3, Itpr3, Rest, Slc29a1, Spint2, Nodal, Aqp3, Klf10, Klf5, Irf1, Atp1a2
GOTERM_BP_FAT	16	16	0.00235338	90	1339	17911	2.37803	0.998447	0.152816	4.11368	GO:0045893~positive regulation of transcription, DNA-templated	Foxh1, Klf9, Rarg, Lef1, Stat6, Six4, Ccpg1, Pml, Rest, Nodal, Epcam, Crlf3, Tfap2c, Klf5, Ell3, Irf1
GOTERM_BP_FAT	16	16	0.00235338	90	1339	17911	2.37803	0.998447	0.152816	4.11368	GO:1903508~positive regulation of nucleic acid-templated transcription	Foxh1, Klf9, Rarg, Lef1, Stat6, Six4, Ccpg1, Pml, Rest, Nodal, Epcam, Crlf3, Tfap2c, Klf5, Ell3, Irf1
GOTERM_BP_FAT	27	27	0.00240931	90	3004	17911	1.78872	0.998669	0.152563	4.20948	GO:0009893~positive regulation of metabolic process	Foxh1, Arrdc4, Rarg, Lef1, Stat6, Syk, Dlc1, Calca, Cdk5rap1, Pml, Lefty1, Hist4h4, Lefty2, Epcam, Tfap2c, Hpn, Klf9, Pecam1, Six4, Ccpg1, Cdh3, Rest, Nodal, Crlf3, Klf5, Ell3, Irf1
GOTERM_BP_FAT	15	15	0.00242464	90	1207	17911	2.47321	0.998724	0.150009	4.23572	GO:0045892~negative regulation of transcription, DNA-templated	Foxh1, Rarg, Lef1, Stat6, Six4, Bhlhe40, Calca, Pml, Lefty1, Rest, Hist4h4, Nodal, Klf10, Klf5, Irf1
GOTERM_BP_FAT	8	8	0.00244887	90	370	17911	4.30294	0.998806	0.148067	4.27718	GO:0048545~response to steroid hormone	Igfbp2, Foxh1, Klf9, Nodal, Rarg, Trh, Rest, Atp1a2
GOTERM_BP_FAT	16	16	0.00251046	90	1348	17911	2.36215	0.998992	0.14825	4.3825	GO:0051674~localization of cell	Robo4, Pecam1, Ptp4a3, Lef1, Six4, Syk, Tns3, 2900011O08Rik, Pml, Lefty1, Calca, Dlc1, Spint2, Nodal, Epcam, Stk10
GOTERM_BP_FAT	16	16	0.00251046	90	1348	17911	2.36215	0.998992	0.14825	4.3825	GO:0048870~cell motility	Robo4, Pecam1, Ptp4a3, Lef1, Six4, Syk, Tns3, 2900011O08Rik, Pml, Lefty1, Calca, Dlc1, Spint2, Nodal, Epcam, Stk10
GOTERM_BP_FAT	18	18	0.00263069	90	1637	17911	2.18827	0.999276	0.151543	4.58776	GO:0045935~positive regulation of nucleobase-containing compound metabolic process	Foxh1, Klf9, Rarg, Lef1, Stat6, Six4, Ccpg1, Pml, Calca, Rest, Nodal, Epcam, Crlf3, Tfap2c, Hpn, Klf5, Ell3, Irf1
GOTERM_BP_FAT	15	15	0.00271501	90	1222	17911	2.44285	0.999426	0.152819	4.73146	GO:1903507~negative regulation of nucleic acid-templated transcription	Foxh1, Rarg, Lef1, Stat6, Six4, Bhlhe40, Calca, Pml, Lefty1, Rest, Hist4h4, Nodal, Klf10, Klf5, Irf1
GOTERM_MF_FAT	11	11	0.0027974	86	704	16866	3.06432	0.678428	0.149624	3.83874	GO:1990837~sequence-specific double-stranded DNA binding	Klf9, Tal2, Rarg, Lef1, Tfap2c, Klf10, Stat6, Six4, Klf5, Rest, Irf1
GOTERM_BP_DIRECT	4	4	0.0028733	91	57	18082	13.9441	0.889015	0.666856	4.29518	GO:0032526~response to retinoic acid	Igfbp2, Rarg, Aqp3, Lefty1
GOTERM_BP_FAT	30	30	0.00300085	90	3548	17911	1.68273	0.999739	0.16418	5.21711	GO:0097659~nucleic acid-templated transcription	Zfp473, Foxh1, Tal2, Rarg, Lef1, Stat6, Syk, Calca, Pml, Lefty1, Hist4h4, Chd9, Epcam, Tfap2c, Klf9, Med11, Rnasek, Ccpg1, Six4, Bhlhe40, Rest, Phf11d, Nodal, Cdk12, Crlf3, Cdyl, Klf10, Klf5, Ell3, Irf1
GOTERM_BP_FAT	15	15	0.00303362	90	1237	17911	2.41323	0.999761	0.162594	5.27265	GO:1902679~negative regulation of RNA biosynthetic process	Foxh1, Rarg, Lef1, Stat6, Six4, Bhlhe40, Calca, Pml, Lefty1, Rest, Hist4h4, Nodal, Klf10, Klf5, Irf1
GOTERM_BP_FAT	12	12	0.00306445	90	845	17911	2.82619	0.999781	0.160977	5.32486	GO:0051093~negative regulation of developmental process	Hist4h4, Nodal, Socs2, Rarg, Lef1, Six4, Hpn, Cdh3, 2900011O08Rik, Pml, Rest, Irf1
GOTERM_BP_FAT	17	17	0.00330553	90	1529	17911	2.21268	0.999887	0.169298	5.7322	GO:0040011~locomotion	Robo4, Pecam1, Ptp4a3, Lef1, Six4, Syk, Tns3, 2900011O08Rik, Pml, Lefty1, Calca, Dlc1, Spint2, Nodal, Epcam, Stk10, Atp1a2
GOTERM_BP_FAT	30	30	0.00336879	90	3575	17911	1.67002	0.999905	0.169111	5.83882	GO:0051252~regulation of RNA metabolic process	Zfp473, Foxh1, Tal2, Rarg, Lef1, Stat6, Syk, Calca, Pml, Lefty1, Hist4h4, Chd9, Epcam, Tfap2c, Hpn, Klf9, Med11, Ccpg1, Six4, Bhlhe40, Rest, Phf11d, Nodal, Cdk12, Crlf3, Cdyl, Klf10, Klf5, Ell3, Irf1
GOTERM_BP_FAT	34	34	0.00345756	90	4268	17911	1.58537	0.999926	0.170075	5.98823	GO:0010468~regulation of gene expression	Zfp473, Foxh1, Tapbp, Tal2, Rarg, Lef1, Stat6, Syk, Fgf5, Calca, Lefty1, Cdk5rap1, Pml, Hist4h4, Chd9, Epcam, Tfap2c, Hpn, Klf9, Med11, Ccpg1, Six4, Bhlhe40, Cdh3, Rest, Phf11d, Nodal, Cdk12, Crlf3, Cdyl, Klf10, Klf5, Ell3, Irf1
GOTERM_MF_FAT	8	8	0.00357019	86	391	16866	4.01261	0.765081	0.165618	4.87482	GO:0000982~transcription factor activity, RNA polymerase II core promoter proximal region sequence-specific binding	Lef1, Tfap2c, Stat6, Six4, Bhlhe40, Klf5, Rest, Irf1
GOTERM_BP_FAT	15	15	0.0036589	90	1263	17911	2.36355	0.999957	0.175932	6.32629	GO:0048646~anatomical structure formation involved in morphogenesis	Foxh1, Robo4, Pecam1, Rarg, Lef1, Six4, Syk, 2900011O08Rik, Pml, Dlc1, Spint2, Nodal, Tfap2c, Rsph1, Klf5
GOTERM_BP_FAT	3	3	0.00395161	90	19	17911	31.4228	0.999981	0.185409	6.81572	GO:0045063~T-helper 1 cell differentiation	Lef1, Stat6, Irf1
GOTERM_BP_FAT	16	16	0.00403031	90	1417	17911	2.24713	0.999985	0.185587	6.94689	GO:0045934~negative regulation of nucleobase-containing compound metabolic process	Foxh1, Helb, Rarg, Lef1, Stat6, Six4, Bhlhe40, Calca, Pml, Lefty1, Rest, Hist4h4, Nodal, Klf10, Klf5, Irf1
GOTERM_BP_FAT	29	29	0.00403212	90	3449	17911	1.67333	0.999985	0.182616	6.94992	GO:0006355~regulation of transcription, DNA-templated	Zfp473, Foxh1, Tal2, Rarg, Lef1, Stat6, Syk, Calca, Pml, Lefty1, Hist4h4, Chd9, Epcam, Tfap2c, Klf9, Med11, Ccpg1, Six4, Bhlhe40, Rest, Phf11d, Nodal, Cdk12, Crlf3, Cdyl, Klf10, Klf5, Ell3, Irf1
GOTERM_BP_FAT	29	29	0.00408362	90	3452	17911	1.67188	0.999987	0.181744	7.03566	GO:1903506~regulation of nucleic acid-templated transcription	Zfp473, Foxh1, Tal2, Rarg, Lef1, Stat6, Syk, Calca, Pml, Lefty1, Hist4h4, Chd9, Epcam, Tfap2c, Klf9, Med11, Ccpg1, Six4, Bhlhe40, Rest, Phf11d, Nodal, Cdk12, Crlf3, Cdyl, Klf10, Klf5, Ell3, Irf1
GOTERM_BP_FAT	15	15	0.00420889	90	1283	17911	2.32671	0.999991	0.183819	7.24392	GO:0051253~negative regulation of RNA metabolic process	Foxh1, Rarg, Lef1, Stat6, Six4, Bhlhe40, Calca, Pml, Lefty1, Rest, Hist4h4, Nodal, Klf10, Klf5, Irf1
GOTERM_BP_FAT	19	19	0.00440651	90	1870	17911	2.02204	0.999995	0.188613	7.57155	GO:0012501~programmed cell death	Robo4, Pdk1, Rarg, Lef1, Six4, Dlc1, Pml, Lefty1, Rest, Mtfp1, Nodal, Lefty2, Epcam, Gls2, Nqo1, Hpn, Ell3, Camk2b, Irf1
GOTERM_BP_FAT	10	10	0.00444086	90	639	17911	3.11441	0.999995	0.18704	7.6284	GO:0030155~regulation of cell adhesion	Igfbp2, Spint2, Nodal, Epcam, Lef1, Syk, Pml, Dlc1, Calca, Irf1
GOTERM_BP_FAT	18	18	0.00448453	90	1724	17911	2.07784	0.999996	0.185865	7.70061	GO:0006928~movement of cell or subcellular component	Robo4, Pecam1, Ptp4a3, Lef1, Six4, Syk, Tns3, 2900011O08Rik, Pml, Lefty1, Calca, Dlc1, Spint2, Nodal, Epcam, Stk10, Nefh, Atp1a2
GOTERM_BP_FAT	14	14	0.00457665	90	1157	17911	2.40809	0.999997	0.18651	7.85276	GO:0051241~negative regulation of multicellular organismal process	Rarg, Lef1, Six4, Cdh3, 2900011O08Rik, Pml, Calca, Rest, Hist4h4, Nodal, Socs2, Hpn, Irf1, Atp1a2
GOTERM_MF_FAT	21	21	0.00461801	86	2159	16866	1.90757	0.846588	0.18803	6.26309	GO:0003677~DNA binding	Zfp473, Foxh1, Klf9, Tal2, Rarg, Lef1, Stat6, Six4, Bhlhe40, Pml, Foxi3, Rest, Hist4h4, Poli, Chd9, Tfap2c, Klf10, Klf5, Ell3, Crxos, Irf1
GOTERM_BP_FAT	19	19	0.00487293	90	1888	17911	2.00276	0.999998	0.194484	8.34052	GO:2000026~regulation of multicellular organismal development	Rarg, Lef1, Jade2, Stat6, Six4, Syk, Cdh3, 2900011O08Rik, Pml, Rest, Hist4h4, Nodal, Tle6, Socs2, Klf10, Hpn, Ell3, Camk2b, Irf1
GOTERM_BP_DIRECT	19	19	0.00490614	91	1885	18082	2.00284	0.976658	0.714212	7.22918	GO:0006351~transcription, DNA-templated	Foxh1, Med11, Klf9, Tal2, Rarg, Lef1, Stat6, Six4, Bhlhe40, Pml, Rest, Phf11d, Chd9, Tfap2c, Cdyl, Klf10, Klf5, Ell3, Irf1
GOTERM_BP_FAT	10	10	0.00490981	90	649	17911	3.06643	0.999999	0.193018	8.40106	GO:0008285~negative regulation of cell proliferation	Spint2, Klf9, Nodal, Rarg, Hpn, Lefty1, Pml, Dlc1, Rest, Irf1
GOTERM_BP_FAT	6	6	0.00499576	90	222	17911	5.37868	0.999999	0.193304	8.54201	GO:0071383~cellular response to steroid hormone stimulus	Foxh1, Klf9, Nodal, Rarg, Rest, Atp1a2
GOTERM_BP_FAT	13	13	0.00504994	90	1035	17911	2.49966	0.999999	0.192493	8.63076	GO:0040007~growth	Igfbp2, Tal2, Lef1, Rarg, Jade2, Six4, Pml, Lefty1, Lefty2, Socs2, Crlf3, Tfap2c, Hpn
GOTERM_MF_DIRECT	19	19	0.00509655	90	1847	17446	1.99407	0.668348	0.668348	6.27918	GO:0003677~DNA binding	Zfp473, Foxh1, Klf9, Tal2, Rarg, Lef1, Stat6, Six4, Bhlhe40, Pml, Rest, Hist4h4, Poli, Chd9, Tfap2c, Klf10, Klf5, Crxos, Irf1
GOTERM_BP_FAT	9	9	0.00528171	90	538	17911	3.32918	1	0.197684	9.00948	GO:0002009~morphogenesis of an epithelium	Foxh1, Spint2, Nodal, Rarg, Lef1, Tfap2c, Six4, Pml, Dlc1
GOTERM_BP_FAT	3	3	0.00528679	90	22	17911	27.1379	1	0.195211	9.01776	GO:0043921~modulation by host of viral transcription	Lef1, Hpn, Rest
GOTERM_BP_FAT	3	3	0.00528679	90	22	17911	27.1379	1	0.195211	9.01776	GO:0052472~modulation by host of symbiont transcription	Lef1, Hpn, Rest
GOTERM_BP_FAT	5	5	0.00549352	90	142	17911	7.00743	1	0.199382	9.3543	GO:0022612~gland morphogenesis	Rarg, Tfap2c, Stat6, Hpn, Pml
GOTERM_BP_FAT	22	22	0.00563208	90	2380	17911	1.8396	1	0.201238	9.5792	GO:0031324~negative regulation of cellular metabolic process	Foxh1, Pecam1, Helb, Rarg, Lef1, Stat6, Six4, Bhlhe40, Cdk5rap1, Calca, Lefty1, Pml, Rest, Spint2, Hist4h4, Nodal, Wfdc2, Socs2, Klf10, Hpn, Klf5, Irf1
GOTERM_BP_FAT	33	33	0.0056456	90	4221	17911	1.55588	1	0.199097	9.60111	GO:0051171~regulation of nitrogen compound metabolic process	Zfp473, Foxh1, Helb, Tal2, Rarg, Lef1, Stat6, Syk, Calca, Lefty1, Cdk5rap1, Pml, Hist4h4, Chd9, Epcam, Tfap2c, Hpn, Klf9, Med11, Ccpg1, Slc7a7, Six4, Bhlhe40, Rest, Phf11d, Nodal, Cdk12, Crlf3, Klf10, Cdyl, Klf5, Ell3, Irf1
GOTERM_BP_FAT	3	3	0.00577167	90	23	17911	25.958	1	0.200518	9.80524	GO:0052312~modulation of transcription in other organism involved in symbiotic interaction	Lef1, Hpn, Rest
GOTERM_MF_FAT	13	13	0.00577812	86	1040	16866	2.45145	0.904337	0.209186	7.77818	GO:0043565~sequence-specific DNA binding	Foxh1, Klf9, Tal2, Rarg, Lef1, Tfap2c, Klf10, Stat6, Six4, Klf5, Rest, Foxi3, Irf1
GOTERM_BP_FAT	17	17	0.00579416	90	1620	17911	2.08839	1	0.19872	9.8416	GO:0010941~regulation of cell death	Robo4, Rarg, Lef1, Six4, Pml, Lefty1, Dlc1, Rest, Nodal, Lefty2, Epcam, Gls2, Nqo1, Hpn, Ell3, Camk2b, Irf1
GOTERM_BP_FAT	12	12	0.00588819	90	922	17911	2.59017	1	0.199138	9.99351	GO:0044092~negative regulation of molecular function	Foxh1, Spint2, Pecam1, Wfdc2, Socs2, Nqo1, Lef1, Rasa4, Hpn, Bhlhe40, Cdk5rap1, Atp1a2
GOTERM_BP_FAT	16	16	0.00608909	90	1482	17911	2.14857	1	0.202731	10.3172	GO:0042981~regulation of apoptotic process	Robo4, Rarg, Lef1, Six4, Pml, Lefty1, Dlc1, Rest, Nodal, Lefty2, Epcam, Gls2, Nqo1, Hpn, Ell3, Camk2b
GOTERM_MF_FAT	11	11	0.00611837	86	787	16866	2.74114	0.91672	0.202249	8.21821	GO:0003690~double-stranded DNA binding	Klf9, Tal2, Rarg, Lef1, Tfap2c, Klf10, Stat6, Six4, Klf5, Rest, Irf1
GOTERM_BP_FAT	14	14	0.00615069	90	1199	17911	2.32373	1	0.202131	10.4163	GO:0016477~cell migration	Robo4, Pecam1, Ptp4a3, Lef1, Six4, Syk, Tns3, 2900011O08Rik, Pml, Lefty1, Calca, Dlc1, Nodal, Stk10
GOTERM_BP_FAT	5	5	0.00650063	90	149	17911	6.67823	1	0.209871	10.977	GO:0001838~embryonic epithelial tube formation	Spint2, Nodal, Rarg, Six4, Dlc1
GOTERM_BP_FAT	5	5	0.00665382	90	150	17911	6.6337	1	0.211795	11.2214	GO:0072175~epithelial tube formation	Spint2, Nodal, Rarg, Six4, Dlc1
GOTERM_BP_FAT	4	4	0.00665604	90	77	17911	10.3382	1	0.209449	11.2249	GO:0060395~SMAD protein signal transduction	Nodal, Lefty2, Jade2, Lefty1
GOTERM_BP_FAT	7	7	0.00666889	90	337	17911	4.13376	1	0.207449	11.2454	GO:0007178~transmembrane receptor protein serine/threonine kinase signaling pathway	Foxh1, Nodal, Lefty2, Lef1, Jade2, Lefty1, Pml
GOTERM_BP_DIRECT	4	4	0.00668844	91	77	18082	10.3222	0.994066	0.722458	9.73221	GO:0060395~SMAD protein signal transduction	Nodal, Lefty2, Jade2, Lefty1
GOTERM_BP_FAT	16	16	0.00670908	90	1498	17911	2.12562	1	0.206245	11.3094	GO:0043067~regulation of programmed cell death	Robo4, Rarg, Lef1, Six4, Pml, Lefty1, Dlc1, Rest, Nodal, Lefty2, Epcam, Gls2, Nqo1, Hpn, Ell3, Camk2b
GOTERM_BP_FAT	31	31	0.00685993	90	3924	17911	1.57221	1	0.208065	11.5492	GO:0019219~regulation of nucleobase-containing compound metabolic process	Zfp473, Foxh1, Helb, Tal2, Rarg, Lef1, Stat6, Syk, Calca, Pml, Lefty1, Hist4h4, Chd9, Epcam, Tfap2c, Hpn, Klf9, Med11, Ccpg1, Six4, Bhlhe40, Rest, Phf11d, Nodal, Cdk12, Crlf3, Cdyl, Klf10, Klf5, Ell3, Irf1
GOTERM_BP_FAT	36	36	0.0068992	90	4810	17911	1.48948	1	0.20686	11.6116	GO:0034645~cellular macromolecule biosynthetic process	Zfp473, Foxh1, Slc25a39, Helb, Tal2, Rarg, Lef1, Stat6, Syk, Calca, Lefty1, Pml, Cdk5rap1, Hist4h4, Chd9, Epcam, Mrps24, Tfap2c, Klf9, Med11, Rnasek, Ccpg1, Six4, Bhlhe40, Rest, Pigl, Phf11d, Poli, Nodal, Cdk12, Crlf3, Klf10, Cdyl, Klf5, Ell3, Irf1
GOTERM_BP_FAT	18	18	0.00696499	90	1802	17911	1.9879	1	0.206383	11.7159	GO:0045595~regulation of cell differentiation	Rarg, Lef1, Jade2, Six4, Syk, 2900011O08Rik, Rest, Hist4h4, Nodal, Cdk12, Tle6, Socs2, Klf10, Hpn, Klf5, Ell3, Camk2b, Irf1
GOTERM_BP_FAT	21	21	0.00738304	90	2278	17911	1.83461	1	0.215071	12.3762	GO:0048468~cell development	Pecam1, Rarg, Lef1, Jade2, Six4, 2900011O08Rik, Calca, Lefty1, Rest, Spint2, Nodal, Lefty2, Tle6, Socs2, Tfap2c, Nefh, Rsph1, Hpn, Klf5, Ell3, Camk2b
GOTERM_BP_FAT	11	11	0.00754569	90	822	17911	2.66317	1	0.216987	12.6318	GO:0009725~response to hormone	Igfbp2, Foxh1, Klf9, Nodal, Socs2, Rarg, Hpn, Trh, Rest, Atp1a2, Irf1
GOTERM_BP_FAT	11	11	0.00767017	90	824	17911	2.6567	1	0.217894	12.827	GO:0007167~enzyme linked receptor protein signaling pathway	Foxh1, Nodal, Lefty2, Socs2, Lef1, Jade2, Syk, Cdh3, Lefty1, Fgf5, Pml
GOTERM_BP_FAT	17	17	0.00771261	90	1670	17911	2.02586	1	0.216739	12.8934	GO:0022414~reproductive process	Igfbp2, Gpx4, Klf9, Hormad2, Rarg, Lef1, Six4, Calca, Spint2, Nodal, Tesk2, Tfap2c, Nefh, Cdyl, Rsph1, Tcp11, Camk2b
GOTERM_BP_FAT	17	17	0.00779893	90	1672	17911	2.02344	1	0.21669	13.0284	GO:0000003~reproduction	Igfbp2, Gpx4, Klf9, Hormad2, Rarg, Lef1, Six4, Calca, Spint2, Nodal, Tesk2, Tfap2c, Nefh, Cdyl, Rsph1, Tcp11, Camk2b
GOTERM_BP_FAT	16	16	0.00787072	90	1525	17911	2.08799	1	0.216289	13.1406	GO:0044702~single organism reproductive process	Gpx4, Klf9, Hormad2, Rarg, Lef1, Six4, Calca, Spint2, Nodal, Tesk2, Tfap2c, Nefh, Cdyl, Rsph1, Tcp11, Camk2b
GOTERM_BP_FAT	31	31	0.00801891	90	3966	17911	1.55556	1	0.217736	13.3716	GO:0010556~regulation of macromolecule biosynthetic process	Zfp473, Foxh1, Tal2, Rarg, Lef1, Stat6, Syk, Calca, Cdk5rap1, Pml, Lefty1, Hist4h4, Chd9, Epcam, Tfap2c, Hpn, Klf9, Med11, Ccpg1, Six4, Bhlhe40, Rest, Phf11d, Nodal, Cdk12, Crlf3, Cdyl, Klf10, Klf5, Ell3, Irf1
GOTERM_CC_FAT	4	4	0.00836222	80	76	14413	9.48224	0.894653	0.894653	10.4419	GO:0045335~phagocytic vesicle	Irgm1, Tapbp, Syk, Anxa11
GOTERM_BP_FAT	7	7	0.00840093	90	354	17911	3.93525	1	0.224683	13.9644	GO:0052547~regulation of peptidase activity	Spint2, Nodal, Wfdc2, Lef1, Pml, Dlc1, Rest
GOTERM_BP_FAT	33	33	0.0084137	90	4331	17911	1.51636	1	0.222834	13.9842	GO:0016070~RNA metabolic process	Zfp473, Foxh1, Helb, Tal2, Rarg, Lef1, Stat6, Syk, Calca, Lefty1, Cdk5rap1, Pml, Hist4h4, Chd9, Epcam, Tfap2c, Hpn, Klf9, Med11, Rnasek, Ccpg1, Six4, Bhlhe40, Rest, Phf11d, Nodal, Cdk12, Crlf3, Klf10, Cdyl, Klf5, Ell3, Irf1
GOTERM_BP_FAT	8	8	0.0085088	90	466	17911	3.4165	1	0.222927	14.1311	GO:0016049~cell growth	Lefty2, Rarg, Crlf3, Lef1, Jade2, Hpn, Lefty1, Pml
INTERPRO	3	3	0.0085928	97	30	20594	21.2309	0.888307	0.888307	10.6305	IPR015615:Transforming growth factor-beta-related	Nodal, Lefty2, Lefty1
GOTERM_BP_FAT	19	19	0.00891754	90	2003	17911	1.88777	1	0.230165	14.7601	GO:0008219~cell death	Robo4, Pdk1, Rarg, Lef1, Six4, Dlc1, Pml, Lefty1, Rest, Mtfp1, Nodal, Lefty2, Epcam, Gls2, Nqo1, Hpn, Ell3, Camk2b, Irf1
GOTERM_CC_DIRECT	45	45	0.00903671	97	6631	19662	1.37559	0.752904	0.502913	10.3177	GO:0005737~cytoplasm	Helb, Fblim1, Tmc6, Psmb10, Lef1, Stat6, Syk, Dlc1, Calca, Pml, Cdk5rap1, Chd9, Socs2, Nqo1, Hpn, Rsph1, Trh, Tor3a, Anxa11, Camk2b, Gpx4, Klf9, Nfu1, Ptp4a3, Arpc1b, Capn5, Adap1, Itpr3, Bhlhe40, Six4, Vcpkmt, Cdh3, Tns3, Def6, Spint2, Stk10, Tle6, Tesk2, Crlf3, Aqp3, Nefh, Rasa4, Klf5, Atp1a2, Irf1
GOTERM_BP_FAT	11	11	0.00914735	90	846	17911	2.58761	1	0.233198	15.1118	GO:0051270~regulation of cellular component movement	Spint2, Robo4, Pecam1, Nodal, Epcam, Stk10, Lef1, Nefh, 2900011O08Rik, Dlc1, Atp1a2
GOTERM_BP_FAT	5	5	0.00924562	90	165	17911	6.03064	1	0.233252	15.2617	GO:0035148~tube formation	Spint2, Nodal, Rarg, Six4, Dlc1
INTERPRO	2	2	0.0093016	97	2	20594	212.309	0.906861	0.694813	11.4591	IPR003942:Left- Right determination factor	Lefty2, Lefty1
GOTERM_MF_FAT	13	13	0.00945412	86	1109	16866	2.29893	0.978659	0.274282	12.4301	GO:0003700~transcription factor activity, sequence-specific DNA binding	Foxh1, Klf9, Tal2, Lef1, Rarg, Stat6, Bhlhe40, Six4, Rest, Foxi3, Tfap2c, Klf5, Irf1
GOTERM_MF_FAT	13	13	0.00945412	86	1109	16866	2.29893	0.978659	0.274282	12.4301	GO:0001071~nucleic acid binding transcription factor activity	Foxh1, Klf9, Tal2, Lef1, Rarg, Stat6, Bhlhe40, Six4, Rest, Foxi3, Tfap2c, Klf5, Irf1
GOTERM_BP_FAT	3	3	0.00970278	90	30	17911	19.9011	1	0.241126	15.9562	GO:0071353~cellular response to interleukin-4	Lef1, Stat6, Pml
INTERPRO	3	3	0.00973882	97	32	20594	19.904	0.91674	0.563338	11.9666	IPR017948:Transforming growth factor beta, conserved site	Nodal, Lefty2, Lefty1
GOTERM_BP_FAT	12	12	0.0098921	90	991	17911	2.40982	1	0.243051	16.2421	GO:0033993~response to lipid	Igfbp2, Foxh1, Klf9, Nodal, Socs2, Rarg, Nqo1, Aqp3, Trh, Lefty1, Rest, Atp1a2
GOTERM_MF_FAT	9	9	0.0101781	86	595	16866	2.96646	0.984129	0.272914	13.3202	GO:0000977~RNA polymerase II regulatory region sequence-specific DNA binding	Klf9, Tal2, Rarg, Lef1, Tfap2c, Stat6, Six4, Klf5, Irf1
GOTERM_MF_FAT	9	9	0.0107699	86	601	16866	2.93685	0.987543	0.268931	14.0416	GO:0001012~RNA polymerase II regulatory region DNA binding	Klf9, Tal2, Rarg, Lef1, Tfap2c, Stat6, Six4, Klf5, Irf1
GOTERM_BP_FAT	30	30	0.010848	90	3875	17911	1.54073	1	0.260978	17.6721	GO:2000112~regulation of cellular macromolecule biosynthetic process	Zfp473, Foxh1, Tal2, Rarg, Lef1, Stat6, Syk, Calca, Cdk5rap1, Pml, Lefty1, Hist4h4, Chd9, Epcam, Tfap2c, Klf9, Med11, Ccpg1, Six4, Bhlhe40, Rest, Phf11d, Nodal, Cdk12, Crlf3, Cdyl, Klf10, Klf5, Ell3, Irf1
GOTERM_BP_FAT	12	12	0.0109154	90	1005	17911	2.37625	1	0.260126	17.7722	GO:0014070~response to organic cyclic compound	Igfbp2, Foxh1, Klf9, Nodal, Socs2, Rarg, Nqo1, Itpr3, Trh, Klf5, Rest, Atp1a2
GOTERM_BP_FAT	16	16	0.0109157	90	1583	17911	2.01148	1	0.257921	17.7726	GO:0007155~cell adhesion	Igfbp2, Pecam1, Fblim1, Psmb10, Lef1, Stat6, Syk, Cdh3, Calca, Dlc1, Spint2, Nodal, Epcam, Stk10, Tesk2, Irf1
GOTERM_BP_FAT	5	5	0.0112951	90	175	17911	5.68603	1	0.263393	18.3331	GO:0016331~morphogenesis of embryonic epithelium	Spint2, Nodal, Rarg, Six4, Dlc1
GOTERM_BP_FAT	21	21	0.0113826	90	2372	17911	1.7619	1	0.262944	18.4618	GO:0010605~negative regulation of macromolecule metabolic process	Foxh1, Pecam1, Helb, Rarg, Lef1, Stat6, Six4, Bhlhe40, Cdk5rap1, Calca, Pml, Lefty1, Rest, Spint2, Hist4h4, Nodal, Wfdc2, Socs2, Klf10, Klf5, Irf1
GOTERM_BP_FAT	15	15	0.0114878	90	1443	17911	2.06872	1	0.262851	18.6164	GO:2000113~negative regulation of cellular macromolecule biosynthetic process	Foxh1, Rarg, Lef1, Stat6, Six4, Bhlhe40, Calca, Pml, Lefty1, Rest, Hist4h4, Nodal, Klf10, Klf5, Irf1
GOTERM_BP_FAT	7	7	0.011645	90	380	17911	3.66599	1	0.263775	18.8469	GO:0022407~regulation of cell-cell adhesion	Igfbp2, Spint2, Nodal, Epcam, Lef1, Syk, Irf1
GOTERM_BP_FAT	16	16	0.0116494	90	1595	17911	1.99635	1	0.261731	18.8533	GO:0022610~biological adhesion	Igfbp2, Pecam1, Fblim1, Psmb10, Lef1, Stat6, Syk, Cdh3, Calca, Dlc1, Spint2, Nodal, Epcam, Stk10, Tesk2, Irf1
GOTERM_BP_FAT	3	3	0.0116643	90	33	17911	18.0919	1	0.259921	18.8752	GO:0070670~response to interleukin-4	Lef1, Stat6, Pml
GOTERM_MF_FAT	6	6	0.0117546	86	270	16866	4.35814	0.991678	0.27331	15.2296	GO:0001077~transcriptional activator activity, RNA polymerase II core promoter proximal region sequence-specific binding	Lef1, Tfap2c, Stat6, Six4, Klf5, Irf1
GOTERM_MF_DIRECT	5	5	0.0121011	90	174	17446	5.57024	0.927906	0.731497	14.3175	GO:0000981~RNA polymerase II transcription factor activity, sequence-specific DNA binding	Tal2, Tfap2c, Bhlhe40, Rest, Foxi3
GOTERM_BP_FAT	16	16	0.0122902	90	1605	17911	1.98391	1	0.269709	19.7863	GO:0051172~negative regulation of nitrogen compound metabolic process	Foxh1, Helb, Rarg, Lef1, Stat6, Six4, Bhlhe40, Calca, Pml, Lefty1, Rest, Hist4h4, Nodal, Klf10, Klf5, Irf1
GOTERM_MF_DIRECT	6	6	0.0123713	90	270	17446	4.30765	0.932042	0.591918	14.6144	GO:0001077~transcriptional activator activity, RNA polymerase II core promoter proximal region sequence-specific binding	Lef1, Tfap2c, Stat6, Six4, Klf5, Irf1
GOTERM_BP_DIRECT	3	3	0.0123942	91	34	18082	17.5326	0.999927	0.851276	17.3273	GO:0050769~positive regulation of neurogenesis	Tle6, Jade2, Ell3
INTERPRO	3	3	0.0128812	97	37	20594	17.2143	0.96286	0.561005	15.5361	IPR001839:Transforming growth factor-beta, C-terminal	Nodal, Lefty2, Lefty1
GOTERM_BP_FAT	5	5	0.0128912	90	182	17911	5.46734	1	0.278741	20.6519	GO:0030522~intracellular receptor signaling pathway	Foxh1, Klf9, Nodal, Rarg, Pml
GOTERM_BP_FAT	5	5	0.0131304	90	183	17911	5.43746	1	0.280956	20.994	GO:0009755~hormone-mediated signaling pathway	Foxh1, Klf9, Nodal, Rarg, Trh
GOTERM_BP_FAT	4	4	0.0132011	90	99	17911	8.04085	1	0.280094	21.095	GO:0046632~alpha-beta T cell differentiation	Lef1, Stat6, Syk, Irf1
GOTERM_BP_FAT	12	12	0.0136509	90	1038	17911	2.30071	1	0.286002	21.7337	GO:0009887~organ morphogenesis	Foxh1, Nodal, Rarg, Lef1, Aqp3, Tfap2c, Stat6, Six4, Hpn, Lefty1, Pml, Dlc1
GOTERM_BP_FAT	22	22	0.0137463	90	2579	17911	1.69765	1	0.28555	21.8685	GO:0009892~negative regulation of metabolic process	Foxh1, Pecam1, Helb, Rarg, Lef1, Stat6, Six4, Bhlhe40, Cdk5rap1, Calca, Lefty1, Pml, Rest, Spint2, Hist4h4, Nodal, Wfdc2, Socs2, Klf10, Hpn, Klf5, Irf1
GOTERM_BP_FAT	37	37	0.0146481	90	5224	17911	1.40954	1	0.299051	23.1325	GO:0010467~gene expression	Zfp473, Foxh1, Slc25a39, Helb, Tal2, Rarg, Lef1, Stat6, Syk, Fgf5, Calca, Lefty1, Pml, Cdk5rap1, Hist4h4, Chd9, Epcam, Mrps24, Tfap2c, Hpn, Klf9, Med11, Rnasek, Ccpg1, Six4, Bhlhe40, Cdh3, Rest, Phf11d, Nodal, Cdk12, Crlf3, Klf10, Cdyl, Klf5, Ell3, Irf1
GOTERM_BP_FAT	8	8	0.0148751	90	520	17911	3.06171	1	0.300737	23.4475	GO:0071407~cellular response to organic cyclic compound	Foxh1, Klf9, Nodal, Rarg, Itpr3, Klf5, Rest, Atp1a2
GOTERM_CC_FAT	9	9	0.0150232	80	588	14413	2.75759	0.982695	0.868452	18.0283	GO:0000228~nuclear chromosome	Foxh1, Hist4h4, Helb, Hormad2, Rarg, Stat6, Rsph1, Pml, Irf1
GOTERM_BP_FAT	9	9	0.0150836	90	647	17911	2.76832	1	0.302083	23.7359	GO:0048729~tissue morphogenesis	Foxh1, Spint2, Nodal, Rarg, Lef1, Tfap2c, Six4, Pml, Dlc1
GOTERM_BP_FAT	9	9	0.0152114	90	648	17911	2.76404	1	0.302062	23.9121	GO:0048598~embryonic morphogenesis	Foxh1, Spint2, Nodal, Rarg, Lef1, Six4, Hpn, Lefty1, Dlc1
GOTERM_BP_DIRECT	20	20	0.0156929	91	2279	18082	1.74378	0.999994	0.866557	21.4416	GO:0006355~regulation of transcription, DNA-templated	Zfp473, Foxh1, Med11, Klf9, Tal2, Rarg, Lef1, Stat6, Six4, Bhlhe40, Pml, Rest, Phf11d, Chd9, Tfap2c, Cdyl, Klf10, Klf5, Ell3, Irf1
INTERPRO	4	4	0.0158878	97	113	20594	7.51537	0.982887	0.556731	18.8259	IPR000980:SH2 domain	Socs2, Stat6, Syk, Tns3
GOTERM_BP_FAT	15	15	0.0162208	90	1506	17911	1.98218	1	0.316435	25.2907	GO:0010558~negative regulation of macromolecule biosynthetic process	Foxh1, Rarg, Lef1, Stat6, Six4, Bhlhe40, Calca, Pml, Lefty1, Rest, Hist4h4, Nodal, Klf10, Klf5, Irf1
GOTERM_BP_FAT	5	5	0.0162233	90	195	17911	5.10285	1	0.314287	25.294	GO:0043281~regulation of cysteine-type endopeptidase activity involved in apoptotic process	Nodal, Lef1, Pml, Dlc1, Rest
GOTERM_BP_FAT	9	9	0.0166696	90	659	17911	2.71791	1	0.319231	25.896	GO:0043086~negative regulation of catalytic activity	Spint2, Pecam1, Wfdc2, Socs2, Nqo1, Lef1, Rasa4, Hpn, Cdk5rap1
GOTERM_BP_FAT	3	3	0.0168494	90	40	17911	14.9258	1	0.31989	26.1371	GO:0046782~regulation of viral transcription	Lef1, Hpn, Rest
GOTERM_BP_FAT	4	4	0.0170558	90	109	17911	7.30316	1	0.320953	26.4131	GO:0043280~positive regulation of cysteine-type endopeptidase activity involved in apoptotic process	Nodal, Pml, Dlc1, Rest
GOTERM_BP_DIRECT	5	5	0.0174502	91	199	18082	4.99255	0.999999	0.853596	23.5545	GO:0042981~regulation of apoptotic process	Robo4, Nodal, Lefty2, Gls2, Lefty1
GOTERM_BP_FAT	3	3	0.0176569	90	41	17911	14.5618	1	0.328049	27.2113	GO:0042088~T-helper 1 type immune response	Lef1, Stat6, Irf1
GOTERM_BP_FAT	8	8	0.0179287	90	540	17911	2.94831	1	0.330008	27.5695	GO:0048514~blood vessel morphogenesis	Foxh1, Robo4, Pecam1, Nodal, Lef1, Syk, Klf5, Pml
GOTERM_BP_FAT	8	8	0.0182567	90	542	17911	2.93743	1	0.332771	27.9996	GO:0071345~cellular response to cytokine stimulus	Irgm1, Socs2, Lef1, Stat6, Syk, Pml, Calca, Irf1
GOTERM_BP_DIRECT	8	8	0.0184261	91	542	18082	2.93289	0.999999	0.830703	24.7046	GO:0008284~positive regulation of cell proliferation	Nodal, Epcam, Rarg, Lef1, Ccpg1, Tns3, Klf5, Fgf5
GOTERM_BP_FAT	3	3	0.0184805	90	42	17911	14.2151	1	0.333942	28.2917	GO:0019083~viral transcription	Lef1, Hpn, Rest
GOTERM_BP_FAT	14	14	0.0187111	90	1382	17911	2.01603	1	0.335192	28.5915	GO:0032989~cellular component morphogenesis	Pecam1, Fblim1, Psmb10, Lef1, Jade2, Six4, Dlc1, Spint2, Nodal, Nefh, Rsph1, Hpn, Ell3, Camk2b
GOTERM_BP_FAT	4	4	0.0187556	90	113	17911	7.04464	1	0.333716	28.6491	GO:0014020~primary neural tube formation	Spint2, Nodal, Rarg, Dlc1
GOTERM_BP_FAT	12	12	0.0202921	90	1101	17911	2.16906	1	0.353537	30.6151	GO:0098609~cell-cell adhesion	Igfbp2, Spint2, Nodal, Epcam, Fblim1, Psmb10, Stk10, Lef1, Stat6, Syk, Cdh3, Irf1
GOTERM_BP_FAT	13	13	0.0207998	90	1252	17911	2.06641	1	0.358424	31.2533	GO:0051094~positive regulation of developmental process	Nodal, Tle6, Lef1, Socs2, Jade2, Klf10, Stat6, Six4, Hpn, Syk, Ell3, Irf1, Camk2b
GOTERM_BP_FAT	4	4	0.0210081	90	118	17911	6.74614	1	0.35911	31.5135	GO:0032526~response to retinoic acid	Igfbp2, Rarg, Aqp3, Lefty1
GOTERM_MF_DIRECT	3	3	0.0211895	90	44	17446	13.2167	0.990207	0.685424	23.8011	GO:0005160~transforming growth factor beta receptor binding	Nodal, Lefty2, Lefty1
GOTERM_BP_FAT	4	4	0.0214756	90	119	17911	6.68945	1	0.363302	32.0943	GO:2001056~positive regulation of cysteine-type endopeptidase activity	Nodal, Pml, Dlc1, Rest
GOTERM_BP_FAT	15	15	0.0218	90	1564	17911	1.90867	1	0.365494	32.4945	GO:0031327~negative regulation of cellular biosynthetic process	Foxh1, Rarg, Lef1, Stat6, Six4, Bhlhe40, Calca, Pml, Lefty1, Rest, Hist4h4, Nodal, Klf10, Klf5, Irf1
GOTERM_BP_FAT	4	4	0.0224278	90	121	17911	6.57888	1	0.371655	33.2629	GO:0048863~stem cell differentiation	Epcam, Cdk12, Ell3, Rest
GOTERM_BP_FAT	5	5	0.0230043	90	217	17911	4.58551	1	0.377006	33.961	GO:0061138~morphogenesis of a branching epithelium	Spint2, Lef1, Tfap2c, Six4, Pml
GOTERM_BP_FAT	7	7	0.0232233	90	444	17911	3.13756	1	0.377657	34.2245	GO:0001525~angiogenesis	Robo4, Pecam1, Nodal, Lef1, Syk, Klf5, Pml
GOTERM_BP_FAT	5	5	0.0233478	90	218	17911	4.56448	1	0.377092	34.3737	GO:0009952~anterior/posterior pattern specification	Foxh1, Nodal, Rarg, Lef1, Lefty1
GOTERM_BP_FAT	3	3	0.0237521	90	48	17911	12.4382	1	0.380078	34.8564	GO:0010862~positive regulation of pathway-restricted SMAD protein phosphorylation	Nodal, Lefty2, Lefty1
GOTERM_BP_DIRECT	3	3	0.0238279	91	48	18082	12.419	1	0.870906	30.7846	GO:0010862~positive regulation of pathway-restricted SMAD protein phosphorylation	Nodal, Lefty2, Lefty1
GOTERM_BP_FAT	5	5	0.0240441	90	220	17911	4.52298	1	0.381606	35.2029	GO:2000116~regulation of cysteine-type endopeptidase activity	Nodal, Lef1, Pml, Dlc1, Rest
GOTERM_BP_FAT	4	4	0.0244006	90	125	17911	6.36836	1	0.383909	35.6236	GO:0010950~positive regulation of endopeptidase activity	Nodal, Pml, Dlc1, Rest
GOTERM_BP_FAT	13	13	0.0246332	90	1283	17911	2.01648	1	0.384652	35.8968	GO:0000902~cell morphogenesis	Pecam1, Fblim1, Psmb10, Lef1, Jade2, Dlc1, Spint2, Nodal, Nefh, Rsph1, Hpn, Ell3, Camk2b
GOTERM_BP_DIRECT	3	3	0.0247626	91	49	18082	12.1655	1	0.852759	31.789	GO:0048468~cell development	Lefty2, Lef1, Lefty1
GOTERM_BP_FAT	15	15	0.0253257	90	1595	17911	1.87158	1	0.390964	36.7033	GO:0009890~negative regulation of biosynthetic process	Foxh1, Rarg, Lef1, Stat6, Six4, Bhlhe40, Calca, Pml, Lefty1, Rest, Hist4h4, Nodal, Klf10, Klf5, Irf1
GOTERM_BP_DIRECT	8	8	0.0253387	91	579	18082	2.74547	1	0.831794	32.4011	GO:0045892~negative regulation of transcription, DNA-templated	Lef1, Klf10, Six4, Bhlhe40, Pml, Calca, Rest, Irf1
GOTERM_BP_FAT	4	4	0.0254212	90	127	17911	6.26807	1	0.389996	36.8137	GO:0001841~neural tube formation	Spint2, Nodal, Rarg, Dlc1
GOTERM_BP_DIRECT	4	4	0.026057	91	128	18082	6.20948	1	0.813805	33.1573	GO:0048511~rhythmic process	Klf9, Klf10, Bhlhe40, Pml
GOTERM_BP_FAT	4	4	0.0264645	90	129	17911	6.17089	1	0.400269	38.0089	GO:0010952~positive regulation of peptidase activity	Nodal, Pml, Dlc1, Rest
GOTERM_MF_DIRECT	5	5	0.0265298	90	221	17446	4.38562	0.996996	0.687004	28.9124	GO:0000977~RNA polymerase II regulatory region sequence-specific DNA binding	Klf9, Tal2, Rarg, Lef1, Tfap2c
GOTERM_BP_FAT	12	12	0.0266331	90	1148	17911	2.08026	1	0.400121	38.2001	GO:0009628~response to abiotic stimulus	Igfbp2, Pdk1, Poli, Hpn, Trh, Bhlhe40, Pml, Calca, Rest, Atp1a2, Irf1, Slc29a1
GOTERM_MF_FAT	4	4	0.0274112	86	129	16866	6.08112	0.999987	0.505166	32.184	GO:0001078~transcriptional repressor activity, RNA polymerase II core promoter proximal region sequence-specific binding	Tfap2c, Stat6, Bhlhe40, Rest
GOTERM_BP_FAT	3	3	0.0275677	90	52	17911	11.4814	1	0.408793	39.2495	GO:0019080~viral gene expression	Lef1, Hpn, Rest
GOTERM_MF_FAT	3	3	0.0282833	86	52	16866	11.3144	0.999991	0.495163	33.0287	GO:0005160~transforming growth factor beta receptor binding	Nodal, Lefty2, Lefty1
GOTERM_BP_FAT	7	7	0.0282872	90	465	17911	2.99587	1	0.41482	40.0459	GO:0071593~lymphocyte aggregation	Igfbp2, Psmb10, Stk10, Lef1, Stat6, Syk, Irf1
GOTERM_MF_DIRECT	4	4	0.0283013	90	129	17446	6.01068	0.997973	0.644255	30.5369	GO:0001078~transcriptional repressor activity, RNA polymerase II core promoter proximal region sequence-specific binding	Tfap2c, Stat6, Bhlhe40, Rest
GOTERM_BP_FAT	3	3	0.0285577	90	53	17911	11.2648	1	0.415722	40.3428	GO:0042093~T-helper cell differentiation	Lef1, Stat6, Irf1
GOTERM_BP_DIRECT	9	9	0.0286878	91	729	18082	2.45313	1	0.819246	35.8596	GO:0000122~negative regulation of transcription from RNA polymerase II promoter	Foxh1, Nodal, Rarg, Lef1, Stat6, Bhlhe40, Klf5, Lefty1, Rest
GOTERM_BP_FAT	6	6	0.0287402	90	345	17911	3.46106	1	0.415638	40.5423	GO:0001667~ameboidal-type cell migration	Pecam1, Nodal, Ptp4a3, Lef1, Lefty1, Pml
GOTERM_BP_FAT	8	8	0.0294779	90	599	17911	2.65791	1	0.421639	41.3423	GO:0071363~cellular response to growth factor stimulus	Foxh1, Spint2, Nodal, Ptp4a3, Lef1, Fgf5, Pml, Calca
GOTERM_BP_FAT	15	15	0.0295337	90	1628	17911	1.83364	1	0.420144	41.4024	GO:0010629~negative regulation of gene expression	Foxh1, Rarg, Lef1, Stat6, Six4, Bhlhe40, Calca, Pml, Lefty1, Rest, Hist4h4, Nodal, Klf10, Klf5, Irf1
GOTERM_BP_FAT	3	3	0.0295619	90	54	17911	11.0562	1	0.418366	41.4327	GO:0002294~CD4-positive, alpha-beta T cell differentiation involved in immune response	Lef1, Stat6, Irf1
GOTERM_BP_FAT	7	7	0.0301259	90	472	17911	2.95144	1	0.422359	42.0366	GO:0070486~leukocyte aggregation	Igfbp2, Psmb10, Stk10, Lef1, Stat6, Syk, Irf1
GOTERM_BP_FAT	22	22	0.0301634	90	2785	17911	1.57208	1	0.420696	42.0765	GO:0010646~regulation of cell communication	Igfbp2, Foxh1, Pecam1, Ptp4a3, Lef1, Itpr3, Syk, Cdh3, Dlc1, Pml, Lefty1, Rest, Nodal, Lefty2, Cdk12, Crlf3, Socs2, Rasa4, Trh, Ell3, Camk2b, Irf1
GOTERM_BP_FAT	3	3	0.03058	90	55	17911	10.8552	1	0.423059	42.5186	GO:0002293~alpha-beta T cell differentiation involved in immune response	Lef1, Stat6, Irf1
GOTERM_BP_FAT	4	4	0.0308647	90	137	17911	5.81054	1	0.424006	42.8188	GO:0046631~alpha-beta T cell activation	Lef1, Stat6, Syk, Irf1
GOTERM_BP_FAT	5	5	0.0308794	90	238	17911	4.18091	1	0.422132	42.8342	GO:2000146~negative regulation of cell motility	Spint2, Robo4, Nodal, 2900011O08Rik, Dlc1
GOTERM_BP_FAT	3	3	0.0316119	90	56	17911	10.6613	1	0.427691	43.5997	GO:0002287~alpha-beta T cell activation involved in immune response	Lef1, Stat6, Irf1
GOTERM_BP_FAT	5	5	0.0321192	90	241	17911	4.12886	1	0.43085	44.1241	GO:0001763~morphogenesis of a branching structure	Spint2, Lef1, Tfap2c, Six4, Pml
GOTERM_CC_FAT	8	8	0.0322487	80	555	14413	2.59694	0.999847	0.946515	34.9816	GO:0044454~nuclear chromosome part	Foxh1, Hist4h4, Helb, Hormad2, Rarg, Stat6, Pml, Irf1
GOTERM_BP_FAT	3	3	0.0326575	90	57	17911	10.4743	1	0.434267	44.6756	GO:0051851~modification by host of symbiont morphology or physiology	Lef1, Hpn, Rest
GOTERM_BP_FAT	3	3	0.0326575	90	57	17911	10.4743	1	0.434267	44.6756	GO:0060443~mammary gland morphogenesis	Tfap2c, Stat6, Pml
GOTERM_BP_FAT	22	22	0.0326737	90	2808	17911	1.5592	1	0.432424	44.6921	GO:0023051~regulation of signaling	Igfbp2, Foxh1, Pecam1, Ptp4a3, Lef1, Itpr3, Syk, Cdh3, Dlc1, Pml, Lefty1, Rest, Nodal, Lefty2, Cdk12, Crlf3, Socs2, Rasa4, Trh, Ell3, Camk2b, Irf1
GOTERM_BP_FAT	9	9	0.0328387	90	750	17911	2.38813	1	0.432081	44.8601	GO:0000122~negative regulation of transcription from RNA polymerase II promoter	Foxh1, Nodal, Rarg, Lef1, Stat6, Bhlhe40, Klf5, Lefty1, Rest
GOTERM_BP_FAT	8	8	0.0333208	90	615	17911	2.58876	1	0.43487	45.348	GO:0030162~regulation of proteolysis	Spint2, Nodal, Wfdc2, Lef1, Hpn, Pml, Dlc1, Rest
GOTERM_BP_FAT	6	6	0.0343146	90	362	17911	3.29853	1	0.442581	46.3412	GO:0051346~negative regulation of hydrolase activity	Spint2, Pecam1, Wfdc2, Lef1, Rasa4, Hpn
GOTERM_BP_FAT	8	8	0.0345876	90	620	17911	2.56789	1	0.443227	46.6109	GO:0010942~positive regulation of cell death	Nodal, Rarg, Nqo1, Pml, Dlc1, Rest, Irf1, Camk2b
GOTERM_BP_DIRECT	3	3	0.0348977	91	59	18082	10.1036	1	0.856072	41.8388	GO:0043408~regulation of MAPK cascade	Nodal, Lefty2, Lefty1
GOTERM_BP_FAT	7	7	0.0352111	90	490	17911	2.84302	1	0.447197	47.2223	GO:0048608~reproductive structure development	Spint2, Nodal, Rarg, Lef1, Tfap2c, Nefh, Six4
GOTERM_BP_FAT	8	8	0.035363	90	623	17911	2.55552	1	0.446665	47.3703	GO:0070848~response to growth factor	Foxh1, Spint2, Nodal, Ptp4a3, Lef1, Fgf5, Pml, Calca
GOTERM_BP_FAT	15	15	0.0356158	90	1670	17911	1.78752	1	0.447086	47.6156	GO:1901700~response to oxygen-containing compound	Igfbp2, Klf9, Rarg, Itpr3, Stat6, Lefty1, Slc29a1, Socs2, Nqo1, Aqp3, Klf10, Trh, Klf5, Irf1, Atp1a2
GOTERM_BP_FAT	3	3	0.0358745	90	60	17911	9.95056	1	0.447556	47.8656	GO:0002292~T cell differentiation involved in immune response	Lef1, Stat6, Irf1
GOTERM_BP_FAT	3	3	0.0358745	90	60	17911	9.95056	1	0.447556	47.8656	GO:0051702~interaction with symbiont	Lef1, Hpn, Rest
GOTERM_MF_DIRECT	10	10	0.0359209	90	883	17446	2.19529	0.99963	0.676583	37.1419	GO:0003700~transcription factor activity, sequence-specific DNA binding	Foxh1, Rarg, Lef1, Tfap2c, Stat6, Six4, Klf5, Rest, Foxi3, Irf1
GOTERM_BP_FAT	4	4	0.0362464	90	146	17911	5.45236	1	0.449067	48.223	GO:1903900~regulation of viral life cycle	Lef1, Hpn, Pml, Rest
GOTERM_BP_FAT	7	7	0.0364122	90	494	17911	2.82	1	0.448668	48.3816	GO:0048568~embryonic organ development	Foxh1, Spint2, Nodal, Rarg, Lef1, Six4, Hpn
GOTERM_BP_FAT	7	7	0.0367165	90	495	17911	2.8143	1	0.449539	48.6715	GO:0061458~reproductive system development	Spint2, Nodal, Rarg, Lef1, Tfap2c, Nefh, Six4
GOTERM_MF_FAT	4	4	0.0368746	86	145	16866	5.4101	1	0.570598	40.8444	GO:0008083~growth factor activity	Nodal, Lefty2, Lefty1, Fgf5
GOTERM_BP_FAT	3	3	0.036973	90	61	17911	9.78743	1	0.449965	48.9146	GO:0060393~regulation of pathway-restricted SMAD protein phosphorylation	Nodal, Lefty2, Lefty1
GOTERM_BP_FAT	11	11	0.0376428	90	1062	17911	2.06132	1	0.454097	49.5444	GO:0072359~circulatory system development	Foxh1, Robo4, Pecam1, Nodal, Lef1, Syk, Klf5, Lefty1, Pml, Dlc1, Rest
GOTERM_BP_FAT	11	11	0.0376428	90	1062	17911	2.06132	1	0.454097	49.5444	GO:0072358~cardiovascular system development	Foxh1, Robo4, Pecam1, Nodal, Lef1, Syk, Klf5, Lefty1, Pml, Dlc1, Rest
GOTERM_BP_FAT	5	5	0.0378274	90	254	17911	3.91754	1	0.453851	49.7166	GO:0002064~epithelial cell development	Spint2, Pecam1, Rarg, Tfap2c, Klf5
GOTERM_BP_FAT	8	8	0.0380311	90	633	17911	2.51515	1	0.453778	49.9061	GO:0030855~epithelial cell differentiation	Spint2, Pecam1, Nodal, Rarg, Lef1, Tfap2c, Klf5, Cdh3
GOTERM_MF_DIRECT	4	4	0.0380435	90	145	17446	5.34743	0.99977	0.649089	38.8759	GO:0008083~growth factor activity	Nodal, Lefty2, Lefty1, Fgf5
GOTERM_BP_FAT	3	3	0.0380845	90	62	17911	9.62957	1	0.45238	49.9556	GO:0060389~pathway-restricted SMAD protein phosphorylation	Nodal, Lefty2, Lefty1
GOTERM_MF_FAT	4	4	0.0388132	86	148	16866	5.30044	1	0.569934	42.4866	GO:0051427~hormone receptor binding	Foxh1, Socs2, Rarg, Lef1
GOTERM_BP_FAT	6	6	0.0393789	90	376	17911	3.17571	1	0.461816	51.1427	GO:1903706~regulation of hemopoiesis	Hist4h4, Rarg, Lef1, Klf10, Syk, Irf1
GOTERM_BP_FAT	6	6	0.0397572	90	377	17911	3.16729	1	0.463203	51.4846	GO:0050673~epithelial cell proliferation	Klf9, Nodal, Tfap2c, Stat6, Hpn, Cdh3
GOTERM_BP_FAT	9	9	0.0402109	90	781	17911	2.29334	1	0.465213	51.8917	GO:0045596~negative regulation of cell differentiation	Hist4h4, Nodal, Cdk12, Rarg, Six4, Hpn, 2900011O08Rik, Rest, Irf1
GOTERM_BP_FAT	8	8	0.0402594	90	641	17911	2.48376	1	0.463771	51.935	GO:0001568~blood vessel development	Foxh1, Robo4, Pecam1, Nodal, Lef1, Syk, Klf5, Pml
GOTERM_BP_FAT	9	9	0.0404658	90	782	17911	2.29041	1	0.463675	52.119	GO:2000145~regulation of cell motility	Spint2, Robo4, Pecam1, Nodal, Epcam, Stk10, Lef1, 2900011O08Rik, Dlc1
GOTERM_BP_FAT	4	4	0.0407443	90	153	17911	5.2029	1	0.464184	52.3662	GO:1902107~positive regulation of leukocyte differentiation	Lef1, Klf10, Syk, Irf1
GOTERM_BP_FAT	4	4	0.0407443	90	153	17911	5.2029	1	0.464184	52.3662	GO:0043401~steroid hormone mediated signaling pathway	Foxh1, Klf9, Nodal, Rarg
GOTERM_BP_FAT	7	7	0.041151	90	509	17911	2.73689	1	0.465754	52.7249	GO:0007159~leukocyte cell-cell adhesion	Igfbp2, Psmb10, Stk10, Lef1, Stat6, Syk, Irf1
GOTERM_BP_FAT	5	5	0.0421004	90	263	17911	3.78348	1	0.471762	53.5525	GO:0060541~respiratory system development	Nodal, Rarg, Lef1, Six4, Tns3
GOTERM_BP_FAT	5	5	0.0421004	90	263	17911	3.78348	1	0.471762	53.5525	GO:0052548~regulation of endopeptidase activity	Nodal, Lef1, Pml, Dlc1, Rest
GOTERM_BP_FAT	3	3	0.0426558	90	66	17911	9.04596	1	0.474465	54.0304	GO:0043367~CD4-positive, alpha-beta T cell differentiation	Lef1, Stat6, Irf1
GOTERM_BP_FAT	3	3	0.0426558	90	66	17911	9.04596	1	0.474465	54.0304	GO:0044033~multi-organism metabolic process	Lef1, Hpn, Rest
GOTERM_CC_DIRECT	6	6	0.0426878	97	391	19662	3.1105	0.998791	0.893483	40.7458	GO:0005925~focal adhesion	Fblim1, Capn5, Arpc1b, Csrp2, Tns3, Dlc1
GOTERM_BP_DIRECT	6	6	0.0427422	91	384	18082	3.10474	1	0.891922	48.6483	GO:0008285~negative regulation of cell proliferation	Rarg, Lefty1, Pml, Dlc1, Rest, Irf1
GOTERM_MF_DIRECT	8	8	0.042818	90	633	17446	2.44985	0.999922	0.650161	42.6166	GO:0043565~sequence-specific DNA binding	Foxh1, Rarg, Lef1, Stat6, Six4, Klf5, Foxi3, Irf1
GOTERM_BP_FAT	5	5	0.0435832	90	266	17911	3.74081	1	0.480103	54.8178	GO:0045862~positive regulation of proteolysis	Nodal, Hpn, Pml, Dlc1, Rest
GOTERM_BP_FAT	10	10	0.0436228	90	940	17911	2.11714	1	0.478606	54.8511	GO:0048534~hematopoietic or lymphoid organ development	Hist4h4, Rarg, Lef1, Klf10, Stat6, Six4, Syk, Pml, Rest, Irf1
GOTERM_BP_FAT	2	2	0.0438521	90	9	17911	44.2247	1	0.478625	55.0438	GO:0048318~axial mesoderm development	Foxh1, Nodal
GOTERM_BP_DIRECT	2	2	0.0439239	91	9	18082	44.1563	1	0.882911	49.607	GO:0060429~epithelium development	Rarg, Hpn
KEGG_PATHWAY	3	3	0.0440761	37	72	7720	8.69369	0.996428	0.996428	40.6237	mmu04971:Gastric acid secretion	Itpr3, Atp1a2, Camk2b
GOTERM_BP_FAT	3	3	0.0450148	90	68	17911	8.7799	1	0.485952	56.0085	GO:0007566~embryo implantation	Klf9, Nodal, Calca
GOTERM_BP_FAT	5	5	0.0450953	90	269	17911	3.69909	1	0.484782	56.0746	GO:0051271~negative regulation of cellular component movement	Spint2, Robo4, Nodal, 2900011O08Rik, Dlc1
GOTERM_BP_FAT	5	5	0.0461196	90	271	17911	3.67179	1	0.490872	56.9071	GO:0040013~negative regulation of locomotion	Spint2, Robo4, Nodal, 2900011O08Rik, Dlc1
GOTERM_BP_FAT	19	19	0.0464814	90	2399	17911	1.57616	1	0.491837	57.1976	GO:0051128~regulation of cellular component organization	Igfbp2, Pecam1, Fblim1, Arpc1b, Lef1, Six4, Syk, 2900011O08Rik, Cdk5rap1, Pml, Lefty1, Dlc1, Gls2, Crlf3, Socs2, Hpn, Klf5, Ell3, Camk2b
GOTERM_BP_FAT	15	15	0.0471435	90	1737	17911	1.71858	1	0.495048	57.7244	GO:0006468~protein phosphorylation	Pdk1, Pecam1, Syk, Cdk5rap1, Pml, Lefty1, Calca, Nodal, Lefty2, Stk10, Tesk2, Cdk12, Socs2, Camk2b, Irf1
GOTERM_CC_DIRECT	16	16	0.0480018	97	1935	19662	1.67608	0.999487	0.849516	44.5734	GO:0005654~nucleoplasm	Zfp473, Med11, Klf9, Nfu1, Rarg, Jade2, Itpr3, Stat6, Pml, Hist4h4, Tesk2, Tfap2c, Cdyl, Klf5, Anxa11, Ell3
GOTERM_BP_DIRECT	6	6	0.0480974	91	397	18082	3.00307	1	0.890875	52.8608	GO:0006357~regulation of transcription from RNA polymerase II promoter	Foxh1, Med11, Lef1, Tfap2c, Klf5, Rest
GOTERM_BP_FAT	4	4	0.0483549	90	164	17911	4.85393	1	0.50227	58.6724	GO:0051384~response to glucocorticoid	Igfbp2, Klf9, Trh, Rest
GOTERM_BP_FAT	3	3	0.0486416	90	71	17911	8.40892	1	0.502598	58.8939	GO:0061180~mammary gland epithelium development	Tfap2c, Stat6, Pml
GOTERM_BP_FAT	13	13	0.0497502	90	1428	17911	1.81173	1	0.508876	59.7395	GO:0051247~positive regulation of protein metabolic process	Arrdc4, Pecam1, Nodal, Lefty2, Hpn, Syk, Cdk5rap1, Dlc1, Calca, Lefty1, Pml, Rest, Irf1
GOTERM_BP_FAT	3	3	0.0498736	90	72	17911	8.29213	1	0.507995	59.8326	GO:0002474~antigen processing and presentation of peptide antigen via MHC class I	Tapbp, Psmb10, H2-Q6

## Sheet: PCGF5.Target.down(GO)
Supplementary Data 2 PCGF5 binding profiles in ESCs and NPC
GO analysis of PCGF5 targeted down-regulated genes upon PCGF5-/- in NPC
Category	Count	%	Pvalue	List Total	Pop Hits	Pop Total	Fold Enrichment	Bonferroni	Benjamini	FDR	Term	Genes
GOTERM_BP_FAT	113	22.2441	3.68227e-28	429	1526	17911	3.09162	1.85623e-24	1.85623e-24	7.0136e-25	GO:0048699~generation of neurons	Eml1, Mbd1, Foxo3, Foxb1, Mgll, Sox11, Ret, Lrp4, Slc45a3, Phox2b, Neurog1, Egfr, Scrt1, Alcam, Gas6, Hoxb3, Nyap1, Prex1, Plxnd1, Nefl, Cux1, Nefm, Dmrt3, Ulk2, Syngap1, Dpysl3, Jun, Qk, Apbb1, Plxna4, Plxnb2, Zbtb18, Sox1, Trim32, Shank1, Camk2a, Vegfa, Rnf165, Runx1t1, Erbb2, Cdh2, Fgfr3, Nr4a2, Bmp6, Ndrg4, Tcf4, Lamb2, Per2, Sdk2, Ss18l1, Prkd1, Nsmf, Foxg1, Tgfbr1, Sema6b, Gprc5b, Pou3f2, R…
GOTERM_BP_FAT	105	20.6693	5.73307e-27	429	1379	17911	3.17898	2.89004e-23	1.44502e-23	1.09198e-23	GO:0030182~neuron differentiation	Mbd1, Foxo3, Foxb1, Mgll, Sox11, Ret, Lrp4, Phox2b, Neurog1, Egfr, Alcam, Nyap1, Prex1, Plxnd1, Nefl, Cux1, Nefm, Dmrt3, Ulk2, Syngap1, Dpysl3, Jun, Qk, Apbb1, Plxna4, Plxnb2, Zbtb18, Sox1, Trim32, Shank1, Camk2a, Vegfa, Rnf165, Runx1t1, Erbb2, Cdh2, Fgfr3, Nr4a2, Bmp6, Ndrg4, Tcf4, Lamb2, Sdk2, Prkd1, Ss18l1, Nsmf, Foxg1, Tgfbr1, Sema6b, Gprc5b, Pou3f2, Rap2a, Robo2, Sfrp1, Kif5a, Adcy1, Sema6d,…
GOTERM_BP_FAT	114	22.4409	4.11921e-26	429	1638	17911	2.90572	2.0765e-22	6.92165e-23	7.84584e-23	GO:0022008~neurogenesis	Eml1, Mbd1, Foxo3, Foxb1, Mgll, Sox11, Ret, Lrp4, Slc45a3, Phox2b, Neurog1, Egfr, Scrt1, Alcam, Gas6, Hoxb3, Nyap1, Sox6, Prex1, Plxnd1, Nefl, Cux1, Nefm, Dmrt3, Ulk2, Syngap1, Dpysl3, Jun, Qk, Apbb1, Plxna4, Plxnb2, Zbtb18, Sox1, Trim32, Shank1, Camk2a, Vegfa, Rnf165, Runx1t1, Erbb2, Cdh2, Fgfr3, Nr4a2, Bmp6, Ndrg4, Tcf4, Lamb2, Per2, Sdk2, Ss18l1, Prkd1, Nsmf, Foxg1, Tgfbr1, Sema6b, Gprc5b, Pou…
GOTERM_BP_FAT	134	26.378	1.89911e-24	429	2261	17911	2.47438	9.57339e-21	2.39335e-21	3.61721e-21	GO:0007399~nervous system development	Eml1, Mbd1, Foxo3, Foxb1, Mgll, Sox11, Ret, Lrp4, Dok4, Slc45a3, Phox2b, Neurog1, Egfr, Scrt1, Alcam, Gas6, Hoxb3, Nyap1, Sox6, Prex1, Plxnd1, Shc3, Cux1, Nefl, Nefm, Dmrt3, Fuz, Ulk2, Syngap1, Dpysl3, Jun, Qk, Apbb1, Plxna4, Plxnb2, Aldh5a1, Zbtb18, Sox1, Trim32, Shank1, Camk2a, Vegfa, Rnf165, Runx1t1, Erbb2, Cdh2, Nr4a2, Fgfr3, Bmp6, Ndrg4, Tcf4, Vcan, Lamb2, Per2, T, Sdk2, Ss18l1, Prkd1, Nsmf,…
GOTERM_BP_FAT	82	16.1417	2.15125e-20	429	1092	17911	3.13512	1.08445e-16	2.16889e-17	4.09747e-17	GO:0048666~neuron development	Sema6b, Gprc5b, Foxb1, Mgll, Pou3f2, Rap2a, Ret, Robo2, Kif5a, Adcy1, Sema6d, Lrp4, Farp1, Igsf9, Adcy6, Tfap2a, Phox2b, Egfr, Crtac1, Ddr1, Atat1, Apoa1, Alcam, Lpar1, C1ql1, Nyap1, Prex1, Plxnd1, Naglu, Slit2, Gbx1, Shox2, Nefl, Cux1, Nefm, Ephb1, Gprin1, Ulk2, Syngap1, Cntn2, Dpysl3, Ntn4, Metrn, Jun, Unc5a, Qk, Lhx9, Apbb1, Bhlhe22, Plxna4, Sema6c, Plxnb2, Map6, Zbtb18, Sox1, Trim32, Shank1, …
GOTERM_BP_FAT	126	24.8031	3.14011e-20	429	2278	17911	2.30929	1.58293e-16	2.63822e-17	5.98095e-17	GO:0048468~cell development	Mbd1, Foxo3, Foxb1, Mgll, Sox11, Ret, Trib1, Lrp4, Slc45a3, Phox2b, Neurog1, Egfr, Scrt1, Pdgfra, Alcam, Hoxb3, Camk2d, Lmna, Col1a1, Nyap1, Sox6, Prex1, Plxnd1, Podxl, Nefl, Cux1, Nefm, Fuz, Ulk2, Vezf1, Syngap1, Dpysl3, Jun, Qk, Ankrd23, Apbb1, Plxna4, Plxnb2, Zbtb18, Sox1, Trim32, Shank1, Camk2a, Vegfa, Rnf165, Cdc25b, Runx1t1, Erbb2, Cdh2, Nr4a2, Fgfr3, Bmp6, Limd1, Ndrg4, Tcf4, Tgfb3, Lamb2,…
GOTERM_BP_FAT	108	21.2598	1.31417e-19	429	1802	17911	2.50225	6.62472e-16	9.46389e-17	2.50309e-16	GO:0045595~regulation of cell differentiation	Mbd1, Foxo3, Mapk11, Mgll, Sox11, Ret, Trib1, Lrp4, Slc45a3, Phox2b, Neurog1, Egfr, Scrt1, Pdgfra, Gas6, Hoxb3, Lmna, Col1a1, Il4ra, Sox6, Prex1, Plxnd1, Nefl, Cux1, Nefm, Fuz, Ulk2, Junb, Syngap1, Dpysl3, Jun, Qk, Ankrd23, Pkdcc, Apbb1, Plxna4, Plxnb2, Trim32, Shank1, Vegfa, Erbb2, Runx1t1, Cdh2, Hist1h4j, Fgfr3, Bmp6, Limd1, Ndrg4, Tcf4, Tgfb3, Per2, Phldb2, Ss18l1, Prkd1, Nsmf, Foxg1, Apc2, Tg…
GOTERM_BP_FAT	73	14.3701	2.16228e-19	429	921	17911	3.30922	1.09001e-15	1.36251e-16	4.11849e-16	GO:0031175~neuron projection development	Sema6b, Gprc5b, Foxb1, Mgll, Pou3f2, Rap2a, Ret, Robo2, Kif5a, Adcy1, Sema6d, Lrp4, Farp1, Igsf9, Adcy6, Phox2b, Egfr, Crtac1, Ddr1, Apoa1, Alcam, Lpar1, Nyap1, Prex1, Plxnd1, Slit2, Gbx1, Shox2, Nefl, Cux1, Nefm, Ephb1, Gprin1, Ulk2, Syngap1, Cntn2, Dpysl3, Metrn, Jun, Qk, Unc5a, Lhx9, Apbb1, Bhlhe22, Plxna4, Sema6c, Plxnb2, Map6, Trim32, Shank1, Camk2a, Eef2k, Vegfa, Rnf165, Erbb2, Runx1t1, Cdh…
GOTERM_BP_FAT	76	14.9606	5.18822e-19	429	1006	17911	3.15412	2.61538e-15	2.90598e-16	9.88197e-16	GO:0060284~regulation of cell development	Tgfbr1, Mbd1, Sema6b, Gprc5b, Foxo3, Fam101b, Mgll, Pou3f2, Sox11, Rap2a, Ret, Robo2, Sfrp1, Sema6d, Trib1, Lrp4, Adcy6, Tfap2a, Slc45a3, Phox2b, Neurog1, Scrt1, Apoa1, Lpar1, Hoxb3, Col1a1, Prex1, Plxnd1, Slit2, Shox2, Nefl, Cux1, Dmrta2, Nefm, Fuz, Ulk2, Syngap1, Cntn2, Dpysl3, Metrn, Ankrd23, Qk, Apbb1, Plxna4, Sema6c, Plxnb2, Trim32, Shank1, Eef2k, Vegfa, Ncs1, Runx1t1, Cdh2, Fgfr3, Sox5, Bmp…
GOTERM_BP_FAT	65	12.7953	3.79922e-17	429	824	17911	3.29343	1.91518e-13	1.91518e-14	7.23634e-14	GO:0050767~regulation of neurogenesis	Mbd1, Sema6b, Foxo3, Gprc5b, Mgll, Pou3f2, Sox11, Rap2a, Ret, Robo2, Sfrp1, Sema6d, Lrp4, Adcy6, Tfap2a, Slc45a3, Phox2b, Neurog1, Scrt1, Lpar1, Hoxb3, Prex1, Plxnd1, Slit2, Shox2, Nefl, Cux1, Nefm, Dmrta2, Ulk2, Syngap1, Dpysl3, Cntn2, Metrn, Qk, Apbb1, Plxna4, Sema6c, Plxnb2, Trim32, Shank1, Eef2k, Vegfa, Ncs1, Runx1t1, Cdh2, Fgfr3, Sox5, Bmp6, Ndrg4, Meis1, Tcf4, Serpinf1, Sfrp2, Ikbkb, Spag9,…
GOTERM_BP_FAT	58	11.4173	8.88039e-17	429	681	17911	3.55585	5.59663e-13	5.08482e-14	2.10942e-13	GO:0045664~regulation of neuron differentiation	Sema6b, Foxo3, Gprc5b, Mgll, Pou3f2, Sox11, Rap2a, Ret, Robo2, Sfrp1, Sema6d, Lrp4, Tfap2a, Adcy6, Phox2b, Neurog1, Lpar1, Prex1, Plxnd1, Slit2, Shox2, Nefl, Cux1, Nefm, Ulk2, Syngap1, Dpysl3, Cntn2, Metrn, Qk, Apbb1, Plxna4, Sema6c, Plxnb2, Trim32, Shank1, Eef2k, Vegfa, Ncs1, Runx1t1, Cdh2, Sox5, Bmp6, Ndrg4, Meis1, Tcf4, Serpinf1, Sfrp2, Ikbkb, Spag9, Id1, Kif3c, Prkd1, Ss18l1, Nsmf, Foxg1, Isl…
GOTERM_BP_FAT	105	20.6693	9.52119e-17	429	1888	17911	2.32193	5.59663e-13	4.66294e-14	2.10942e-13	GO:2000026~regulation of multicellular organismal development	Mbd1, Foxo3, Mapk11, Mgll, Sox11, Ret, Trib1, Lrp4, Slc45a3, Phox2b, Neurog1, Egfr, Scrt1, Pdgfra, Gas6, Hoxb3, Lmna, Col1a1, Il4ra, Sox6, Prex1, Plxnd1, Nefl, Cux1, Ism1, Nefm, Dmrt3, Fuz, Ulk2, Syngap1, Dpysl3, Jun, Qk, Pkdcc, Apbb1, Plxna4, Plxnb2, Trim32, Shank1, Vegfa, Runx1t1, Erbb2, Cdh2, Hist1h4j, Fgfr3, Bmp6, Ndrg4, Tcf4, Tgfb3, Per2, Lfng, Phldb2, Agtr1a, Ss18l1, Prkd1, Nsmf, Foxg1, Usp…
GOTERM_BP_FAT	63	12.4016	2.76017e-16	429	803	17911	3.27557	1.11933e-12	8.61533e-14	4.21885e-13	GO:0000904~cell morphogenesis involved in differentiation	Tgfbr1, Sema6b, Fam101b, Foxb1, Mgll, Pou3f2, Rap2a, Ret, Robo2, Sfrp1, Kif5a, Adcy1, Sema6d, Lrp4, Farp1, Phox2b, Apoa1, Alcam, Col1a1, Prex1, Plxnd1, Slit2, Gbx1, Shox2, Nefl, Cux1, Nefm, Ephb1, Fuz, Ulk2, Syngap1, Cntn2, Metrn, Unc5a, Lhx9, Apbb1, Bhlhe22, Plxna4, Sema6c, Plxnb2, Map6, Shank1, Camk2a, Eef2k, Vegfa, Rnf165, Erbb2, Cdh2, Fgfr3, Nr4a2, Vasn, Sfrp2, Id1, Lamb2, Tgfb3, Mertk, Phldb…
GOTERM_BP_FAT	86	16.9291	4.43226e-16	429	1392	17911	2.57942	2.23865e-12	1.59872e-13	8.43769e-13	GO:0030030~cell projection organization	Tgfbr1, Sema6b, Gprc5b, Foxb1, Mgll, Pou3f2, Ret, Rap2a, Robo2, Sfrp1, Kif5a, Adcy1, Sema6d, Lrp4, Farp1, Igsf9, Adcy6, Phox2b, Egfr, Crtac1, Ddr1, Espn, Apoa1, Alcam, Lpar1, Nyap1, Prex1, Plxnd1, Podxl, Slit2, Gbx1, Stx2, Shox2, Nefl, Cux1, Nefm, Ephb1, Gprin1, Fuz, Ulk2, Syngap1, Cntn2, Dpysl3, Metrn, Jun, Unc5a, Qk, Lhx9, Apbb1, Plxna4, Bhlhe22, Sema6c, Plxnb2, Map6, Trim32, Shank1, Camk2a, Ee…
GOTERM_BP_FAT	67	13.189	8.76985e-16	429	922	17911	3.03394	4.47731e-12	2.98539e-13	1.68754e-12	GO:0051960~regulation of nervous system development	Mbd1, Sema6b, Foxo3, Gprc5b, Mgll, Pou3f2, Sox11, Rap2a, Ret, Robo2, Sfrp1, Sema6d, Lrp4, Lrrc4b, Adcy6, Tfap2a, Slc45a3, Phox2b, Neurog1, Scrt1, Lpar1, Hoxb3, Prex1, Plxnd1, Slit2, Shox2, Nefl, Cux1, Nefm, Dmrta2, Ephb1, Ulk2, Syngap1, Cntn2, Dpysl3, Metrn, Qk, Apbb1, Plxna4, Sema6c, Plxnb2, Trim32, Shank1, Eef2k, Vegfa, Ncs1, Runx1t1, Cdh2, Fgfr3, Sox5, Bmp6, Ndrg4, Meis1, Tcf4, Serpinf1, Sfrp2…
GOTERM_BP_FAT	49	9.64567	2.95483e-14	429	570	17911	3.58909	1.4887e-10	9.30445e-12	5.62439e-11	GO:0048812~neuron projection morphogenesis	Unc5a, Lhx9, Sema6b, Apbb1, Plxna4, Bhlhe22, Foxb1, Mgll, Sema6c, Plxnb2, Map6, Robo2, Kif5a, Adcy1, Shank1, Sema6d, Camk2a, Lrp4, Eef2k, Farp1, Vegfa, Rnf165, Erbb2, Phox2b, Fgfr3, Egfr, Nr4a2, Ddr1, Alcam, Nyap1, Plxnd1, Slit2, Gbx1, Shox2, Lamb2, Id1, Nefl, Cux1, Nefm, Ephb1, Ss18l1, Gap43, Ulk2, Foxg1, Syngap1, Islr2, Cntn2, Pax6, Metrn
GOTERM_BP_FAT	46	9.05512	4.67615e-14	429	513	17911	3.74372	2.35618e-10	1.38599e-11	8.90288e-11	GO:0010975~regulation of neuron projection development	Qk, Apbb1, Sema6b, Plxna4, Gprc5b, Mgll, Sema6c, Pou3f2, Plxnb2, Ret, Rap2a, Robo2, Sfrp1, Shank1, Sema6d, Lrp4, Eef2k, Vegfa, Adcy6, Ncs1, Runx1t1, Cdh2, Lpar1, Ndrg4, Serpinf1, Sfrp2, Prex1, Plxnd1, Ikbkb, Slit2, Shox2, Id1, Cux1, Nefl, Nefm, Kif3c, Ss18l1, Prkd1, Nsmf, Ulk2, Syngap1, Islr2, Pax6, Cntn2, Dpysl3, Metrn
GOTERM_BP_FAT	43	8.46457	6.19114e-14	429	455	17911	3.94566	3.12292e-10	1.73496e-11	1.17995e-10	GO:0061564~axon development	Jun, Unc5a, Lhx9, Apbb1, Sema6b, Plxna4, Bhlhe22, Foxb1, Mgll, Sema6c, Plxnb2, Robo2, Trim32, Kif5a, Adcy1, Sema6d, Lrp4, Vegfa, Rnf165, Erbb2, Phox2b, Fgfr3, Nr4a2, Crtac1, Ddr1, Apoa1, Alcam, Plxnd1, Slit2, Gbx1, Shox2, Lamb2, Nefl, Nefm, Ephb1, Gap43, Ulk2, Foxg1, Syngap1, Islr2, Cntn2, Pax6, Metrn
GOTERM_BP_FAT	46	9.05512	1.40661e-13	429	529	17911	3.63049	7.09094e-10	3.73207e-11	2.67919e-10	GO:0048667~cell morphogenesis involved in neuron differentiation	Unc5a, Lhx9, Apbb1, Sema6b, Plxna4, Bhlhe22, Foxb1, Mgll, Sema6c, Map6, Plxnb2, Robo2, Kif5a, Shank1, Adcy1, Sema6d, Camk2a, Lrp4, Eef2k, Farp1, Vegfa, Rnf165, Erbb2, Phox2b, Fgfr3, Nr4a2, Alcam, Plxnd1, Slit2, Gbx1, Shox2, Lamb2, Id1, Cux1, Nefl, Nefm, Ephb1, Ss18l1, Gap43, Ulk2, Foxg1, Syngap1, Islr2, Pax6, Cntn2, Metrn
GOTERM_BP_FAT	52	10.2362	1.46566e-13	429	662	17911	3.2795	7.38756e-10	3.69378e-11	2.79132e-10	GO:0031344~regulation of cell projection organization	Tgfbr1, Sema6b, Gprc5b, Mgll, Pou3f2, Rap2a, Ret, Robo2, Sfrp1, Sema6d, Lrp4, Adcy6, Espn, Lpar1, Plxnd1, Prex1, Podxl, Slit2, Shox2, Nefl, Cux1, Nefm, Fuz, Ulk2, Syngap1, Dpysl3, Cntn2, Metrn, Qk, Apbb1, Plxna4, Sema6c, Plxnb2, Shank1, Eef2k, Vegfa, Ncs1, Runx1t1, Cdh2, Ndrg4, Serpinf1, Sfrp2, Ikbkb, Id1, Tgfb3, Kif3c, Prkd1, Ss18l1, Nsmf, Gap43, Pax6, Islr2
GOTERM_BP_FAT	38	7.48031	1.97456e-13	429	371	17911	4.27634	9.95641e-10	4.74115e-11	3.76199e-10	GO:0010769~regulation of cell morphogenesis involved in differentiation	Tgfbr1, Sema6b, Plxna4, Mgll, Pou3f2, Sema6c, Plxnb2, Ret, Rap2a, Robo2, Sfrp1, Sema6d, Lrp4, Eef2k, Vegfa, Cdh2, Apoa1, Vasn, Col1a1, Sfrp2, Prex1, Plxnd1, Slit2, Shox2, Tgfb3, Id1, Cux1, Nefl, Nefm, Phldb2, Ss18l1, Fuz, Nsmf, Ulk2, Syngap1, Islr2, Cntn2, Metrn
GOTERM_BP_FAT	84	16.5354	8.014e-13	429	1529	17911	2.29369	4.03965e-09	1.8362e-10	1.52635e-09	GO:0040011~locomotion	Tgfbr1, Sema6b, Foxb1, Pou3f2, Cmtm3, Ret, Rap2a, Cdk5r2, Robo2, Sfrp1, Kif5a, Sema6d, Trib1, Elmo2, Pdgfc, Tfap2a, Marveld3, Phox2b, Egfr, Spns2, Flt1, Srgap3, Scrt1, Pdgfra, Ddr1, Apoa1, Alcam, Gas6, Lpar1, Sun2, Camk2d, Lmna, Col1a1, Sdc3, Prex1, Plxnd1, Podxl, Slit2, Gbx1, Nefl, Ephb1, Fuz, Cntn2, Dpysl3, Jph3, Jun, Unc5a, Lhx9, Apbb1, Plxna4, Stat5b, Sema6c, Plxnb2, Sparc, Sox1, Trim32, Vegf…
GOTERM_BP_FAT	74	14.5669	2.74752e-12	429	1283	17911	2.40806	1.385e-08	6.02174e-10	5.23309e-09	GO:0000902~cell morphogenesis	Tgfbr1, Sema6b, Fam101b, Foxb1, Mgll, Pou3f2, Rap2a, Ret, Robo2, Sfrp1, Kif5a, Adcy1, Sema6d, Lrp4, Farp1, Phox2b, Egfr, Ddr1, Apoa1, Alcam, Lpar1, Col1a1, Nyap1, Sox6, Prex1, Plxnd1, Slit2, Gbx1, Shox2, Nefl, Cux1, Nefm, Ephb1, Fuz, Ulk2, Syngap1, Cntn2, Metrn, Unc5a, Lhx9, Shroom4, Apbb1, Bhlhe22, Plxna4, Sema6c, Plxnb2, Map6, Shank1, Camk2a, Eef2k, Vegfa, Rnf165, 1810043G02Rik, Erbb2, Tpm1, Cd…
GOTERM_BP_FAT	38	7.48031	8.98989e-12	429	421	17911	3.76846	4.53182e-08	1.88826e-09	1.7123e-08	GO:0007409~axonogenesis	Unc5a, Lhx9, Apbb1, Sema6b, Plxna4, Bhlhe22, Foxb1, Mgll, Sema6c, Plxnb2, Robo2, Kif5a, Adcy1, Sema6d, Lrp4, Vegfa, Rnf165, Erbb2, Phox2b, Fgfr3, Nr4a2, Alcam, Plxnd1, Slit2, Gbx1, Shox2, Lamb2, Nefl, Nefm, Ephb1, Gap43, Ulk2, Foxg1, Syngap1, Islr2, Pax6, Cntn2, Metrn
GOTERM_BP_FAT	61	12.0079	1.0849e-11	429	969	17911	2.62826	5.46903e-08	2.18761e-09	2.06642e-08	GO:0007417~central nervous system development	Eml1, Mbd1, Foxo3, Hoxb2, Foxb1, Pou3f2, Sox11, Pfkfb3, Robo2, Cdk5r2, Sema6d, Uncx, Tfap2a, Smad1, Phox2b, Egfr, Crtac1, Atat1, Lpar1, Hoxb3, Pafah1b2, Sox6, Naglu, Shc3, Slit2, Gbx1, Nefl, Dmrta2, Ephb1, Dmrt3, Dbx1, Pax7, Fuz, Abat, Cntn2, Qk, Shroom4, Bhlhe22, Plxna4, Id3, Plxnb2, Aldh5a1, Zbtb18, Sox1, Pkd1, Rora, Erbb2, Cdh2, Ccdc85c, Fgfr3, Nr4a2, Sox5, Slc1a2, Ndrg4, Nnat, Vcan, Id1, Lamb…
GOTERM_BP_FAT	76	14.9606	1.31399e-11	429	1382	17911	2.29598	6.62384e-08	2.54763e-09	2.50276e-08	GO:0032989~cellular component morphogenesis	Tgfbr1, Sema6b, Fam101b, Foxb1, Mgll, Pou3f2, Rap2a, Ret, Robo2, Sfrp1, Kif5a, Adcy1, Sema6d, Lrp4, Farp1, Opa3, Phox2b, Egfr, Pdgfra, Ddr1, Apoa1, Alcam, Lpar1, Col1a1, Nyap1, Sox6, Prex1, Plxnd1, Slit2, Gbx1, Shox2, Nefl, Cux1, Nefm, Ephb1, Fuz, Ulk2, Syngap1, Cntn2, Metrn, Unc5a, Lhx9, Shroom4, Apbb1, Bhlhe22, Plxna4, Sema6c, Plxnb2, Map6, Shank1, Camk2a, Eef2k, Vegfa, Rnf165, 1810043G02Rik, E…
GOTERM_BP_FAT	44	8.66142	5.00804e-11	429	581	17911	3.16183	2.52455e-07	9.35019e-09	9.53878e-08	GO:0022604~regulation of cell morphogenesis	Tgfbr1, Sema6b, Plxna4, Mgll, Sema6c, Pou3f2, Plxnb2, Sparc, Ret, Rap2a, Robo2, Sfrp1, Sema6d, Lrp4, Eef2k, Vegfa, 1810043G02Rik, Tpm1, Cdh2, Apoa1, Lpar1, Vasn, Limd1, Col1a1, Sfrp2, Prex1, Plxnd1, Slit2, Shox2, Lst1, Id1, Tgfb3, Cux1, Nefl, Nefm, Phldb2, Ss18l1, Fuz, Nsmf, Ulk2, Syngap1, Islr2, Cntn2, Metrn
GOTERM_MF_FAT	65	12.7953	5.1555e-11	407	1109	16866	2.42884	4.41312e-08	4.41312e-08	7.98405e-08	GO:0001071~nucleic acid binding transcription factor activity	Zscan2, Foxo3, Foxb1, Hoxb2, Atf7, Pou3f2, Sox11, Mxd4, Mafk, Pbx2, Tfap2a, Meis3, Smad1, Zfp12, Phox2b, Carf, Hoxb3, Ebf4, Maf, Sox6, Jdp2, Meis2, Zfp647, Cux1, Dmrta2, Ssbp2, Dmrt3, Pax7, Satb1, Zfp446, Junb, Jun, Npas3, Bhlhe22, Id3, Stat5b, Sox1, Myt1, Rora, Runx1t1, Irf8, Zfp628, Nr4a2, Zfp46, Sox5, Zfp821, Zfp60, Irf2, Nhlh1, Arid3c, Foxp4, Zfp873, Meis1, E2f2, Tcf4, Zfp397, Onecut1, Nr2f2,…
GOTERM_MF_FAT	65	12.7953	5.1555e-11	407	1109	16866	2.42884	4.41312e-08	4.41312e-08	7.98405e-08	GO:0003700~transcription factor activity, sequence-specific DNA binding	Zscan2, Foxo3, Foxb1, Hoxb2, Atf7, Pou3f2, Sox11, Mxd4, Mafk, Pbx2, Tfap2a, Meis3, Smad1, Zfp12, Phox2b, Carf, Hoxb3, Ebf4, Maf, Sox6, Jdp2, Meis2, Zfp647, Cux1, Dmrta2, Ssbp2, Dmrt3, Pax7, Satb1, Zfp446, Junb, Jun, Npas3, Bhlhe22, Id3, Stat5b, Sox1, Myt1, Rora, Runx1t1, Irf8, Zfp628, Nr4a2, Zfp46, Sox5, Zfp821, Zfp60, Irf2, Nhlh1, Arid3c, Foxp4, Zfp873, Meis1, E2f2, Tcf4, Zfp397, Onecut1, Nr2f2,…
GOTERM_BP_FAT	60	11.811	5.30512e-11	429	981	17911	2.55355	2.67431e-07	9.55112e-09	1.01046e-07	GO:0045597~positive regulation of cell differentiation	Tgfbr1, Foxo3, Gprc5b, Mapk11, Sox11, Ret, Robo2, Sfrp1, Trib1, Tnfsf9, Smad1, Phox2b, Neurog1, Flt1, Prom1, Apoa1, Gas6, Lpar1, Lmna, Col1a1, Il4ra, Sox6, Prex1, Shox2, Nefl, Cux1, Dmrta2, Junb, Dpysl3, Metrn, Jun, Qk, Apbb1, Pkdcc, Stat5b, Plxnb2, Trim32, Shank1, Eef2k, Vegfa, Fgfr3, Cyp26b1, Sox5, Bmp6, Ndrg4, Tcf4, Serpinf1, Sfrp2, Pik3r1, Ikbkb, Spag9, Tgfb3, Ss18l1, Kif3c, Prkd1, Nsmf, Slc2…
GOTERM_BP_FAT	142	27.9528	9.11892e-11	429	3565	17911	1.663	4.59685e-07	1.58512e-08	1.73688e-07	GO:0032774~RNA biosynthetic process	Mbd1, Zscan2, Foxo3, Mical2, Foxb1, Mapk11, Sox11, Ret, Trib1, Lrp4, Zfp12, Phox2b, Neurog1, Vgll4, Egfr, Scrt1, Mapre3, Gas6, Zfp771, Hoxb3, Zfp575, Lmna, Col1a1, Sox6, Dap, Cux1, Ssbp2, Dmrt3, Zfp446, Junb, Samd4, Jun, Fbxl15, Apbb1, Zbtb18, Sox1, Trim32, Camk2a, Vegfa, Rnf165, Runx1t1, Erbb2, Irf8, Zfp628, Hist1h4j, Nr4a2, Fgfr3, Zfp46, Arid3c, Zfp787, Bmp6, Zfp873, Limd1, Kctd1, E2f2, Tcf4, P…
GOTERM_BP_DIRECT	61	12.0079	1.14701e-10	432	1029	18082	2.48129	2.58306e-07	2.58306e-07	1.9994e-07	GO:0007275~multicellular organism development	Zscan2, Sema6b, Hoxb2, Sox11, Robo2, Sfrp1, Sema6d, Lrp4, Pdgfc, Farp1, Uncx, Igsf9, Phox2b, Neurog1, Egfr, Flt1, Pdgfra, Mn1, Hoxb3, Ebf4, Sox6, Plxnd1, Meis2, Slit2, Shox2, Cux1, Dmrt3, Dbx1, Pax7, Fuz, Metrn, Qk, Unc5a, Phc2, Arvcf, Shroom4, Pkdcc, Id3, Sema6c, Plxnb2, Zbtb18, Myt1, Vegfa, Ccdc85c, Nhlh1, Smpd3, Bmp6, Meis1, Nnat, Tcf4, Sfrp2, Pogk, Id1, T, Shisa3, Lfng, Gap43, Foxg1, Islr2, P…
GOTERM_BP_FAT	129	25.3937	1.15479e-10	429	3129	17911	1.72126	5.82129e-07	1.94043e-08	2.19952e-07	GO:0006351~transcription, DNA-templated	Mbd1, Zscan2, Foxo3, Mical2, Foxb1, Mapk11, Sox11, Ret, Trib1, Lrp4, Zfp12, Phox2b, Vgll4, Neurog1, Egfr, Scrt1, Mapre3, Gas6, Zfp771, Hoxb3, Zfp575, Lmna, Col1a1, Sox6, Dap, Cux1, Ssbp2, Dmrt3, Zfp446, Junb, Jun, Fbxl15, Apbb1, Zbtb18, Sox1, Trim32, Camk2a, Vegfa, Rnf165, Runx1t1, Erbb2, Irf8, Zfp628, Hist1h4j, Nr4a2, Fgfr3, Zfp46, Arid3c, Zfp787, Bmp6, Limd1, Kctd1, E2f2, Tcf4, Cdh13, Tgfb3, Pe…
GOTERM_BP_DIRECT	103	20.2756	1.24643e-10	432	2279	18082	1.89171	2.80695e-07	1.40348e-07	2.1727e-07	GO:0006355~regulation of transcription, DNA-templated	Mbd1, Zscan2, Foxo3, Foxb1, Mapk11, Sox11, Zfp12, Phox2b, Vgll4, Neurog1, Scrt1, Zfp771, Hoxb3, Zfp575, Sox6, Cux1, Ssbp2, Dmrt3, Junb, Samd4, Jun, Apbb1, Zbtb18, Sox1, Runx1t1, Erbb2, Irf8, Zfp628, Nr4a2, Zfp46, Arid3c, Zfp873, Zfp787, Limd1, Kctd1, E2f2, Tcf4, Pogk, T, Zfp316, Ss18l1, Foxg1, Mapk8ip1, Tgfbr1, Hoxb2, Atf7, Pou3f2, Zfp503, Mxd4, Mafk, Pbx2, Uncx, Tfap2a, Smad1, Meis3, Mn1, Carf, …
GOTERM_BP_FAT	141	27.7559	1.31262e-10	429	3548	17911	1.6592	6.61693e-07	2.13449e-08	2.50014e-07	GO:0097659~nucleic acid-templated transcription	Mbd1, Zscan2, Foxo3, Mical2, Foxb1, Mapk11, Sox11, Ret, Trib1, Lrp4, Zfp12, Phox2b, Vgll4, Neurog1, Egfr, Scrt1, Mapre3, Gas6, Zfp771, Hoxb3, Zfp575, Lmna, Col1a1, Sox6, Dap, Cux1, Ssbp2, Dmrt3, Zfp446, Junb, Samd4, Jun, Fbxl15, Apbb1, Zbtb18, Sox1, Trim32, Camk2a, Vegfa, Rnf165, Runx1t1, Erbb2, Irf8, Zfp628, Hist1h4j, Nr4a2, Fgfr3, Zfp46, Arid3c, Zfp787, Bmp6, Zfp873, Limd1, Kctd1, E2f2, Tcf4, P…
GOTERM_BP_FAT	67	13.189	1.50707e-10	429	1199	17911	2.33302	7.59713e-07	2.3741e-08	2.8705e-07	GO:0016477~cell migration	Tgfbr1, Sema6b, Foxb1, Pou3f2, Rap2a, Ret, Cdk5r2, Sfrp1, Sema6d, Trib1, Elmo2, Pdgfc, Tfap2a, Marveld3, Phox2b, Egfr, Spns2, Flt1, Srgap3, Scrt1, Pdgfra, Ddr1, Apoa1, Gas6, Lpar1, Sun2, Camk2d, Col1a1, Sdc3, Prex1, Plxnd1, Podxl, Slit2, Ephb1, Fuz, Dpysl3, Cntn2, Jun, Apbb1, Stat5b, Sema6c, Plxnb2, Sparc, Trim32, Sox1, Vegfa, Tpm1, Cdh2, Nr4a2, Limd1, Ndrg4, Serpinf1, Sfrp2, Pik3r1, Onecut1, Spa…
GOTERM_BP_FAT	85	16.7323	1.56381e-10	429	1724	17911	2.05847	7.88319e-07	2.38885e-08	2.97859e-07	GO:0006928~movement of cell or subcellular component	Tgfbr1, Sema6b, Foxb1, Pou3f2, Ret, Rap2a, Cdk5r2, Robo2, Sfrp1, Kif5a, Sema6d, Trib1, Elmo2, Pdgfc, Tfap2a, Marveld3, Fxyd1, Phox2b, Egfr, Spns2, Flt1, Srgap3, Scrt1, Pdgfra, Ddr1, Apoa1, Alcam, Gas6, Lpar1, Sun2, Camk2d, Pafah1b2, Lmna, Col1a1, Sdc3, Prex1, Plxnd1, Podxl, Slit2, Gbx1, Nefl, Nefm, Ephb1, Fuz, Cntn2, Dpysl3, Jun, Unc5a, Lhx9, Apbb1, Plxna4, Stat5b, Sema6c, Plxnb2, Sparc, Sox1, Tr…
GOTERM_BP_DIRECT	90	17.7165	1.78514e-10	432	1885	18082	1.99845	4.02014e-07	1.34005e-07	3.11176e-07	GO:0006351~transcription, DNA-templated	Zscan2, Mbd1, Foxo3, Foxb1, Mapk11, Hoxb2, Atf7, Pou3f2, Zfp503, Sox11, Mxd4, Mafk, Pbx2, Uncx, Tfap2a, Smad1, Zfp12, Vgll4, Neurog1, Scrt1, Mn1, Carf, Zfp771, Zbtb42, Hoxb3, Zfp575, Ebf4, Phf1, Maf, Sox6, Meis2, Jdp2, Zfp768, Gbx1, Eid1, Zfp647, Cux1, Ssbp2, Irf2bp2, Whsc1l1, Dmrt3, Pax7, Satb1, Zfp446, Junb, Jun, Npas3, Apbb1, Bhlhe22, Id3, Stat5b, Zbtb18, Sox1, Tceb2, Myt1, Nkapl, Rora, Runx1t…
GOTERM_BP_FAT	137	26.9685	2.96552e-10	429	3449	17911	1.6584	1.49492e-06	4.39683e-08	5.64842e-07	GO:0006355~regulation of transcription, DNA-templated	Mbd1, Zscan2, Foxo3, Mical2, Foxb1, Mapk11, Sox11, Ret, Trib1, Lrp4, Zfp12, Phox2b, Vgll4, Neurog1, Egfr, Scrt1, Mapre3, Gas6, Zfp771, Hoxb3, Zfp575, Lmna, Col1a1, Sox6, Dap, Cux1, Ssbp2, Dmrt3, Junb, Samd4, Jun, Fbxl15, Apbb1, Zbtb18, Sox1, Trim32, Camk2a, Vegfa, Rnf165, Runx1t1, Erbb2, Irf8, Zfp628, Hist1h4j, Nr4a2, Fgfr3, Zfp46, Arid3c, Zfp787, Bmp6, Zfp873, Limd1, Kctd1, E2f2, Tcf4, Pogk, Cdh…
GOTERM_BP_FAT	137	26.9685	3.15044e-10	429	3452	17911	1.65696	1.58814e-06	4.53754e-08	6.00063e-07	GO:1903506~regulation of nucleic acid-templated transcription	Mbd1, Zscan2, Foxo3, Mical2, Foxb1, Mapk11, Sox11, Ret, Trib1, Lrp4, Zfp12, Phox2b, Vgll4, Neurog1, Egfr, Scrt1, Mapre3, Gas6, Zfp771, Hoxb3, Zfp575, Lmna, Col1a1, Sox6, Dap, Cux1, Ssbp2, Dmrt3, Junb, Samd4, Jun, Fbxl15, Apbb1, Zbtb18, Sox1, Trim32, Camk2a, Vegfa, Rnf165, Runx1t1, Erbb2, Irf8, Zfp628, Hist1h4j, Nr4a2, Fgfr3, Zfp46, Arid3c, Zfp787, Bmp6, Zfp873, Limd1, Kctd1, E2f2, Tcf4, Pogk, Cdh…
GOTERM_BP_FAT	137	26.9685	3.55433e-10	429	3458	17911	1.65409	1.79174e-06	4.97705e-08	6.76992e-07	GO:2001141~regulation of RNA biosynthetic process	Mbd1, Zscan2, Foxo3, Mical2, Foxb1, Mapk11, Sox11, Ret, Trib1, Lrp4, Zfp12, Phox2b, Vgll4, Neurog1, Egfr, Scrt1, Mapre3, Gas6, Zfp771, Hoxb3, Zfp575, Lmna, Col1a1, Sox6, Dap, Cux1, Ssbp2, Dmrt3, Junb, Samd4, Jun, Fbxl15, Apbb1, Zbtb18, Sox1, Trim32, Camk2a, Vegfa, Rnf165, Runx1t1, Erbb2, Irf8, Zfp628, Hist1h4j, Nr4a2, Fgfr3, Zfp46, Arid3c, Zfp787, Bmp6, Zfp873, Limd1, Kctd1, E2f2, Tcf4, Pogk, Cdh…
GOTERM_BP_FAT	151	29.7244	3.57347e-10	429	3952	17911	1.59523	1.80138e-06	4.86861e-08	6.80637e-07	GO:0034654~nucleobase-containing compound biosynthetic process	Mbd1, Zscan2, Foxo3, Mical2, Mapk11, Foxb1, Sox11, Ret, Trib1, Lrp4, Gng7, Zfp12, Adssl1, Phox2b, Neurog1, Vgll4, Egfr, Scrt1, Mapre3, Gas6, Zfp771, Hoxb3, Zfp575, Lmna, Col1a1, Sox6, Dap, Cux1, Ssbp2, Dmrt3, Zfp446, Junb, Samd4, Jun, Papss1, Fbxl15, Apbb1, Zbtb18, Sox1, Trim32, Camk2a, Vegfa, Rnf165, Runx1t1, Erbb2, Irf8, Zfp628, Hist1h4j, Nr4a2, Fgfr3, Zfp46, Arid3c, Zfp787, Bmp6, Zfp873, Limd1…
GOTERM_BP_FAT	49	9.64567	3.65171e-10	429	742	17911	2.75711	1.84083e-06	4.84428e-08	6.95539e-07	GO:0030334~regulation of cell migration	Jun, Tgfbr1, Sema6b, Plxna4, Sema6c, Plxnb2, Sparc, Ret, Rap2a, Trim32, Sfrp1, Sema6d, Trib1, Pdgfc, Vegfa, Tfap2a, Marveld3, Tpm1, Egfr, Flt1, Srgap3, Scrt1, Pdgfra, Gas6, Lpar1, Sun2, Camk2d, Ndrg4, Lmna, Col1a1, Sdc3, Pik3r1, Sfrp2, Serpinf1, Prex1, Plxnd1, Onecut1, Podxl, Slit2, Spag9, Cdh13, Nr2f2, Prkce, Phldb2, Prkd1, Fuz, Nsmf, Pax6, Dpysl3
GOTERM_BP_FAT	52	10.2362	5.94615e-10	429	830	17911	2.6157	2.99745e-06	7.68578e-08	1.13256e-06	GO:0048858~cell projection morphogenesis	Sema6b, Foxb1, Mgll, Robo2, Kif5a, Adcy1, Sema6d, Lrp4, Farp1, Phox2b, Egfr, Ddr1, Alcam, Nyap1, Plxnd1, Gbx1, Slit2, Shox2, Cux1, Nefl, Nefm, Ephb1, Fuz, Ulk2, Syngap1, Cntn2, Metrn, Unc5a, Lhx9, Apbb1, Bhlhe22, Plxna4, Sema6c, Map6, Plxnb2, Shank1, Camk2a, Eef2k, Vegfa, Rnf165, 1810043G02Rik, Erbb2, Nr4a2, Fgfr3, Onecut1, Id1, Lamb2, Ss18l1, Gap43, Foxg1, Pax6, Islr2
GOTERM_BP_FAT	152	29.9213	7.15312e-10	429	4025	17911	1.57667	3.60588e-06	9.01472e-08	1.36245e-06	GO:0019438~aromatic compound biosynthetic process	Mbd1, Zscan2, Foxo3, Mical2, Mapk11, Foxb1, Sox11, Ret, Trib1, Lrp4, Gng7, Zfp12, Adssl1, Phox2b, Neurog1, Vgll4, Egfr, Scrt1, Mapre3, Gas6, Zfp771, Hoxb3, Zfp575, Lmna, Col1a1, Sox6, Dap, Cux1, Ssbp2, Dmrt3, Zfp446, Junb, Samd4, Jun, Papss1, Fbxl15, Apbb1, Zbtb18, Sox1, Trim32, Camk2a, Vegfa, Rnf165, Runx1t1, Erbb2, Irf8, Zfp628, Hist1h4j, Nr4a2, Fgfr3, Zfp46, Arid3c, Zfp787, Bmp6, Zfp873, Limd1…
GOTERM_BP_FAT	53	10.4331	7.87353e-10	429	863	17911	2.56406	3.96904e-06	9.6806e-08	1.49967e-06	GO:0032990~cell part morphogenesis	Sema6b, Foxb1, Mgll, Robo2, Kif5a, Adcy1, Sema6d, Lrp4, Opa3, Farp1, Phox2b, Egfr, Ddr1, Alcam, Nyap1, Plxnd1, Slit2, Gbx1, Shox2, Cux1, Nefl, Nefm, Ephb1, Fuz, Ulk2, Syngap1, Cntn2, Metrn, Unc5a, Lhx9, Apbb1, Bhlhe22, Plxna4, Sema6c, Map6, Plxnb2, Shank1, Camk2a, Eef2k, Vegfa, Rnf165, 1810043G02Rik, Erbb2, Nr4a2, Fgfr3, Onecut1, Id1, Lamb2, Ss18l1, Gap43, Foxg1, Pax6, Islr2
GOTERM_BP_FAT	67	13.189	9.26163e-10	429	1252	17911	2.23426	4.66877e-06	1.11162e-07	1.76406e-06	GO:0051094~positive regulation of developmental process	Tgfbr1, Gprc5b, Foxo3, Mapk11, Pou3f2, Sox11, Ret, Robo2, Trib1, Lrrc4b, Tnfsf9, Tfap2a, Smad1, Phox2b, Neurog1, Flt1, Prom1, Pdgfra, Apoa1, Gas6, Lpar1, Lmna, Col1a1, Il4ra, Sox6, Prex1, Shox2, Nefl, Cux1, Dmrta2, Ephb1, Fuz, Dpysl3, Metrn, Jun, Qk, Apbb1, Pkdcc, Stat5b, Plxnb2, Trim32, Shank1, Eef2k, Vegfa, Fgfr3, Cyp26b1, Sox5, Bmp6, Ndrg4, Tcf4, Sfrp2, Pik3r1, Serpinf1, Ikbkb, Spag9, Tgfb3, A…
GOTERM_BP_FAT	151	29.7244	1.03122e-09	429	4009	17911	1.57255	5.19837e-06	1.20893e-07	1.96416e-06	GO:0018130~heterocycle biosynthetic process	Mbd1, Zscan2, Foxo3, Mical2, Mapk11, Foxb1, Sox11, Ret, Trib1, Lrp4, Gng7, Zfp12, Adssl1, Phox2b, Neurog1, Vgll4, Egfr, Scrt1, Mapre3, Gas6, Zfp771, Hoxb3, Zfp575, Lmna, Col1a1, Sox6, Dap, Cux1, Ssbp2, Dmrt3, Zfp446, Junb, Samd4, Jun, Papss1, Fbxl15, Apbb1, Zbtb18, Sox1, Trim32, Camk2a, Vegfa, Rnf165, Runx1t1, Erbb2, Irf8, Zfp628, Hist1h4j, Nr4a2, Fgfr3, Zfp46, Arid3c, Zfp787, Bmp6, Zfp873, Limd1…
GOTERM_BP_FAT	70	13.7795	1.22425e-09	429	1348	17911	2.16806	6.17142e-06	1.4026e-07	2.33182e-06	GO:0051674~localization of cell	Tgfbr1, Sema6b, Foxb1, Pou3f2, Rap2a, Ret, Cdk5r2, Sfrp1, Sema6d, Trib1, Elmo2, Pdgfc, Tfap2a, Marveld3, Phox2b, Egfr, Spns2, Flt1, Srgap3, Scrt1, Pdgfra, Ddr1, Apoa1, Gas6, Lpar1, Sun2, Camk2d, Lmna, Col1a1, Sdc3, Prex1, Plxnd1, Podxl, Slit2, Ephb1, Fuz, Cntn2, Dpysl3, Jun, Apbb1, Plxna4, Stat5b, Sema6c, Plxnb2, Sparc, Trim32, Sox1, Vegfa, Tpm1, Cdh2, Nr4a2, Limd1, Ndrg4, Sfrp2, Pik3r1, Serpinf1…
GOTERM_BP_FAT	70	13.7795	1.22425e-09	429	1348	17911	2.16806	6.17142e-06	1.4026e-07	2.33182e-06	GO:0048870~cell motility	Tgfbr1, Sema6b, Foxb1, Pou3f2, Rap2a, Ret, Cdk5r2, Sfrp1, Sema6d, Trib1, Elmo2, Pdgfc, Tfap2a, Marveld3, Phox2b, Egfr, Spns2, Flt1, Srgap3, Scrt1, Pdgfra, Ddr1, Apoa1, Gas6, Lpar1, Sun2, Camk2d, Lmna, Col1a1, Sdc3, Prex1, Plxnd1, Podxl, Slit2, Ephb1, Fuz, Cntn2, Dpysl3, Jun, Apbb1, Plxna4, Stat5b, Sema6c, Plxnb2, Sparc, Trim32, Sox1, Vegfa, Tpm1, Cdh2, Nr4a2, Limd1, Ndrg4, Sfrp2, Pik3r1, Serpinf1…
GOTERM_BP_FAT	138	27.1654	1.75707e-09	429	3575	17911	1.61163	8.85734e-06	1.96831e-07	3.34668e-06	GO:0051252~regulation of RNA metabolic process	Mbd1, Zscan2, Foxo3, Mical2, Foxb1, Mapk11, Sox11, Ret, Trib1, Lrp4, Zfp12, Phox2b, Vgll4, Neurog1, Egfr, Scrt1, Mapre3, Gas6, Zfp771, Hoxb3, Zfp575, Lmna, Col1a1, Sox6, Dap, Cux1, Ssbp2, Dmrt3, Junb, Samd4, Jun, Fbxl15, Apbb1, Zbtb18, Sox1, Trim32, Camk2a, Vegfa, Rnf165, Runx1t1, Erbb2, Irf8, Zfp628, Hist1h4j, Nr4a2, Fgfr3, Zfp46, Arid3c, Zfp787, Bmp6, Zfp873, Limd1, Kctd1, E2f2, Tcf4, Pogk, Cdh…
GOTERM_BP_FAT	22	4.33071	1.7917e-09	429	178	17911	5.16018	9.03193e-06	1.96347e-07	3.41264e-06	GO:0050770~regulation of axonogenesis	Sema6b, Plxna4, Mgll, Pou3f2, Sema6c, Plxnb2, Ret, Plxnd1, Robo2, Slit2, Sema6d, Shox2, Lrp4, Nefl, Vegfa, Nefm, Cdh2, Ulk2, Syngap1, Islr2, Cntn2, Metrn
GOTERM_MF_DIRECT	53	10.4331	1.85525e-09	419	883	17446	2.49918	1.09831e-06	1.09831e-06	2.73503e-06	GO:0003700~transcription factor activity, sequence-specific DNA binding	Zscan2, Foxo3, Hoxb2, Foxb1, Atf7, Pou3f2, Sox11, Mxd4, Mafk, Pbx2, Tfap2a, Smad1, Zfp12, Carf, Hoxb3, Maf, Sox6, Jdp2, Zfp647, Dmrta2, Dmrt3, Pax7, Zfp446, Satb1, Junb, Jun, Id3, Stat5b, Myt1, Rora, Runx1t1, Irf8, Zfp628, Nr4a2, Zfp46, Sox5, Zfp821, Zfp60, Irf2, Foxp4, Zfp873, E2f2, Tcf4, Zfp397, Onecut1, Nr2f2, Id1, T, 9130023H24Rik, Nr2f6, Ss18l1, Foxg1, Pax6
GOTERM_BP_FAT	49	9.64567	2.06257e-09	429	782	17911	2.61609	1.03974e-05	2.21222e-07	3.92857e-06	GO:2000145~regulation of cell motility	Jun, Tgfbr1, Sema6b, Plxna4, Sema6c, Plxnb2, Sparc, Ret, Rap2a, Trim32, Sfrp1, Sema6d, Trib1, Pdgfc, Vegfa, Tfap2a, Marveld3, Tpm1, Egfr, Flt1, Srgap3, Scrt1, Pdgfra, Gas6, Lpar1, Sun2, Camk2d, Ndrg4, Lmna, Col1a1, Sdc3, Pik3r1, Sfrp2, Serpinf1, Prex1, Plxnd1, Onecut1, Podxl, Slit2, Spag9, Cdh13, Nr2f2, Prkce, Phldb2, Prkd1, Fuz, Nsmf, Pax6, Dpysl3
GOTERM_BP_FAT	50	9.84252	3.19928e-09	429	819	17911	2.54888	1.61274e-05	3.35991e-07	6.09365e-06	GO:0040012~regulation of locomotion	Tgfbr1, Sema6b, Rap2a, Ret, Robo2, Sfrp1, Trib1, Sema6d, Pdgfc, Tfap2a, Marveld3, Flt1, Egfr, Srgap3, Scrt1, Pdgfra, Gas6, Lpar1, Sun2, Camk2d, Lmna, Col1a1, Sdc3, Plxnd1, Prex1, Podxl, Slit2, Fuz, Dpysl3, Jun, Plxna4, Sema6c, Plxnb2, Sparc, Trim32, Vegfa, Tpm1, Ndrg4, Serpinf1, Sfrp2, Pik3r1, Onecut1, Spag9, Cdh13, Nr2f2, Prkce, Phldb2, Prkd1, Nsmf, Pax6
GOTERM_BP_FAT	51	10.0394	3.33272e-09	429	846	17911	2.51688	1.68001e-05	3.42862e-07	6.34781e-06	GO:0051270~regulation of cellular component movement	Tgfbr1, Sema6b, Rap2a, Ret, Sfrp1, Trib1, Sema6d, Pdgfc, Tfap2a, Marveld3, Fxyd1, Flt1, Egfr, Srgap3, Scrt1, Pdgfra, Gas6, Lpar1, Sun2, Camk2d, Lmna, Col1a1, Sdc3, Plxnd1, Prex1, Podxl, Slit2, Fuz, Dpysl3, Jun, Plxna4, Stat5b, Sema6c, Plxnb2, Sparc, Trim32, Vegfa, Tpm1, Ndrg4, Serpinf1, Sfrp2, Pik3r1, Onecut1, Spag9, Cdh13, Nr2f2, Prkce, Phldb2, Prkd1, Nsmf, Pax6
GOTERM_BP_FAT	36	7.08661	3.67681e-09	429	474	17911	3.17093	1.85346e-05	3.70696e-07	7.0032e-06	GO:0007389~pattern specification process	Tgfbr1, Fbxl15, Bhlhe22, Mical2, Hoxb2, Foxb1, Sox1, Sfrp1, Lrp4, Pbx2, Vegfa, Uncx, Tfap2a, Smad1, Pkd1, Flt1, Cyp26b1, Hoxb3, Pcdh8, Sfrp2, Plxnd1, Nr2f2, T, Dmrta2, Pcsk5, Dmrt3, Lfng, Pax7, Dbx1, Fuz, Foxg1, Pskh1, Peg12, Apc2, Syngap1, Pax6
GOTERM_BP_FAT	145	28.5433	4.48277e-09	429	3875	17911	1.56228	2.25974e-05	4.43091e-07	8.5383e-06	GO:2000112~regulation of cellular macromolecule biosynthetic process	Mbd1, Zscan2, Foxo3, Mical2, Foxb1, Mapk11, Sox11, Ret, Trib1, Lrp4, Zfp12, Phox2b, Neurog1, Vgll4, Egfr, Scrt1, Pdgfra, Mapre3, Gas6, Zfp771, Hoxb3, Zfp575, Lmna, Col1a1, Sox6, Dap, Cux1, Ssbp2, Dmrt3, Junb, Samd4, Jun, Qk, Fbxl15, Apbb1, Zbtb18, Sox1, Trim32, Camk2a, Vegfa, Rnf165, Runx1t1, Erbb2, Irf8, Zfp628, Hist1h4j, Nr4a2, Fgfr3, Zfp46, Arid3c, Zfp787, Bmp6, Zfp873, Limd1, Kctd1, E2f2, Tcf…
GOTERM_BP_FAT	146	28.7402	5.6469e-09	429	3924	17911	1.55341	2.84656e-05	5.47423e-07	1.07556e-05	GO:0019219~regulation of nucleobase-containing compound metabolic process	Mbd1, Zscan2, Foxo3, Mical2, Mapk11, Foxb1, Sox11, Ret, Trib1, Lrp4, Gng7, Zfp12, Phox2b, Neurog1, Vgll4, Egfr, Scrt1, Pdgfra, Mapre3, Gas6, Zfp771, Hoxb3, Zfp575, Lmna, Col1a1, Sox6, Dap, Cux1, Ssbp2, Dmrt3, Junb, Samd4, Jun, Fbxl15, Apbb1, Zbtb18, Sox1, Trim32, Camk2a, Vegfa, Rnf165, Runx1t1, Erbb2, Irf8, Zfp628, Hist1h4j, Nr4a2, Fgfr3, Zfp46, Arid3c, Zfp787, Bmp6, Zfp873, Limd1, Kctd1, E2f2, T…
GOTERM_BP_FAT	114	22.4409	6.01341e-09	429	2808	17911	1.695	3.03131e-05	5.71954e-07	1.14537e-05	GO:0023051~regulation of signaling	Nell2, Foxo3, Mgll, Sox11, Cmtm3, Ret, Trib1, Kcnc3, Lrp4, Marveld3, Egfr, Pdgfra, Grik3, Gas6, Camk2d, Lmna, Col1a1, Prex1, Smpd1, Plcl2, Dusp7, Fuz, Syngap1, Jph3, Tnfrsf19, Jun, Fbxl15, Scube3, Trim32, Shank1, Camk2a, Vegfa, Rnf165, Erbb2, Cdh2, Fgfr3, Nr4a2, Smpd3, Bmp6, Limd1, Ndrg4, Tcf4, Zdhhc17, Rcan2, Cdh13, Cyth1, Tgfb3, Ticam1, Per2, Fam109a, Prmt2, Lfng, Rgs12, Agtr1a, Prkd1, Nsmf, Sl…
GOTERM_BP_FAT	147	28.937	6.26771e-09	429	3966	17911	1.54749	3.15951e-05	5.85103e-07	1.19381e-05	GO:0010556~regulation of macromolecule biosynthetic process	Mbd1, Zscan2, Foxo3, Mical2, Foxb1, Mapk11, Sox11, Ret, Trib1, Lrp4, Zfp12, Phox2b, Neurog1, Vgll4, Egfr, Scrt1, Pdgfra, Mapre3, Gas6, Zfp771, Hoxb3, Zfp575, Lmna, Col1a1, Mast4, Sox6, Dap, Cux1, Ssbp2, Dmrt3, Junb, Samd4, Jun, Qk, Fbxl15, Apbb1, Zbtb18, Sox1, Trim32, Camk2a, Vegfa, Rnf165, Runx1t1, Erbb2, Irf8, Zfp628, Hist1h4j, Nr4a2, Fgfr3, Zfp46, Arid3c, Smpd3, Zfp787, Bmp6, Zfp873, Limd1, Kc…
GOTERM_BP_FAT	57	11.2205	7.72158e-09	429	1033	17911	2.30376	3.89237e-05	7.07717e-07	1.47072e-05	GO:0022603~regulation of anatomical structure morphogenesis	Tgfbr1, Sema6b, Mgll, Pou3f2, Rap2a, Ret, Robo2, Sfrp1, Sema6d, Lrp4, Tfap2a, Flt1, Pdgfra, Apoa1, Lpar1, Col1a1, Il4ra, Prex1, Plxnd1, Slit2, Shox2, Nefl, Cux1, Ism1, Nefm, Dmrt3, Fuz, Ulk2, Syngap1, Cntn2, Ntn4, Metrn, Ankrd23, Plxna4, Sema6c, Plxnb2, Sparc, Eef2k, Vegfa, 1810043G02Rik, Tpm1, Cdh2, Vasn, Limd1, Tcf4, Serpinf1, Sfrp2, Lst1, Id1, Tgfb3, Lfng, Phldb2, Agtr1a, Prkd1, Ss18l1, Nsmf, …
GOTERM_BP_FAT	23	4.52756	8.24749e-09	429	212	17911	4.52954	4.15747e-05	7.42421e-07	1.5709e-05	GO:0007411~axon guidance	Alcam, Unc5a, Lhx9, Apbb1, Sema6b, Plxna4, Sema6c, Plxnb2, Plxnd1, Robo2, Kif5a, Gbx1, Slit2, Sema6d, Lamb2, Vegfa, Ephb1, Rnf165, Erbb2, Gap43, Foxg1, Pax6, Cntn2
GOTERM_BP_DIRECT	31	6.10236	8.59552e-09	432	377	18082	3.44178	1.93569e-05	4.83927e-06	1.49832e-05	GO:0007399~nervous system development	Sema6b, Bhlhe22, Plxna4, Sema6c, Sox11, Ret, Sox1, Robo2, Mafk, Shank1, Sema6d, Myt1, Vegfa, Uncx, Igsf9, Dok4, Tfap2a, Erbb2, Neurog1, Nr4a2, Slc1a2, Igsf9b, Tcf4, Slit2, Ephb1, Prkd1, Gap43, Ulk2, Dpysl3, Islr2, Metrn
GOTERM_BP_FAT	23	4.52756	8.96268e-09	429	213	17911	4.50828	4.51798e-05	7.92646e-07	1.70712e-05	GO:0097485~neuron projection guidance	Alcam, Unc5a, Lhx9, Apbb1, Sema6b, Plxna4, Sema6c, Plxnb2, Plxnd1, Robo2, Kif5a, Gbx1, Slit2, Sema6d, Lamb2, Vegfa, Ephb1, Rnf165, Erbb2, Gap43, Foxg1, Pax6, Cntn2
GOTERM_BP_FAT	50	9.84252	8.99245e-09	429	845	17911	2.47045	4.53299e-05	7.81567e-07	1.71279e-05	GO:0051093~negative regulation of developmental process	Tgfbr1, Mbd1, Sema6b, Foxo3, Fam101b, Mapk11, Sox11, Sfrp1, Trib1, Sema6d, Lrp4, Adcy6, Phox2b, Egfr, Gas6, Lpar1, Lmna, Il4ra, Sox6, Meis2, Slit2, Ism1, Fuz, Ulk2, Syngap1, Dpysl3, Cntn2, Apbb1, Id3, Stat5b, Sema6c, Sparc, Erbb2, Runx1t1, Hist1h4j, Fgfr3, Foxp4, Vasn, Meis1, Tcf4, Serpinf1, Sfrp2, Pik3r1, Id1, Lfng, Phldb2, Foxg1, Usp2, Lgmn, Pax6
GOTERM_CC_DIRECT	36	7.08661	1.09376e-08	460	505	19662	3.04706	4.01409e-06	4.01409e-06	1.50646e-05	GO:0045202~synapse	Apbb1, Shisa9, Mgll, Chrna4, Syt7, Pja2, Shank1, Grid1, Camk2a, Farp1, Lrrc4b, Igsf9, Ncs1, Rusc1, Cdh2, Egfr, Tmem163, Grik3, Camk2n1, Slc1a2, Igsf9b, Sncb, Rimbp2, Pcdh8, Asic1, Zdhhc17, Lamb2, Sdk2, Rgs12, Ptprn2, Nsmf, Gap43, Mapk8ip1, Samd4, Syngap1, Cntn2
GOTERM_BP_FAT	40	7.87402	1.26732e-08	429	595	17911	2.80676	6.38836e-05	1.08281e-06	2.41386e-05	GO:0010720~positive regulation of cell development	Qk, Tgfbr1, Apbb1, Gprc5b, Sox11, Plxnb2, Ret, Robo2, Trim32, Shank1, Trib1, Eef2k, Vegfa, Phox2b, Neurog1, Apoa1, Bmp6, Lpar1, Ndrg4, Col1a1, Tcf4, Serpinf1, Prex1, Ikbkb, Spag9, Shox2, Tgfb3, Cux1, Nefl, Dmrta2, Kif3c, Prkd1, Ss18l1, Nsmf, Slc25a4, Foxg1, Islr2, Pax6, Dpysl3, Metrn
GOTERM_BP_FAT	36	7.08661	1.35328e-08	429	499	17911	3.01207	6.82165e-05	1.13698e-06	2.57758e-05	GO:0001501~skeletal system development	Tgfbr1, Pkdcc, Fam101b, Hoxb2, Sox11, Sparc, Sfrp1, Pdgfc, Vegfa, Uncx, Tfap2a, Smad1, Pkd1, Fgfr3, Cyp26b1, Spns2, Pdgfra, Wfikkn1, Sox5, Prkra, Bmp6, Hoxb3, Meis1, Col1a1, Maf, Sfrp2, Sox6, Serpinh1, Vcan, Shox2, Irx5, Tgfb3, T, Pcsk5, Pax7, Fuz
GOTERM_BP_FAT	112	22.0472	1.4831e-08	429	2785	17911	1.67902	7.476e-05	1.22562e-06	2.82484e-05	GO:0010646~regulation of cell communication	Nell2, Foxo3, Mgll, Sox11, Cmtm3, Ret, Trib1, Kcnc3, Lrp4, Marveld3, Egfr, Pdgfra, Grik3, Gas6, Camk2d, Lmna, Col1a1, Prex1, Smpd1, Plcl2, Dusp7, Fuz, Syngap1, Jph3, Tnfrsf19, Jun, Fbxl15, Scube3, Trim32, Shank1, Camk2a, Vegfa, Rnf165, Erbb2, Cdh2, Fgfr3, Nr4a2, Smpd3, Bmp6, Limd1, Ndrg4, Tcf4, Zdhhc17, Rcan2, Cdh13, Cyth1, Tgfb3, Ticam1, Per2, Prmt2, Lfng, Rgs12, Agtr1a, Prkd1, Nsmf, Slc38a9, Ma…
GOTERM_BP_FAT	100	19.685	2.11062e-08	429	2399	17911	1.74033	0.000106391	1.71607e-06	4.02008e-05	GO:0051128~regulation of cellular component organization	Mgll, Ret, Lrp4, Neurog1, Egfr, Gas6, Lmna, Col1a1, Il4ra, Prex1, Plxnd1, Podxl, Nefl, Cux1, Nefm, Fuz, Ulk2, Syngap1, Dpysl3, Jun, Qk, Ankrd23, Pkdcc, Apbb1, Tbc1d4, Plxna4, Plxnb2, Trim32, Shank1, Vegfa, Runx1t1, Erbb2, Cdh2, Irf8, Fgfr3, C2, Limd1, Ndrg4, Cdh13, Tgfb3, Per2, Phldb2, Prkd1, Ss18l1, Nsmf, Pinx1, Ubqln2, Apc2, Tgfbr1, Sema6b, Gprc5b, Pou3f2, Rap2a, Robo2, Sfrp1, Tmem33, Sema6d, L…
GOTERM_MF_DIRECT	41	8.07087	2.38745e-08	419	633	17446	2.69688	1.41336e-05	7.06682e-06	3.5196e-05	GO:0043565~sequence-specific DNA binding	Jun, Lhx9, Foxo3, Hoxb2, Foxb1, Stat5b, Atf7, Pou3f2, Zbtb18, Sox1, Mafk, Pbx2, Uncx, Tfap2a, Meis3, Rora, Phox2b, Nr4a2, Foxp4, Hoxb3, Meis1, Maf, Sox6, Zfp397, Jdp2, Meis2, Gbx1, Shox2, Irx5, Nr2f2, Cux1, T, Dmrta2, Dmrt3, Nr2f6, Pax7, Dbx1, Satb1, Foxg1, Junb, Pax6
GOTERM_MF_FAT	56	11.0236	2.96185e-08	407	1040	16866	2.23137	2.53531e-05	1.26767e-05	4.58686e-05	GO:0043565~sequence-specific DNA binding	Mbd1, Zscan2, Foxo3, Hoxb2, Foxb1, Atf7, Pou3f2, Sox11, Mafk, Pbx2, Uncx, Tfap2a, Meis3, Smad1, Phox2b, Carf, Hoxb3, Ebf4, Maf, Sox6, Jdp2, Meis2, Gbx1, Shox2, Cux1, Dmrta2, Ssbp2, Dmrt3, Dbx1, Pax7, Satb1, Junb, Jun, Lhx9, Stat5b, Zbtb18, Sox1, Myt1, Rora, Irf8, Phf21b, Nr4a2, Irf2, Nhlh1, Arid3c, Foxp4, Meis1, Tcf4, Zfp397, Irx5, Nr2f2, T, Per2, Nr2f6, Foxg1, Pax6
GOTERM_BP_FAT	151	29.7244	3.90806e-08	429	4221	17911	1.49357	0.000196986	3.12706e-06	7.44365e-05	GO:0051171~regulation of nitrogen compound metabolic process	Mbd1, Zscan2, Foxo3, Mical2, Mapk11, Foxb1, Sox11, Ret, Trib1, Lrp4, Gng7, Zfp12, Phox2b, Neurog1, Vgll4, Egfr, Scrt1, Pdgfra, Mapre3, Gas6, Zfp771, Hoxb3, Zfp575, Lmna, Col1a1, Sox6, Dap, Cux1, Ssbp2, Dmrt3, Junb, Samd4, Jun, Qk, Fbxl15, Apbb1, Zbtb18, Sox1, Trim32, Camk2a, Vegfa, Rnf165, Runx1t1, Erbb2, Irf8, Zfp628, Hist1h4j, Nr4a2, Fgfr3, Zfp46, Arid3c, Smpd3, Zfp787, Bmp6, Zfp873, Limd1, Kct…
GOTERM_CC_FAT	75	14.7638	4.12497e-08	350	1620	14413	1.90648	2.14496e-05	2.14496e-05	5.97288e-05	GO:0097458~neuron part	Resp18, Nell2, Klhl14, Shisa9, Mgll, Ret, Robo2, Kif5a, Kcnc3, Lrp4, Farp1, Lrrc4b, Igsf9, Rusc1, Neurog1, Crtac1, Prom1, Aqp11, Pdgfra, Camk2n1, Espn, Grik3, Atat1, Sncb, Alcam, Igsf9b, Lpar1, Camk2d, C1ql1, Sdc3, Prex1, Pde10a, Stx2, Nefl, Cux1, Nefm, Ephb1, Gprin1, Ptprn2, Abat, Samd4, Syngap1, Cntn2, Dpysl3, Camk1g, Unc5a, Apbb1, Chrna4, Pja2, Syt7, Shank1, Camk2a, Eef2k, Ncs1, Tmem163, Slc8a…
GOTERM_BP_FAT	74	14.5669	4.49181e-08	429	1596	17911	1.9358	0.000226406	3.53799e-06	8.55552e-05	GO:0051240~positive regulation of multicellular organismal process	Tgfbr1, Gprc5b, Foxo3, Mapk11, Pou3f2, Sox11, Ret, Robo2, Trib1, Lrrc4b, Tnfsf9, Tfap2a, Smad1, Phox2b, Neurog1, Egfr, Flt1, Prom1, Pdgfra, Gas6, Lpar1, Camk2d, Lmna, Col1a1, Il4ra, Sox6, Shox2, Nefl, Cux1, Dmrta2, Ephb1, Abat, Dpysl3, Metrn, Jun, Qk, Ankrd42, Apbb1, Pkdcc, Stat5b, Plxnb2, Sparc, Trim32, Shank1, Eef2k, Vegfa, Rora, Tpm1, Irf8, Fgfr3, Cyp26b1, Sox5, Bmp6, Ndrg4, Tcf4, Sfrp2, Pik3r…
GOTERM_BP_FAT	59	11.6142	6.46251e-08	429	1157	17911	2.12903	0.000325722	5.01191e-06	0.000123091	GO:0051241~negative regulation of multicellular organismal process	Tgfbr1, Mbd1, Sema6b, Foxo3, Fam101b, Mapk11, Sox11, Sfrp1, Sema6d, Trib1, Lrp4, Adcy6, Marveld3, Phox2b, Egfr, Pdgfra, Apoa1, Gas6, Lpar1, Lmna, Il4ra, Sox6, Meis2, Slit2, Ism1, Fuz, Ulk2, Abat, Syngap1, Dpysl3, Cntn2, Apbb1, Erbb2ip, Id3, Stat5b, Sema6c, Sparc, Vegfa, Erbb2, Runx1t1, Hist1h4j, Fgfr3, Foxp4, Vasn, Limd1, Meis1, Tcf4, Serpinf1, Sfrp2, Pik3r1, Id1, Nr2f2, Tgfb3, Lfng, Mertk, Foxg1…
GOTERM_BP_FAT	46	9.05512	6.5658e-08	429	791	17911	2.42797	0.000330927	5.01486e-06	0.000125058	GO:0060322~head development	Eml1, Shroom4, Plxna4, Bhlhe22, Foxo3, Hoxb2, Foxb1, Pou3f2, Pfkfb3, Plxnb2, Zbtb18, Robo2, Sox1, Cdk5r2, Sema6d, Uncx, Tfap2a, Smad1, Rora, Phox2b, Cdh2, Ccdc85c, Fgfr3, Egfr, Nr4a2, Crtac1, Pdgfra, Atat1, Slc1a2, Lpar1, Hoxb3, Pafah1b2, Ndrg4, Nnat, Col1a1, Naglu, Slit2, Nr2f2, Tgfb3, Id1, Nefl, Dmrta2, Foxg1, Abat, Pax6, Cntn2
GOTERM_BP_FAT	23	4.52756	7.23504e-08	429	239	17911	4.01784	0.000364652	5.44355e-06	0.000137805	GO:0048705~skeletal system morphogenesis	Bmp6, Tgfbr1, Hoxb3, Fam101b, Col1a1, Hoxb2, Sox11, Sfrp2, Serpinh1, Sfrp1, Shox2, Irx5, Tgfb3, T, Vegfa, Uncx, Tfap2a, Pkd1, Fuz, Fgfr3, Cyp26b1, Pdgfra, Prkra
GOTERM_BP_FAT	30	5.90551	8.00357e-08	429	392	17911	3.1952	0.000403378	5.93321e-06	0.000152443	GO:0045666~positive regulation of neuron differentiation	Qk, Apbb1, Gprc5b, Plxnb2, Sox11, Ret, Trim32, Robo2, Shank1, Eef2k, Vegfa, Phox2b, Neurog1, Bmp6, Lpar1, Ndrg4, Tcf4, Serpinf1, Ikbkb, Spag9, Shox2, Cux1, Nefl, Prkd1, Ss18l1, Kif3c, Foxg1, Dpysl3, Islr2, Metrn
GOTERM_CC_FAT	49	9.64567	8.59395e-08	350	876	14413	2.30345	4.46876e-05	2.2344e-05	0.000124439	GO:0045202~synapse	Mgll, Shisa9, Lrp4, Kcnc3, Igsf9, Lrrc4b, Farp1, Rusc1, Egfr, Grik3, Espn, Camk2n1, Igsf9b, Sncb, Lpar1, Camk2d, Nsg1, C1ql1, Rimbp2, Stx2, Nefm, Ptprn2, Samd4, Syngap1, Cntn2, Apbb1, Chrna4, Pja2, Syt7, Grid1, Shank1, Camk2a, Eef2k, Ncs1, Erbb2, Cdh2, Tmem163, Slc8a2, Slc1a2, Pcdh8, Zdhhc17, Asic1, Lamb2, Sdk2, Rgs12, Kif3c, Nsmf, Gap43, Mapk8ip1
GOTERM_BP_FAT	54	10.6299	1.42602e-07	429	1038	17911	2.172	0.000718597	1.04181e-05	0.000271612	GO:0009887~organ morphogenesis	Tgfbr1, Prkar1b, Foxo3, Mical2, Fam101b, Hoxb2, Sox11, Sobp, Sfrp1, Lrp4, Pdgfc, Uncx, Tfap2a, Neurog1, Flt1, Egfr, Prom1, Pdgfra, Ddr1, Hoxb3, Col1a1, Plxnd1, Naglu, Slit2, Shox2, Ephb1, Dmrt3, Pax7, Fuz, Ntn4, Jun, Lhx9, Bhlhe22, Id3, Sox1, Vegfa, Pkd1, Tpm1, Cdh2, Cyp26b1, Fgfr3, Prkra, Bmp6, Meis1, Sfrp2, Serpinh1, Irx5, Id1, Tgfb3, T, Sdk2, Agtr1a, Foxg1, Pax6
GOTERM_BP_FAT	99	19.4882	1.70763e-07	429	2468	17911	1.67476	0.000860444	1.22973e-05	0.00032525	GO:0009966~regulation of signal transduction	Foxo3, Mgll, Sox11, Cmtm3, Ret, Trib1, Lrp4, Marveld3, Egfr, Pdgfra, Gas6, Camk2d, Lmna, Col1a1, Prex1, Smpd1, Plcl2, Dusp7, Fuz, Syngap1, Jph3, Tnfrsf19, Jun, Fbxl15, Scube3, Trim32, Shank1, Vegfa, Rnf165, Erbb2, Cdh2, Fgfr3, Nr4a2, Smpd3, Bmp6, Limd1, Ndrg4, Tcf4, Zdhhc17, Rcan2, Cdh13, Tgfb3, Cyth1, Ticam1, Prmt2, Lfng, Rgs12, Agtr1a, Prkd1, Slc38a9, Mapk8ip1, Ubqln2, Apc2, Tgfbr1, Grk5, Fgd6,…
GOTERM_MF_DIRECT	145	28.5433	1.73863e-07	419	4092	17446	1.47542	0.000102922	3.43084e-05	0.000256311	GO:0005515~protein binding	Mbd1, Foxo3, Trappc5, Klhl14, Mapk11, Cmtm3, Ret, Lrp4, Adssl1, Neurog1, Vgll4, Egfr, Scrt1, Srgap3, Grik3, Mapre3, Alcam, Rhobtb3, Sun2, Camk2d, Lmna, Col1a1, Il4ra, Nyap1, Rgl3, Sox6, Plxnd1, Shc3, Stx2, Pik3c2b, Nefl, Ssbp2, Ulk2, Fxyd3, Junb, Syngap1, Dpysl3, Jun, Arvcf, Apbb1, Plxna4, Plxnb2, Trim32, Grid1, Camk2a, Vegfa, Rnf165, Cdc25b, Erbb2, Runx1t1, Cdh2, Irf8, Nr4a2, Fgfr3, Emid1, Arid3…
GOTERM_MF_FAT	41	8.07087	2.02644e-07	407	683	16866	2.4876	0.000173448	5.78194e-05	0.000313823	GO:0000981~RNA polymerase II transcription factor activity, sequence-specific DNA binding	Npas3, Jun, Foxo3, Bhlhe22, Foxb1, Stat5b, Pou3f2, Sox11, Sox1, Mafk, Myt1, Tfap2a, Smad1, Meis3, Rora, Phox2b, Nr4a2, Sox5, Irf2, Nhlh1, Arid3c, Foxp4, Carf, Meis1, Ebf4, Tcf4, Maf, Jdp2, Meis2, Onecut1, Nr2f2, Cux1, T, Ssbp2, Nr2f6, Pax7, Zfp446, Satb1, Foxg1, Junb, Pax6
GOTERM_MF_DIRECT	80	15.748	2.05944e-07	419	1847	17446	1.80345	0.000121911	3.04792e-05	0.000303604	GO:0003677~DNA binding	Zscan2, Mbd1, Foxo3, Foxb1, Hoxb2, Pou3f2, Sox11, Mxd4, Mafk, Pbx2, Uncx, Tfap2a, Smad1, Meis3, Phox2b, Neurog1, Scrt1, Zfand3, Carf, Zfp771, Zbtb42, Hoxb3, Zfp575, Ebf4, Supt3, Maf, Sox6, Meis2, Jdp2, Zfp768, Gbx1, Shox2, Tox, Zfp647, Cux1, Dmrta2, Ssbp2, Dmrt3, Pax7, Dbx1, Satb1, Junb, Jun, Npas3, Phc2, Lhx9, Stat5b, Zbtb18, Sox1, Myt1, Rora, Runx1t1, Irf8, Zfp628, Hist1h4j, Nr4a2, Zfp697, Zfp4…
GOTERM_BP_FAT	43	8.46457	2.37805e-07	429	745	17911	2.40977	0.00119806	1.6884e-05	0.000452945	GO:0007420~brain development	Eml1, Shroom4, Bhlhe22, Plxna4, Foxo3, Hoxb2, Foxb1, Pou3f2, Pfkfb3, Plxnb2, Zbtb18, Robo2, Sox1, Cdk5r2, Sema6d, Uncx, Tfap2a, Smad1, Rora, Phox2b, Cdh2, Ccdc85c, Fgfr3, Egfr, Nr4a2, Crtac1, Atat1, Slc1a2, Lpar1, Hoxb3, Pafah1b2, Ndrg4, Nnat, Naglu, Slit2, Nr2f2, Id1, Nefl, Dmrta2, Foxg1, Abat, Pax6, Cntn2
GOTERM_BP_FAT	75	14.7638	2.5926e-07	429	1700	17911	1.84194	0.00130607	1.81516e-05	0.000493809	GO:0006366~transcription from RNA polymerase II promoter	Mbd1, Foxo3, Mical2, Pou3f2, Sox11, Sfrp1, Lrp4, Pbx2, Tfap2a, Smad1, Phox2b, Neurog1, Egfr, Scrt1, Carf, Zbtb42, Hoxb3, Ebf4, Lmna, Supt3, Thoc7, Maf, Sox6, Jdp2, Meis2, Zfp768, Shox2, Eid1, Cux1, Ssbp2, Irf2bp2, Pax7, Satb1, Junb, Jun, Fbxl15, Apbb1, Id3, Stat5b, Zbtb18, Sox1, Tceb2, Myt1, Vegfa, Rnf165, Pkd1, Rora, Irf8, Fgfr3, Nr4a2, Sox5, Zfp821, Irf2, Nhlh1, Arid3c, Foxp4, Bmp6, Meis1, Tuna…
GOTERM_BP_FAT	33	6.49606	2.94679e-07	429	490	17911	2.81177	0.00148437	2.03488e-05	0.000561272	GO:0050769~positive regulation of neurogenesis	Qk, Apbb1, Gprc5b, Sox11, Plxnb2, Ret, Trim32, Robo2, Shank1, Eef2k, Vegfa, Phox2b, Neurog1, Bmp6, Lpar1, Ndrg4, Tcf4, Serpinf1, Ikbkb, Spag9, Shox2, Cux1, Nefl, Dmrta2, Kif3c, Prkd1, Ss18l1, Nsmf, Foxg1, Pax6, Dpysl3, Islr2, Metrn
GOTERM_BP_FAT	44	8.66142	3.24145e-07	429	781	17911	2.35215	0.00163268	2.2081e-05	0.000617395	GO:0045596~negative regulation of cell differentiation	Tgfbr1, Mbd1, Apbb1, Sema6b, Foxo3, Id3, Fam101b, Stat5b, Sema6c, Sox11, Sfrp1, Sema6d, Trib1, Lrp4, Vegfa, Adcy6, Rora, Erbb2, Runx1t1, Phox2b, Hist1h4j, Fgfr3, Egfr, Foxp4, Lpar1, Vasn, Limd1, Meis1, Il4ra, Tunar, Sfrp2, Sox6, Pik3r1, Jdp2, Meis2, Slit2, Id1, Fuz, Ulk2, Foxg1, Syngap1, Pax6, Cntn2, Dpysl3
GOTERM_BP_FAT	163	32.0866	3.29948e-07	429	4810	17911	1.41483	0.00166189	2.21767e-05	0.000628449	GO:0034645~cellular macromolecule biosynthetic process	Zscan2, Mbd1, Foxo3, Mical2, Mapk11, Foxb1, Sox11, Ret, Trib1, Lrp4, Zfp12, Phox2b, Neurog1, Vgll4, Egfr, Scrt1, Pdgfra, Wbscr17, Mapre3, Gas6, Zfp771, St8sia2, Hoxb3, Zfp575, Lmna, Col1a1, Sox6, Dap, Cux1, Ssbp2, Dmrt3, Zfp446, Galnt16, Junb, Samd4, Jun, Qk, Fbxl15, Apbb1, Zbtb18, Sox1, Trim32, Camk2a, Vegfa, Rnf165, Runx1t1, Erbb2, Hist1h4j, Irf8, Zfp628, Nr4a2, Fgfr3, Zfp46, Arid3c, Zfp787, Bm…
GOTERM_BP_FAT	23	4.52756	3.86979e-07	429	263	17911	3.65119	0.00194886	2.56676e-05	0.000737075	GO:0045165~cell fate commitment	Tgfbr1, Tunar, Sox6, Sfrp2, Sox1, Sfrp1, Onecut1, Gbx1, Nr2f2, Dmrta2, Dmrt3, Smad1, Pax7, Dbx1, Rora, Neurog1, Gap43, Fgfr3, Cyp26b1, Foxg1, Sox5, Apc2, Pax6
GOTERM_CC_FAT	60	11.811	4.82269e-07	350	1253	14413	1.97191	0.000250749	8.35899e-05	0.000698315	GO:0043005~neuron projection	Nell2, Klhl14, Shisa9, Mgll, Ret, Robo2, Kif5a, Kcnc3, Lrp4, Farp1, Igsf9, Lrrc4b, Aqp11, Crtac1, Pdgfra, Grik3, Espn, Camk2n1, Atat1, Alcam, Igsf9b, Sncb, Lpar1, Camk2d, C1ql1, Sdc3, Prex1, Nefl, Cux1, Nefm, Ephb1, Gprin1, Ptprn2, Abat, Samd4, Syngap1, Dpysl3, Cntn2, Camk1g, Unc5a, Apbb1, Chrna4, Syt7, Shank1, Camk2a, Ncs1, Slc8a2, Slc1a2, Pcdh8, Serpinf1, Asic1, Pik3r1, Cdh13, Rgs12, Agtr1a, Ki…
GOTERM_BP_FAT	106	20.8661	5.27822e-07	429	2769	17911	1.59825	0.00265721	3.45546e-05	0.00100533	GO:0031325~positive regulation of cellular metabolic process	Camkk1, Foxo3, Mical2, Sox11, Ret, Trib1, Lrp4, Slc45a3, Phox2b, Neurog1, Egfr, Pdgfra, Gas6, Mapre3, Camk2d, Lmna, Col1a1, Dgat2, Sox6, Dap, Smpd1, Ssbp2, Fuz, Rnf217, Junb, Samd4, Tnfrsf19, Jun, Apbb1, Sox1, Trim32, Vegfa, Cdc25b, Erbb2, Irf8, Cdh2, Fgfr3, Nr4a2, Rnf144b, Arid3c, Smpd3, Bmp6, Ndrg4, Tcf4, Cdh13, Tgfb3, Ticam1, T, Prmt2, Agtr1a, Ss18l1, Prkd1, Nsmf, Ciz1, Ubqln2, Tgfbr1, Gprc5b,…
GOTERM_BP_FAT	27	5.31496	6.35118e-07	429	361	17911	3.12262	0.00319651	4.10457e-05	0.0012097	GO:0010721~negative regulation of cell development	Mbd1, Sema6b, Apbb1, Foxo3, Fam101b, Sema6c, Sox11, Sfrp1, Sema6d, Lrp4, Adcy6, Runx1t1, Phox2b, Fgfr3, Lpar1, Vasn, Meis1, Sfrp2, Slit2, Id1, Fuz, Ulk2, Foxg1, Syngap1, Pax6, Cntn2, Dpysl3
GOTERM_BP_FAT	149	29.3307	6.39948e-07	429	4331	17911	1.43635	0.00322078	4.08343e-05	0.0012189	GO:0016070~RNA metabolic process	Mbd1, Zscan2, Foxo3, Mical2, Mapk11, Foxb1, Sox11, Ret, Trib1, Lrp4, Zfp12, Phox2b, Neurog1, Vgll4, Egfr, Scrt1, Isg20, Mapre3, Gas6, Zfp771, Hoxb3, Zfp575, Lmna, Col1a1, Exosc7, Sox6, Dap, Cux1, Ssbp2, Dmrt3, Zfp446, Junb, Samd4, Jun, Qk, Fbxl15, Apbb1, Zbtb18, Sox1, Trim32, Camk2a, Vegfa, Rnf165, Runx1t1, Erbb2, Irf8, Zfp628, Hist1h4j, Nr4a2, Fgfr3, Zfp46, Arid3c, Wdr4, Zfp787, Bmp6, Zfp873, Li…
GOTERM_BP_FAT	35	6.88976	6.56646e-07	429	559	17911	2.61408	0.00330468	4.13761e-05	0.0012507	GO:0051962~positive regulation of nervous system development	Qk, Apbb1, Gprc5b, Sox11, Plxnb2, Ret, Trim32, Robo2, Shank1, Eef2k, Lrrc4b, Vegfa, Phox2b, Neurog1, Bmp6, Lpar1, Ndrg4, Tcf4, Serpinf1, Ikbkb, Spag9, Shox2, Cux1, Nefl, Dmrta2, Ephb1, Kif3c, Prkd1, Ss18l1, Nsmf, Foxg1, Pax6, Dpysl3, Islr2, Metrn
GOTERM_BP_FAT	76	14.9606	6.59348e-07	429	1774	17911	1.78864	0.00331826	4.10334e-05	0.00125585	GO:0006357~regulation of transcription from RNA polymerase II promoter	Mbd1, Foxo3, Mical2, Pou3f2, Sox11, Sfrp1, Mafk, Lrp4, Pbx2, Tfap2a, Smad1, Phox2b, Neurog1, Egfr, Scrt1, Carf, Zbtb42, Hoxb3, Ebf4, Lmna, Supt3, Maf, Sox6, Jdp2, Meis2, Shox2, Eid1, Cux1, Ssbp2, Irf2bp2, Pax7, Dbx1, Satb1, Junb, Jun, Npas3, Fbxl15, Apbb1, Id3, Stat5b, Zbtb18, Sox1, Tceb2, Myt1, Vegfa, Rnf165, Pkd1, Rora, Irf8, Fgfr3, Nr4a2, Sox5, Zfp821, Irf2, Nhlh1, Arid3c, Foxp4, Bmp6, Meis1, …
GOTERM_BP_FAT	53	10.4331	6.84044e-07	429	1062	17911	2.0836	0.00344233	4.20511e-05	0.00130289	GO:0072359~circulatory system development	Tgfbr1, Mbd1, Mical2, Mapk11, Sox11, Robo2, Tfap2a, Smad1, Flt1, Egfr, Pdgfra, Hoxb3, Camk2d, Lmna, Col1a1, Sox6, Plxnd1, Slit2, Shox2, Loxl1, Ism1, Ephb1, Pcsk5, Fuz, Vezf1, Junb, Jun, Qk, Id3, Sparc, Vegfa, Pkd1, Erbb2, Tpm1, Rora, Cdh2, Foxp4, Ndrg4, Meis1, Tcf4, Serpinf1, Sfrp2, Vcan, Cdh13, Id1, Nr2f2, Tgfb3, T, Agtr1a, Prkd1, Slc25a4, Pskh1, Pax6
GOTERM_BP_FAT	53	10.4331	6.84044e-07	429	1062	17911	2.0836	0.00344233	4.20511e-05	0.00130289	GO:0072358~cardiovascular system development	Tgfbr1, Mbd1, Mical2, Mapk11, Sox11, Robo2, Tfap2a, Smad1, Flt1, Egfr, Pdgfra, Hoxb3, Camk2d, Lmna, Col1a1, Sox6, Plxnd1, Slit2, Shox2, Loxl1, Ism1, Ephb1, Pcsk5, Fuz, Vezf1, Junb, Jun, Qk, Id3, Sparc, Vegfa, Pkd1, Erbb2, Tpm1, Rora, Cdh2, Foxp4, Ndrg4, Meis1, Tcf4, Serpinf1, Sfrp2, Vcan, Cdh13, Id1, Nr2f2, Tgfb3, T, Agtr1a, Prkd1, Slc25a4, Pskh1, Pax6
GOTERM_BP_FAT	34	6.69291	7.25267e-07	429	536	17911	2.64836	0.0036494	4.40481e-05	0.0013814	GO:0006935~chemotaxis	Unc5a, Lhx9, Apbb1, Sema6b, Plxna4, Sema6c, Cmtm3, Plxnb2, Robo2, Kif5a, Sema6d, Elmo2, Vegfa, Rnf165, Erbb2, Flt1, Pdgfra, Apoa1, Gas6, Alcam, Lpar1, Prex1, Plxnd1, Slit2, Gbx1, Cdh13, Lamb2, Ephb1, Agtr1a, Prkd1, Gap43, Foxg1, Pax6, Cntn2
GOTERM_BP_FAT	34	6.69291	7.92601e-07	429	538	17911	2.63851	0.00398753	4.75644e-05	0.00150965	GO:0042330~taxis	Unc5a, Lhx9, Apbb1, Sema6b, Plxna4, Sema6c, Cmtm3, Plxnb2, Robo2, Kif5a, Sema6d, Elmo2, Vegfa, Rnf165, Erbb2, Flt1, Pdgfra, Apoa1, Gas6, Alcam, Lpar1, Prex1, Plxnd1, Slit2, Gbx1, Cdh13, Lamb2, Ephb1, Agtr1a, Prkd1, Gap43, Foxg1, Pax6, Cntn2
GOTERM_BP_FAT	94	18.5039	7.95512e-07	429	2380	17911	1.64897	0.00400215	4.71774e-05	0.0015152	GO:0035556~intracellular signal transduction	Tgfbr1, Fgd6, Gprc5b, Foxo3, Mapk11, Sox11, Ret, Rap2a, Sfrp1, Adcy1, Trib1, Pdgfc, Farp1, Lrrc4b, Adcy6, Dok4, Marveld3, Meis3, Smad1, Egfr, Flt1, Pdgfra, Apoa1, Dennd4b, Gas6, Lpar1, Rhobtb3, Camk2d, Nyap1, Mast4, Rgl3, Prex1, Smpd1, Shc3, Pde10a, Slit2, Plcl2, Pik3c2b, Ephb1, Dusp7, Sh2d3c, Sh3bp4, Arl4c, Syngap1, Tnfrsf19, Jph3, Jun, Rab39, Erbb2ip, Stat5b, Trim32, Pja2, Vegfa, Ncs1, Rapgefl1…
GOTERM_BP_FAT	112	22.0472	8.04594e-07	429	3004	17911	1.55661	0.00404775	4.71612e-05	0.00153249	GO:0009893~positive regulation of metabolic process	Camkk1, Foxo3, Mical2, Mapk11, Sox11, Ret, Trib1, Lrp4, Slc45a3, Phox2b, Neurog1, Egfr, Pdgfra, Mapre3, Gas6, Camk2d, Lmna, Col1a1, Dgat2, Sox6, Dap, Smpd1, Ssbp2, Fuz, Rnf217, Junb, Samd4, Tnfrsf19, Jun, Qk, Apbb1, Sox1, Trim32, Vegfa, Cdc25b, Erbb2, Cdh2, Irf8, Hist1h4j, Fgfr3, Nr4a2, Rnf144b, Arid3c, Smpd3, Bmp6, Ndrg4, Tcf4, Cdh13, Tgfb3, Ticam1, T, Prmt2, Agtr1a, Ss18l1, Prkd1, Nsmf, Ciz1, U…
GOTERM_MF_FAT	27	5.31496	9.23054e-07	407	366	16866	3.05703	0.000789822	0.000197514	0.00142947	GO:0001228~transcriptional activator activity, RNA polymerase II transcription regulatory region sequence-specific binding	Jun, Foxo3, Stat5b, Pou3f2, Sox11, Sox1, Mafk, Myt1, Tfap2a, Smad1, Meis3, Phox2b, Nr4a2, Irf2, Carf, Arid3c, Nhlh1, Meis1, Ebf4, Tcf4, Maf, Meis2, Onecut1, Cux1, Ssbp2, Junb, Pax6
GOTERM_BP_FAT	24	4.72441	9.70888e-07	429	300	17911	3.34005	0.00488229	5.62542e-05	0.00184923	GO:0050890~cognition	Jun, Shroom4, Tusc3, Apbb1, Ndrg4, Prkar1b, C1ql1, Foxb1, Chrna4, Serpinf1, Sobp, Asic1, Shc3, Meis2, Pja2, Rcan2, Shank1, Adcy1, Ppp1r1b, Egfr, Slc8a2, Syngap1, Cntn2, Jph3
GOTERM_BP_FAT	88	17.3228	1.22498e-06	429	2201	17911	1.66926	0.0061561	7.01695e-05	0.00233319	GO:0065009~regulation of molecular function	Tgfbr1, Prkar1b, Gprc5b, Camkk1, Shisa9, Sox11, Cdk5r2, Sfrp1, Adcy1, Trib1, Pdgfc, Farp1, Lrrc4b, Gng7, Fxyd1, Mtch1, Ppm1e, Neurog1, Egfr, Flt1, Crtac1, Wfikkn1, Pdgfra, Apoa1, Mapre3, Gas6, Lpar1, Camk2d, Rimbp2, Rgl3, Prex1, Plxnd1, Smpd1, Dap, Tbc1d2, Plcl2, Dusp7, Pax7, Parm1, Ptprn2, Sh3bp4, Fxyd3, Syngap1, Jph3, Jun, Erbb2ip, Aph1b, Ankrd42, Tbc1d4, Id3, Chrna4, Plxnb2, Cnppd1, Trim32, Sh…
GOTERM_BP_FAT	105	20.6693	1.48081e-06	429	2794	17911	1.56901	0.007437	8.38705e-05	0.00282046	GO:0010604~positive regulation of macromolecule metabolic process	Camkk1, Foxo3, Mical2, Mapk11, Sox11, Ret, Trib1, Lrp4, Phox2b, Neurog1, Egfr, Pdgfra, Gas6, Mapre3, Camk2d, Lmna, Col1a1, Sox6, Dap, Smpd1, Ssbp2, Fuz, Rnf217, Junb, Samd4, Tnfrsf19, Jun, Qk, Apbb1, Sox1, Trim32, Vegfa, Cdc25b, Erbb2, Irf8, Cdh2, Hist1h4j, Fgfr3, Nr4a2, Rnf144b, Arid3c, Bmp6, Ndrg4, Tcf4, Cdh13, Tgfb3, T, Ticam1, Prmt2, Agtr1a, Ss18l1, Prkd1, Nsmf, Ciz1, Ubqln2, Apc2, Tgfbr1, Gp…
GOTERM_BP_FAT	36	7.08661	1.57337e-06	429	608	17911	2.47207	0.0079	8.81225e-05	0.00299675	GO:0007423~sensory organ development	Jun, Tgfbr1, Bhlhe22, Sox11, Sobp, Sparc, Ret, Sox1, Vegfa, Tfap2a, Phox2b, Neurog1, Flt1, Fgfr3, Egfr, Cyp26b1, Prom1, Pdgfra, Ddr1, Prkra, Bmp6, Cyp1a1, Meis1, Maf, Serpinf1, Naglu, Meis2, Lamb2, Tgfb3, Irx5, Cux1, Sdk2, Ephb1, Mertk, Foxg1, Pax6
GOTERM_BP_DIRECT	19	3.74016	1.87046e-06	432	203	18082	3.9176	0.00420342	0.000842101	0.00326043	GO:0030335~positive regulation of cell migration	Tgfbr1, Sun2, Sema6b, Col1a1, Sema6c, Pik3r1, Prex1, Ret, Trim32, Onecut1, Podxl, Spag9, Cdh13, Pdgfc, Vegfa, Tfap2a, Flt1, Egfr, Pdgfra
GOTERM_BP_FAT	145	28.5433	2.14851e-06	429	4268	17911	1.41842	0.0107722	0.000119011	0.00409218	GO:0010468~regulation of gene expression	Mbd1, Zscan2, Foxo3, Mical2, Foxb1, Mapk11, Sox11, Ret, Trib1, Lrp4, Zfp12, Phox2b, Neurog1, Vgll4, Egfr, Scrt1, Pdgfra, Mapre3, Gas6, Zfp771, Hoxb3, Zfp575, Lmna, Col1a1, Sox6, Dap, Cux1, Ssbp2, Dmrt3, Fuz, Junb, Samd4, Jun, Qk, Fbxl15, Apbb1, Zbtb18, Sox1, Trim32, Camk2a, Vegfa, Rnf165, Runx1t1, Erbb2, Irf8, Zfp628, Hist1h4j, Nr4a2, Fgfr3, Zfp46, Arid3c, Zfp787, Bmp6, Zfp873, Limd1, Kctd1, E2f2…
GOTERM_BP_FAT	73	14.3701	2.37476e-06	429	1737	17911	1.75463	0.0118998	0.000130113	0.00452309	GO:0006468~protein phosphorylation	Tgfbr1, Grk5, Prkar1b, Gprc5b, Camkk1, Mapk11, Rap2a, Ret, Cdk5r2, Sfrp1, Trib1, Lrp4, Pdgfc, Lrrc4b, Dok4, Marveld3, Smad1, Ppm1e, Egfr, Flt1, Pdgfra, Ddr1, Mapre3, Gas6, Lpar1, Camk2d, Mast4, Glyctk, Smpd1, Slit2, Plcl2, Ephb1, Dusp7, Sh2d3c, Ulk2, Syngap1, Tnfrsf19, Jun, Camk1g, Pkdcc, D8Ertd82e, Cnppd1, Camk2a, Eef2k, Vegfa, Cdc25b, Pkd1, Erbb2, Cdh2, Fgfr3, Shc2, Prkra, Bmp6, Ndrg4, Pik3r1, …
GOTERM_BP_FAT	39	7.67717	2.43035e-06	429	702	17911	2.31948	0.0121767	0.000131727	0.00462897	GO:0035295~tube development	Pkdcc, Mical2, Foxb1, Sox11, Plxnb2, Sparc, Ret, Robo2, Sfrp1, Pdgfc, Vegfa, Tfap2a, Smad1, Pkd1, Flt1, Fgfr3, Egfr, Aqp11, Prom1, Pdgfra, Ddr1, Foxp4, Cyp1a1, Sfrp2, Plxnd1, Vcan, Podxl, Slit2, Stx2, Shox2, Tgfb3, Id1, Cux1, T, Pcsk5, Pax7, Agtr1a, Fuz, Pax6
GOTERM_MF_FAT	57	11.2205	2.56916e-06	407	1226	16866	1.92665	0.00219678	0.000439743	0.00397864	GO:0046983~protein dimerization activity	Slc39a13, Tgfbr1, S100a16, Mgll, Mxd4, Masp1, Lrp4, Pdgfc, Tfap2a, Smad1, Adssl1, Neurog1, Egfr, Pdgfra, Camk2d, Pafah1b2, Dgat2, Maf, Sox6, Jdp2, Slit2, Stx2, Micu2, Nefl, Nefm, Dmrta2, Dmrt3, Abat, Npas3, Jun, Bhlhe22, Id3, Stat5b, Chrna4, Camk2a, Vegfa, Erbb2, Tpm1, Runx1t1, Nr4a2, Sox5, Prkra, Nhlh1, Foxp4, Bmp6, Meis1, E2f2, Tcf4, Pik3r1, Ikbkb, Cdh13, Id1, Nr2f2, Tgfb3, Fam109a, Prmt2, Agtr…
GOTERM_BP_FAT	72	14.1732	2.59091e-06	429	1709	17911	1.75895	0.0129759	0.000138935	0.00493478	GO:0031328~positive regulation of cellular biosynthetic process	Tgfbr1, Foxo3, Mical2, Pou3f2, Sox11, Ret, Sfrp1, Adcy1, Pdgfc, Pbx2, Tfap2a, Slc45a3, Ddah2, Smad1, Phox2b, Neurog1, Egfr, Pdgfra, Apoa1, Carf, Mapre3, Ebf4, Lmna, Col1a1, Dgat2, Maf, Sox6, Meis2, Shox2, Ssbp2, Pax7, Parm1, Junb, Samd4, Jun, Npas3, Apbb1, Stat5b, Sox1, Tceb2, Myt1, Vegfa, Pkd1, Rora, Erbb2, Irf8, Nr4a2, Sox5, Zfp821, Irf2, Nhlh1, Arid3c, Smpd3, Bmp6, Pxylp1, Meis1, Tunar, Tcf4, …
GOTERM_BP_FAT	36	7.08661	2.72999e-06	429	623	17911	2.41255	0.0136676	0.000144851	0.00519966	GO:0070848~response to growth factor	Jun, Tgfbr1, Fbxl15, Foxo3, Stat5b, Sox11, Sparc, Sfrp1, Lrp4, Eef2k, Vegfa, Rnf165, Smad1, Erbb2, Phox2b, Flt1, Fgfr3, Egfr, Pdgfra, Sox5, Gas6, Bmp6, Vasn, Col1a1, Tcf4, Sfrp2, Sox6, Meis2, Onecut1, Slit2, Id1, Tgfb3, T, Prkce, Prkd1, Fuz
GOTERM_BP_FAT	19	3.74016	2.93377e-06	429	209	17911	3.79551	0.0146803	0.000154042	0.00558779	GO:0021953~central nervous system neuron differentiation	Bhlhe22, Plxna4, Robo2, Sox1, Gbx1, Slit2, Uncx, Ephb1, Tfap2a, Dmrt3, Pax7, Dbx1, Rora, Phox2b, Nr4a2, Foxg1, Sox5, Pax6, Cntn2
GOTERM_BP_FAT	35	6.88976	3.03837e-06	429	599	17911	2.43952	0.0151997	0.000157889	0.005787	GO:0071363~cellular response to growth factor stimulus	Jun, Tgfbr1, Fbxl15, Foxo3, Stat5b, Sox11, Sparc, Sfrp1, Lrp4, Eef2k, Vegfa, Rnf165, Smad1, Erbb2, Phox2b, Flt1, Fgfr3, Egfr, Pdgfra, Sox5, Gas6, Bmp6, Vasn, Col1a1, Tcf4, Sfrp2, Sox6, Onecut1, Slit2, Id1, Tgfb3, T, Prkce, Prkd1, Fuz
GOTERM_BP_DIRECT	34	6.69291	3.33416e-06	432	576	18082	2.4707	0.00748043	0.00125064	0.00581176	GO:0006468~protein phosphorylation	Camk1g, Tgfbr1, Grk5, Prkar1b, Pkdcc, D8Ertd82e, Camkk1, Mapk11, Ret, Trib1, Camk2a, Eef2k, Smad1, Cdc25b, Erbb2, Flt1, Fgfr3, Egfr, Pdgfra, Ddr1, Prkra, Gas6, Camk2d, Mast4, Glyctk, Pik3r1, Ikbkb, Ephb1, Prkce, Mertk, Prkd1, Lmtk3, Ulk2, Pskh1
GOTERM_BP_FAT	29	5.70866	3.5498e-06	429	446	17911	2.71472	0.0177354	0.000182581	0.00676107	GO:0030335~positive regulation of cell migration	Jun, Tgfbr1, Sema6b, Sema6c, Sparc, Ret, Trim32, Sema6d, Pdgfc, Vegfa, Tfap2a, Egfr, Flt1, Pdgfra, Gas6, Lpar1, Sun2, Camk2d, Col1a1, Pik3r1, Prex1, Onecut1, Podxl, Spag9, Cdh13, Prkce, Prkd1, Nsmf, Pax6
GOTERM_MF_FAT	35	6.88976	3.58355e-06	407	600	16866	2.41732	0.00306282	0.000511123	0.0055495	GO:0019901~protein kinase binding	Prkar1b, Nell2, Foxo3, Gprc5b, Atf7, Cnppd1, Pja2, Trib1, Lrp4, Elmo2, Adcy6, Ncs1, Smad1, Marveld3, Pkd1, Cdc25b, Cdh2, Shc2, Egfr, Stx17, Prkra, Camk2n1, Marcks, Gas6, Pik3r1, Ikbkb, Shc3, Spag9, Ticam1, Prkce, Sh2d3c, Agtr1a, Mapk8ip1, Syngap1, Pax6
GOTERM_BP_FAT	30	5.90551	3.62568e-06	429	472	17911	2.65364	0.0181111	0.0001846	0.00690559	GO:0051272~positive regulation of cellular component movement	Jun, Tgfbr1, Sema6b, Stat5b, Sema6c, Sparc, Ret, Trim32, Sema6d, Pdgfc, Vegfa, Tfap2a, Flt1, Egfr, Pdgfra, Gas6, Lpar1, Sun2, Camk2d, Col1a1, Pik3r1, Prex1, Onecut1, Podxl, Spag9, Cdh13, Prkce, Prkd1, Nsmf, Pax6
GOTERM_BP_FAT	23	4.52756	3.677e-06	429	301	17911	3.19024	0.0183651	0.000185341	0.00700333	GO:0001822~kidney development	Bmp6, Tgfbr1, Id3, Sox11, Serpinf1, Ret, Vcan, Robo2, Sfrp1, Podxl, Slit2, Lamb2, Lrp4, Cux1, Vegfa, Tfap2a, Smad1, Pcsk5, Pkd1, Agtr1a, Aqp11, Prom1, Pdgfra
GOTERM_BP_FAT	30	5.90551	3.95782e-06	429	474	17911	2.64244	0.0197537	0.000197519	0.00753817	GO:0040017~positive regulation of locomotion	Jun, Tgfbr1, Sema6b, Sema6c, Sparc, Ret, Trim32, Sema6d, Pdgfc, Vegfa, Tfap2a, Flt1, Egfr, Pdgfra, Gas6, Lpar1, Sun2, Camk2d, Col1a1, Pik3r1, Prex1, Onecut1, Podxl, Spag9, Slit2, Cdh13, Prkce, Prkd1, Nsmf, Pax6
GOTERM_MF_FAT	37	7.28346	4.98619e-06	407	664	16866	2.30915	0.00425909	0.000609555	0.00772156	GO:0019900~kinase binding	Prkar1b, Nell2, Foxo3, Gprc5b, Atf7, Cnppd1, Pja2, Trib1, Lrp4, Elmo2, Adcy6, Ncs1, Smad1, Marveld3, Pkd1, Cdc25b, Cdh2, Shc2, Egfr, Stx17, Prkra, Camk2n1, Marcks, Igsf9b, Gas6, Pik3r1, Ikbkb, Shc3, Spag9, Ticam1, Per2, Prkce, Sh2d3c, Agtr1a, Mapk8ip1, Syngap1, Pax6
GOTERM_CC_FAT	46	9.05512	5.12665e-06	350	921	14413	2.05676	0.00266231	0.000666244	0.00742303	GO:0036477~somatodendritic compartment	Resp18, Unc5a, Apbb1, Nell2, Klhl14, Chrna4, Ret, Kif5a, Syt7, Shank1, Camk2a, Kcnc3, Lrp4, Farp1, Igsf9, Ncs1, Neurog1, Aqp11, Grik3, Slc8a2, Espn, Camk2n1, Slc1a2, Igsf9b, Alcam, Sncb, Lpar1, Camk2d, Pcdh8, Serpinf1, Asic1, Prex1, Pde10a, Tgfb3, Nefm, Ppp1r1b, Ephb1, Rgs12, Agtr1a, Kif3c, Nsmf, Lmtk3, Mapk8ip1, Samd4, Syngap1, Cntn2
GOTERM_BP_FAT	38	7.48031	5.21186e-06	429	697	17911	2.27622	0.0259309	0.000257546	0.00992653	GO:0007610~behavior	Npas3, Jun, Apbb1, Prkar1b, Gprc5b, Foxb1, Chrna4, Sobp, Pja2, Shank1, Grid1, Adcy1, Gng7, Nr4a2, Egfr, Slc8a2, Espn, Slc1a2, Ndrg4, Meis1, C1ql1, Serpinf1, Asic1, Naglu, Meis2, Shc3, Rcan2, Gbx1, Dnajc9, Ppp1r1b, Prkce, Dmrt3, Agtr1a, Abat, Syngap1, Usp2, Cntn2, Jph3
GOTERM_BP_FAT	72	14.1732	5.31459e-06	429	1744	17911	1.72365	0.0264352	0.000260072	0.0101222	GO:0009891~positive regulation of biosynthetic process	Tgfbr1, Foxo3, Mical2, Pou3f2, Sox11, Ret, Sfrp1, Adcy1, Pdgfc, Pbx2, Tfap2a, Slc45a3, Ddah2, Smad1, Phox2b, Neurog1, Egfr, Pdgfra, Apoa1, Carf, Mapre3, Ebf4, Lmna, Col1a1, Dgat2, Maf, Sox6, Meis2, Shox2, Ssbp2, Pax7, Parm1, Junb, Samd4, Jun, Npas3, Apbb1, Stat5b, Sox1, Tceb2, Myt1, Vegfa, Pkd1, Rora, Erbb2, Irf8, Nr4a2, Sox5, Zfp821, Irf2, Nhlh1, Arid3c, Smpd3, Bmp6, Pxylp1, Meis1, Tunar, Tcf4, …
GOTERM_BP_FAT	68	13.3858	5.85237e-06	429	1618	17911	1.75466	0.029071	0.000283632	0.0111464	GO:0031399~regulation of protein modification process	Tgfbr1, Prkar1b, Gprc5b, Camkk1, Rap2a, Ret, Cdk5r2, Sfrp1, Trib1, Lrp4, Pdgfc, Lrrc4b, Marveld3, Ube2d1, Ppm1e, Egfr, Flt1, Pdgfra, Apoa1, Mapre3, Gas6, Lpar1, Camk2d, Phf1, Jdp2, Smpd1, Slit2, Plcl2, Eid1, Ephb1, Dusp7, Pax7, Syngap1, Tnfrsf19, Jun, Plxnb2, Cnppd1, Eef2k, Vegfa, Cdc25b, Pkd1, Erbb2, Cdh2, Fgfr3, Shc2, Bmp6, Ndrg4, Sfrp2, Pik3r1, Ikbkb, Vcan, Spag9, Id1, Nr2f2, Tgfb3, Dusp4, Tic…
GOTERM_BP_FAT	29	5.70866	6.70108e-06	429	461	17911	2.62639	0.0332161	0.000321665	0.0127627	GO:2000147~positive regulation of cell motility	Jun, Tgfbr1, Sema6b, Sema6c, Sparc, Ret, Trim32, Sema6d, Pdgfc, Vegfa, Tfap2a, Egfr, Flt1, Pdgfra, Gas6, Lpar1, Sun2, Camk2d, Col1a1, Pik3r1, Prex1, Onecut1, Podxl, Spag9, Cdh13, Prkce, Prkd1, Nsmf, Pax6
GOTERM_BP_FAT	21	4.13386	7.05995e-06	429	267	17911	3.28375	0.0349635	0.000335692	0.0134462	GO:0021537~telencephalon development	Lpar1, Bhlhe22, Plxna4, Foxb1, Pou3f2, Zbtb18, Cdk5r2, Robo2, Slit2, Nefl, Dmrta2, Uncx, Cdh2, Ccdc85c, Egfr, Foxg1, Crtac1, Pax6, Atat1, Cntn2, Slc1a2
GOTERM_BP_FAT	59	11.6142	7.11715e-06	429	1339	17911	1.83964	0.0352417	0.000335249	0.0135551	GO:1903508~positive regulation of nucleic acid-templated transcription	Tgfbr1, Foxo3, Mical2, Pou3f2, Sox11, Ret, Sfrp1, Pbx2, Tfap2a, Smad1, Phox2b, Neurog1, Egfr, Carf, Mapre3, Ebf4, Lmna, Col1a1, Maf, Sox6, Meis2, Shox2, Ssbp2, Pax7, Junb, Npas3, Jun, Apbb1, Stat5b, Sox1, Tceb2, Myt1, Vegfa, Pkd1, Rora, Erbb2, Irf8, Nr4a2, Sox5, Zfp821, Irf2, Nhlh1, Arid3c, Bmp6, Meis1, Tunar, Tcf4, Sfrp2, Pik3r1, Ikbkb, Onecut1, Cdh13, Nr2f2, Tgfb3, T, Prmt2, Prkd1, Ss18l1, Pax6
GOTERM_BP_FAT	59	11.6142	7.11715e-06	429	1339	17911	1.83964	0.0352417	0.000335249	0.0135551	GO:0045893~positive regulation of transcription, DNA-templated	Tgfbr1, Foxo3, Mical2, Pou3f2, Sox11, Ret, Sfrp1, Pbx2, Tfap2a, Smad1, Phox2b, Neurog1, Egfr, Carf, Mapre3, Ebf4, Lmna, Col1a1, Maf, Sox6, Meis2, Shox2, Ssbp2, Pax7, Junb, Npas3, Jun, Apbb1, Stat5b, Sox1, Tceb2, Myt1, Vegfa, Pkd1, Rora, Erbb2, Irf8, Nr4a2, Sox5, Zfp821, Irf2, Nhlh1, Arid3c, Bmp6, Meis1, Tunar, Tcf4, Sfrp2, Pik3r1, Ikbkb, Onecut1, Cdh13, Nr2f2, Tgfb3, T, Prmt2, Prkd1, Ss18l1, Pax6
GOTERM_BP_FAT	81	15.9449	7.62507e-06	429	2063	17911	1.63926	0.0377088	0.000355845	0.0145224	GO:0016310~phosphorylation	Tgfbr1, Grk5, Prkar1b, Gprc5b, Camkk1, Mapk11, Ret, Rap2a, Cdk5r2, Sfrp1, Trib1, Lrp4, Pdgfc, Lrrc4b, Dok4, Marveld3, Smad1, Ppm1e, Egfr, Flt1, Pdgfra, Ddr1, Apoa1, Pfkfb4, Mapre3, Gas6, Lpar1, Camk2d, Mast4, Glyctk, Smpd1, Slit2, Plcl2, Pik3c2b, Ephb1, Dusp7, Sh2d3c, Ulk2, Syngap1, Tnfrsf19, Jun, Camk1g, Papss1, Pkdcc, D8Ertd82e, Plxnb2, Cnppd1, Pank1, Camk2a, Eef2k, Vegfa, Cdc25b, Pkd1, Erbb2, …
GOTERM_BP_FAT	59	11.6142	7.90134e-06	429	1343	17911	1.83417	0.039048	0.000365354	0.0150486	GO:1902680~positive regulation of RNA biosynthetic process	Tgfbr1, Foxo3, Mical2, Pou3f2, Sox11, Ret, Sfrp1, Pbx2, Tfap2a, Smad1, Phox2b, Neurog1, Egfr, Carf, Mapre3, Ebf4, Lmna, Col1a1, Maf, Sox6, Meis2, Shox2, Ssbp2, Pax7, Junb, Npas3, Jun, Apbb1, Stat5b, Sox1, Tceb2, Myt1, Vegfa, Pkd1, Rora, Erbb2, Irf8, Nr4a2, Sox5, Zfp821, Irf2, Nhlh1, Arid3c, Bmp6, Meis1, Tunar, Tcf4, Sfrp2, Pik3r1, Ikbkb, Onecut1, Cdh13, Nr2f2, Tgfb3, T, Prmt2, Prkd1, Ss18l1, Pax6
GOTERM_BP_FAT	53	10.4331	8.24285e-06	429	1157	17911	1.91252	0.0407009	0.000377678	0.0156989	GO:0060429~epithelium development	Tgfbr1, Mical2, Hoxb2, Foxb1, Sox11, Ret, Robo2, Sfrp1, Lrp4, Pter, Tfap2a, Smad1, Flt1, Egfr, Prom1, Aqp11, Pdgfra, Ddr1, Maf, Plxnd1, Podxl, Slit2, Stx2, Cux1, Pax7, Fuz, Vezf1, Ntn4, Tnfrsf19, Jun, Id3, Plxnb2, Vegfa, Pkd1, Cdh2, Cyp26b1, Fgfr3, Foxp4, Bmp6, Cyp1a1, Pcdh8, Sfrp2, Ikbkb, Vcan, Onecut1, Id1, Lamb2, Nr2f2, T, Lfng, Phldb2, Agtr1a, Pax6
GOTERM_MF_FAT	84	16.5354	8.37797e-06	407	2159	16866	1.61229	0.00714592	0.000896045	0.0129737	GO:0003677~DNA binding	Zscan2, Mbd1, Foxo3, Foxb1, Hoxb2, Atf7, Pou3f2, Sox11, Mxd4, Mafk, Pbx2, Uncx, Tfap2a, Smad1, Meis3, Phox2b, Neurog1, Scrt1, Zfand3, Carf, Zfp771, Zbtb42, Hoxb3, Zfp575, Ebf4, Supt3, Maf, Sox6, Meis2, Jdp2, Zfp768, Gbx1, Shox2, Tox, Zfp647, Cux1, Dmrta2, Ssbp2, Dmrt3, Pax7, Dbx1, Satb1, Junb, Jun, Npas3, Phc2, Lhx9, Stat5b, Zbtb18, Sox1, Myt1, Rora, Runx1t1, Irf8, Zfp628, Hist1h4j, Phf21b, Nr4a2…
GOTERM_BP_FAT	26	5.11811	8.6521e-06	429	391	17911	2.77625	0.0426779	0.000392855	0.0164783	GO:0031346~positive regulation of cell projection organization	Qk, Tgfbr1, Apbb1, Gprc5b, Plxnb2, Ret, Robo2, Shank1, Eef2k, Vegfa, Espn, Lpar1, Ndrg4, Serpinf1, Ikbkb, Shox2, Tgfb3, Cux1, Nefl, Prkd1, Fuz, Ss18l1, Kif3c, Dpysl3, Islr2, Metrn
GOTERM_CC_DIRECT	209	41.1417	8.98414e-06	460	6998	19662	1.27656	0.00329176	0.00164724	0.0123733	GO:0016020~membrane	Gdpd1, Foxo3, Mgll, Ret, Daam1, Kcnc3, Lrp4, Gng7, Marveld3, Egfr, Spns2, Wbscr17, Tmem219, H2-Ke6, Alcam, St8sia2, Plxdc2, Plxnd1, Podxl, Tmem132e, Crlf2, Rnf217, Galnt16, Fxyd3, Syngap1, Tnfrsf19, Camk1g, Cdh6, Apbb1, Cabp7, Aph1b, Plxna4, Cnppd1, Grid1, Camk2a, Esyt1, Clec2l, Chst2, Hist1h4j, Fgfr3, Smpd3, Pcdh8, Cyth1, Lhfpl2, Sdk2, Lfng, Agtr1a, Mgat5, Phldb2, Prkd1, Nsmf, Slc26a6, Mapk8ip1,…
GOTERM_BP_FAT	87	17.126	9.03592e-06	429	2278	17911	1.59451	0.0445284	0.000406616	0.0172093	GO:0007166~cell surface receptor signaling pathway	Tgfbr1, Grk5, Sema6b, Gprc5b, Foxo3, Shisa9, Sox11, Cmtm3, Ret, Robo2, Sfrp1, Sema6d, Trib1, Lrp4, Pdgfc, Lrrc4b, Dok4, Tfap2a, Gng7, Smad1, Egfr, Flt1, Tspan11, Pdgfra, Ddr1, Grik3, Apoa1, Gas6, Igsf9b, Cd82, Lmna, Col1a1, Plxnd1, Shc3, Slit2, Plcl2, Shox2, Ephb1, Fuz, Abat, Cntn2, Jun, Cdh6, Unc5a, Fbxl15, Aph1b, Plxna4, Stat5b, Sema6c, Chrna4, Plxnb2, Scube3, Slc35c1, Trim32, Shank1, Camk2a, V…
GOTERM_BP_FAT	53	10.4331	9.1513e-06	429	1161	17911	1.90593	0.045084	0.000408164	0.017429	GO:0009790~embryo development	Resp18, Tgfbr1, Mical2, Hoxb2, Foxb1, Sobp, Sox11, Ret, Sfrp1, Lrp4, Pdgfc, Pbx2, Tfap2a, Smad1, Neurog1, Flt1, Egfr, Pdgfra, Apoa1, Hoxb3, Col1a1, Sox6, Naglu, Slit2, Shox2, Pcsk5, Pax7, Fuz, Junb, Pkdcc, Id3, Plxnb2, Zbtb18, Vegfa, Pkd1, Tpm1, Cyp26b1, Prkra, Sox5, Foxp4, Cyp1a1, Pcdh8, Sfrp2, Irx5, Nr2f2, Tgfb3, Dusp4, T, Lfng, Phldb2, Foxg1, Peg12, Pax6
GOTERM_BP_FAT	34	6.69291	9.20463e-06	429	603	17911	2.3541	0.0453407	0.000406941	0.0175305	GO:0007507~heart development	Jun, Tgfbr1, Mbd1, Mical2, Id3, Mapk11, Sox11, Sparc, Robo2, Vegfa, Tfap2a, Smad1, Pkd1, Tpm1, Erbb2, Egfr, Pdgfra, Foxp4, Ndrg4, Camk2d, Lmna, Sfrp2, Sox6, Plxnd1, Vcan, Shox2, Tgfb3, Id1, T, Pcsk5, Agtr1a, Fuz, Slc25a4, Pskh1
GOTERM_BP_FAT	66	12.9921	9.62875e-06	429	1577	17911	1.74733	0.0473796	0.000421987	0.0183382	GO:0010557~positive regulation of macromolecule biosynthetic process	Tgfbr1, Foxo3, Mical2, Pou3f2, Sox11, Ret, Sfrp1, Pdgfc, Pbx2, Tfap2a, Smad1, Phox2b, Neurog1, Egfr, Pdgfra, Carf, Mapre3, Ebf4, Lmna, Col1a1, Maf, Sox6, Meis2, Shox2, Ssbp2, Pax7, Parm1, Junb, Samd4, Jun, Npas3, Apbb1, Stat5b, Sox1, Tceb2, Myt1, Vegfa, Pkd1, Rora, Erbb2, Irf8, Nr4a2, Sox5, Zfp821, Irf2, Nhlh1, Arid3c, Bmp6, Pxylp1, Meis1, Tunar, Tcf4, Sfrp2, Pik3r1, Ikbkb, Onecut1, Cdh13, Nr2f2,…
GOTERM_BP_FAT	23	4.52756	9.77306e-06	429	320	17911	3.00082	0.0480723	0.000424619	0.018613	GO:0072001~renal system development	Bmp6, Tgfbr1, Id3, Sox11, Serpinf1, Ret, Vcan, Robo2, Sfrp1, Podxl, Slit2, Lamb2, Lrp4, Cux1, Vegfa, Tfap2a, Smad1, Pcsk5, Pkd1, Agtr1a, Aqp11, Prom1, Pdgfra
GOTERM_BP_FAT	15	2.95276	1.01332e-05	429	145	17911	4.31903	0.049799	0.000436501	0.0192989	GO:0048565~digestive tract development	Cyp1a1, Pkdcc, Sfrp2, Sox11, Sfrp1, Stx2, Shox2, Tgfb3, Pdgfc, Pcsk5, Pkd1, Egfr, Fgfr3, Pdgfra, Foxp4
GOTERM_BP_FAT	22	4.33071	1.06967e-05	429	298	17911	3.08226	0.0524942	0.000456864	0.0203719	GO:0050768~negative regulation of neurogenesis	Mbd1, Lpar1, Apbb1, Meis1, Sema6b, Foxo3, Sema6c, Sox11, Slit2, Sema6d, Id1, Lrp4, Adcy6, Runx1t1, Phox2b, Fgfr3, Ulk2, Foxg1, Syngap1, Pax6, Cntn2, Dpysl3
GOTERM_BP_FAT	19	3.74016	1.11226e-05	429	230	17911	3.44896	0.0545265	0.000471061	0.0211831	GO:0045665~negative regulation of neuron differentiation	Lpar1, Apbb1, Meis1, Sema6b, Foxo3, Sema6c, Slit2, Sema6d, Id1, Lrp4, Adcy6, Runx1t1, Phox2b, Ulk2, Foxg1, Syngap1, Pax6, Cntn2, Dpysl3
GOTERM_MF_FAT	42	8.26772	1.14672e-05	407	833	16866	2.0894	0.00976794	0.00109007	0.0177571	GO:0044212~transcription regulatory region DNA binding	Jun, Zscan2, Foxo3, Stat5b, Pou3f2, Sox11, Sox1, Mafk, Myt1, Tfap2a, Smad1, Rora, Phox2b, Neurog1, Irf8, Phf21b, Nr4a2, Sox5, Zfp821, Irf2, Nhlh1, Arid3c, Foxp4, Carf, Hoxb3, Meis1, Ebf4, E2f2, Tcf4, Sox6, Jdp2, Meis2, Cux1, T, Per2, Dmrta2, Ssbp2, Nr2f6, Dmrt3, Satb1, Junb, Pax6
GOTERM_BP_FAT	49	9.64567	1.18461e-05	429	1049	17911	1.95022	0.0579683	0.000497512	0.0225607	GO:0045944~positive regulation of transcription from RNA polymerase II promoter	Foxo3, Mical2, Pou3f2, Sox11, Pbx2, Tfap2a, Smad1, Phox2b, Neurog1, Egfr, Carf, Lmna, Ebf4, Maf, Sox6, Meis2, Shox2, Ssbp2, Pax7, Junb, Jun, Apbb1, Stat5b, Sox1, Tceb2, Myt1, Vegfa, Pkd1, Rora, Irf8, Nr4a2, Zfp821, Sox5, Irf2, Arid3c, Nhlh1, Bmp6, Meis1, Tunar, Tcf4, Sfrp2, Pik3r1, Ikbkb, Onecut1, Cdh13, Tgfb3, T, Prkd1, Pax6
GOTERM_MF_FAT	42	8.26772	1.20864e-05	407	835	16866	2.0844	0.0102927	0.00103407	0.018716	GO:0000975~regulatory region DNA binding	Jun, Zscan2, Foxo3, Stat5b, Pou3f2, Sox11, Sox1, Mafk, Myt1, Tfap2a, Smad1, Rora, Phox2b, Neurog1, Irf8, Phf21b, Nr4a2, Sox5, Zfp821, Irf2, Nhlh1, Arid3c, Foxp4, Carf, Hoxb3, Meis1, Ebf4, E2f2, Tcf4, Sox6, Jdp2, Meis2, Cux1, T, Per2, Dmrta2, Ssbp2, Nr2f6, Dmrt3, Satb1, Junb, Pax6
GOTERM_BP_FAT	22	4.33071	1.30992e-05	429	302	17911	3.04143	0.0639004	0.000545582	0.024947	GO:0010976~positive regulation of neuron projection development	Qk, Lpar1, Apbb1, Ndrg4, Gprc5b, Serpinf1, Plxnb2, Ikbkb, Ret, Robo2, Shank1, Shox2, Cux1, Nefl, Eef2k, Vegfa, Kif3c, Prkd1, Ss18l1, Islr2, Dpysl3, Metrn
GOTERM_MF_FAT	42	8.26772	1.3146e-05	407	838	16866	2.07694	0.01119	0.00102248	0.0203566	GO:0001067~regulatory region nucleic acid binding	Jun, Zscan2, Foxo3, Stat5b, Pou3f2, Sox11, Sox1, Mafk, Myt1, Tfap2a, Smad1, Rora, Phox2b, Neurog1, Irf8, Phf21b, Nr4a2, Sox5, Zfp821, Irf2, Nhlh1, Arid3c, Foxp4, Carf, Hoxb3, Meis1, Ebf4, E2f2, Tcf4, Sox6, Jdp2, Meis2, Cux1, T, Per2, Dmrta2, Ssbp2, Nr2f6, Dmrt3, Satb1, Junb, Pax6
GOTERM_BP_FAT	24	4.72441	1.40043e-05	429	352	17911	2.84663	0.068162	0.000578491	0.0266706	GO:0003002~regionalization	Tgfbr1, Fbxl15, Hoxb3, Bhlhe22, Hoxb2, Foxb1, Pcdh8, Sfrp2, Sox1, Sfrp1, Nr2f2, Lrp4, Pbx2, T, Dmrta2, Dmrt3, Pcsk5, Pax7, Dbx1, Lfng, Fuz, Cyp26b1, Foxg1, Pax6
GOTERM_BP_FAT	57	11.2205	1.49709e-05	429	1309	17911	1.81802	0.0726915	0.000613381	0.0285112	GO:0001932~regulation of protein phosphorylation	Tgfbr1, Prkar1b, Camkk1, Gprc5b, Rap2a, Ret, Cdk5r2, Sfrp1, Trib1, Lrp4, Pdgfc, Lrrc4b, Marveld3, Ppm1e, Egfr, Flt1, Pdgfra, Apoa1, Gas6, Mapre3, Lpar1, Camk2d, Smpd1, Slit2, Plcl2, Ephb1, Dusp7, Syngap1, Tnfrsf19, Jun, Plxnb2, Cnppd1, Eef2k, Vegfa, Cdc25b, Pkd1, Erbb2, Cdh2, Fgfr3, Shc2, Bmp6, Ndrg4, Sfrp2, Pik3r1, Spag9, Id1, Nr2f2, Tgfb3, Dusp4, Ppp1r1b, Prkce, Prmt2, Agtr1a, Prkd1, Mapk8ip1, …
GOTERM_BP_FAT	26	5.11811	1.51679e-05	429	404	17911	2.68692	0.0736117	0.000616437	0.0288862	GO:0001654~eye development	Jun, Tgfbr1, Bhlhe22, Sox11, Ret, Sox1, Vegfa, Tfap2a, Egfr, Fgfr3, Flt1, Prom1, Pdgfra, Bmp6, Cyp1a1, Meis1, Maf, Serpinf1, Naglu, Meis2, Lamb2, Irx5, Sdk2, Ephb1, Mertk, Pax6
GOTERM_BP_FAT	13	2.55906	1.51886e-05	429	112	17911	4.84605	0.0737085	0.000612342	0.0289257	GO:0021510~spinal cord development	Foxb1, Sox11, Robo2, Sox1, Gbx1, Nefl, Uncx, Dmrt3, Pax7, Dbx1, Pkd1, Fuz, Pax6
GOTERM_MF_FAT	36	7.08661	1.71318e-05	407	674	16866	2.2134	0.0145579	0.00122133	0.0265278	GO:0000976~transcription regulatory region sequence-specific DNA binding	Jun, Zscan2, Stat5b, Pou3f2, Sox11, Sox1, Mafk, Myt1, Tfap2a, Smad1, Rora, Phox2b, Irf8, Phf21b, Nr4a2, Irf2, Nhlh1, Arid3c, Carf, Foxp4, Hoxb3, Meis1, Ebf4, Tcf4, Jdp2, Meis2, Cux1, T, Per2, Dmrta2, Ssbp2, Dmrt3, Nr2f6, Satb1, Junb, Pax6
GOTERM_BP_FAT	16	3.14961	1.80838e-05	429	173	17911	3.86133	0.0871294	0.000723239	0.0344384	GO:0014031~mesenchymal cell development	Tgfbr1, Vasn, Sema6b, Fam101b, Col1a1, Sema6c, Sfrp2, Sox11, Ret, Sfrp1, Sema6d, Tgfb3, Tfap2a, Phox2b, Fuz, Pax6
GOTERM_BP_FAT	18	3.54331	1.92368e-05	429	217	17911	3.46318	0.0924202	0.000763281	0.0366339	GO:0010001~glial cell differentiation	Qk, Mbd1, Lpar1, Pou3f2, Sox11, Sox6, Lamb2, Slc45a3, Erbb2, Phox2b, Cdh2, Gap43, Egfr, Fgfr3, Sox5, Pax6, Cntn2, Metrn
GOTERM_BP_FAT	119	23.4252	2.11432e-05	429	3474	17911	1.43014	0.1011	0.00083234	0.0402636	GO:0006464~cellular protein modification process	Camkk1, Klhl14, Mapk11, Ret, Trib1, Lrp4, Dok4, Rusc1, Marveld3, Egfr, Pdgfra, Wbscr17, Ppm1h, Mapre3, Gas6, St8sia2, Camk2d, Mast4, Glyctk, Ube2r2, Smpd1, Plcl2, Dusp7, Rnf217, Ulk2, Galnt16, Syngap1, Tnfrsf19, Jun, Camk1g, Fbxl15, Pkdcc, Apbb1, Plxnb2, Cnppd1, Trim32, Camk2a, Vegfa, Rnf165, Cdc25b, Erbb2, Cdh2, Fgfr3, Rnf144b, Bmp6, Ndrg4, Zdhhc17, Vcan, Tgfb3, Per2, Ticam1, Klhdc8a, Ppp1r1b, P…
GOTERM_BP_FAT	119	23.4252	2.11432e-05	429	3474	17911	1.43014	0.1011	0.00083234	0.0402636	GO:0036211~protein modification process	Camkk1, Klhl14, Mapk11, Ret, Trib1, Lrp4, Dok4, Rusc1, Marveld3, Egfr, Pdgfra, Wbscr17, Ppm1h, Mapre3, Gas6, St8sia2, Camk2d, Mast4, Glyctk, Ube2r2, Smpd1, Plcl2, Dusp7, Rnf217, Ulk2, Galnt16, Syngap1, Tnfrsf19, Jun, Camk1g, Fbxl15, Pkdcc, Apbb1, Plxnb2, Cnppd1, Trim32, Camk2a, Vegfa, Rnf165, Cdc25b, Erbb2, Cdh2, Fgfr3, Rnf144b, Bmp6, Ndrg4, Zdhhc17, Vcan, Tgfb3, Per2, Ticam1, Klhdc8a, Ppp1r1b, P…
GOTERM_BP_FAT	17	3.34646	2.16282e-05	429	197	17911	3.60284	0.103296	0.00084483	0.0411871	GO:0051216~cartilage development	Bmp6, Tgfbr1, Hoxb3, Pkdcc, Fam101b, Col1a1, Maf, Sfrp2, Sox6, Serpinh1, Shox2, Uncx, Smad1, Pax7, Pkd1, Fgfr3, Sox5
GOTERM_BP_FAT	26	5.11811	2.18816e-05	429	413	17911	2.62837	0.10444	0.000848152	0.0416696	GO:0030900~forebrain development	Bhlhe22, Plxna4, Foxb1, Pou3f2, Zbtb18, Sox1, Cdk5r2, Robo2, Uncx, Tfap2a, Cdh2, Ccdc85c, Nr4a2, Egfr, Fgfr3, Crtac1, Atat1, Slc1a2, Lpar1, Slit2, Nr2f2, Nefl, Dmrta2, Foxg1, Cntn2, Pax6
GOTERM_BP_FAT	20	3.93701	2.20558e-05	429	265	17911	3.15099	0.105226	0.000848377	0.0420012	GO:0061448~connective tissue development	Bmp6, Slc39a13, Tgfbr1, Hoxb3, Pkdcc, Lmna, Col1a1, Fam101b, Dgat2, Maf, Sfrp2, Sox6, Serpinh1, Shox2, Uncx, Smad1, Pax7, Pkd1, Fgfr3, Sox5
GOTERM_BP_FAT	24	4.72441	2.38034e-05	429	364	17911	2.75279	0.113075	0.000908637	0.0453285	GO:0001655~urogenital system development	Bmp6, Tgfbr1, Id3, Foxb1, Sox11, Serpinf1, Ret, Vcan, Robo2, Sfrp1, Podxl, Slit2, Lamb2, Lrp4, Cux1, Vegfa, Tfap2a, Smad1, Pcsk5, Pkd1, Agtr1a, Aqp11, Prom1, Pdgfra
GOTERM_BP_FAT	59	11.6142	2.50264e-05	429	1397	17911	1.76327	0.118526	0.000948118	0.0476568	GO:0051254~positive regulation of RNA metabolic process	Tgfbr1, Foxo3, Mical2, Pou3f2, Sox11, Ret, Sfrp1, Pbx2, Tfap2a, Smad1, Phox2b, Neurog1, Egfr, Carf, Mapre3, Ebf4, Lmna, Col1a1, Maf, Sox6, Meis2, Shox2, Ssbp2, Pax7, Junb, Npas3, Jun, Apbb1, Stat5b, Sox1, Tceb2, Myt1, Vegfa, Pkd1, Rora, Erbb2, Irf8, Nr4a2, Sox5, Zfp821, Irf2, Nhlh1, Arid3c, Bmp6, Meis1, Tunar, Tcf4, Sfrp2, Pik3r1, Ikbkb, Onecut1, Cdh13, Nr2f2, Tgfb3, T, Prmt2, Prkd1, Ss18l1, Pax6
GOTERM_BP_FAT	14	2.75591	2.72301e-05	429	138	17911	4.23557	0.128264	0.00102387	0.0518522	GO:0048706~embryonic skeletal system development	Tgfbr1, Hoxb3, Col1a1, Hoxb2, Sox11, Shox2, Tgfb3, Irx5, T, Tfap2a, Pcsk5, Pax7, Fuz, Pdgfra
GOTERM_BP_DIRECT	46	9.05512	2.84691e-05	432	995	18082	1.93507	0.0621012	0.00911722	0.049614	GO:0045944~positive regulation of transcription from RNA polymerase II promoter	Jun, Apbb1, Foxo3, Stat5b, Pou3f2, Sox11, Sox1, Tceb2, Myt1, Pbx2, Vegfa, Tfap2a, Smad1, Pkd1, Rora, Phox2b, Neurog1, Egfr, Nr4a2, Sox5, Zfp821, Irf2, Nhlh1, Arid3c, Carf, Bmp6, Meis1, Ebf4, Tunar, Tcf4, Maf, Sfrp2, Sox6, Pik3r1, Ikbkb, Meis2, Onecut1, Cdh13, Shox2, Tgfb3, T, Ssbp2, Pax7, Prkd1, Junb, Pax6
GOTERM_MF_DIRECT	20	3.93701	2.93692e-05	419	270	17446	3.08424	0.0172365	0.00347132	0.0432876	GO:0001077~transcriptional activator activity, RNA polymerase II core promoter proximal region sequence-specific binding	Jun, Meis1, Ebf4, Stat5b, Tcf4, Pou3f2, Sox11, Sox1, Meis2, Onecut1, Ssbp2, Tfap2a, Meis3, Smad1, Phox2b, Nr4a2, Junb, Pax6, Carf, Arid3c
GOTERM_BP_FAT	20	3.93701	3.00528e-05	429	271	17911	3.08122	0.140581	0.00112158	0.0572259	GO:0007611~learning or memory	Jun, Apbb1, Ndrg4, Prkar1b, C1ql1, Foxb1, Asic1, Serpinf1, Shc3, Meis2, Pja2, Rcan2, Shank1, Adcy1, Ppp1r1b, Egfr, Slc8a2, Syngap1, Cntn2, Jph3
GOTERM_BP_FAT	15	2.95276	3.09451e-05	429	160	17911	3.91412	0.144438	0.00114638	0.0589245	GO:0055123~digestive system development	Cyp1a1, Pkdcc, Sfrp2, Sox11, Sfrp1, Stx2, Shox2, Tgfb3, Pdgfc, Pcsk5, Pkd1, Egfr, Fgfr3, Pdgfra, Foxp4
GOTERM_BP_FAT	22	4.33071	3.10177e-05	429	320	17911	2.87035	0.144751	0.00114068	0.0590627	GO:0051961~negative regulation of nervous system development	Mbd1, Lpar1, Apbb1, Meis1, Sema6b, Foxo3, Sema6c, Sox11, Slit2, Sema6d, Id1, Lrp4, Adcy6, Runx1t1, Phox2b, Fgfr3, Ulk2, Foxg1, Syngap1, Pax6, Cntn2, Dpysl3
GOTERM_MF_FAT	20	3.93701	3.12531e-05	407	270	16866	3.06962	0.0263984	0.00205581	0.048389	GO:0001077~transcriptional activator activity, RNA polymerase II core promoter proximal region sequence-specific binding	Jun, Meis1, Ebf4, Stat5b, Tcf4, Pou3f2, Sox11, Sox1, Meis2, Onecut1, Ssbp2, Tfap2a, Meis3, Smad1, Phox2b, Nr4a2, Junb, Pax6, Carf, Arid3c
GOTERM_BP_FAT	68	13.3858	3.34733e-05	429	1708	17911	1.6622	0.155273	0.00122202	0.0637371	GO:0010628~positive regulation of gene expression	Tgfbr1, Foxo3, Mical2, Mapk11, Pou3f2, Sox11, Ret, Sfrp1, Pbx2, Tfap2a, Smad1, Phox2b, Neurog1, Egfr, Carf, Mapre3, Gas6, Ebf4, Lmna, Col1a1, Maf, Sox6, Meis2, Shox2, Ssbp2, Pax7, Fuz, Junb, Samd4, Cntn2, Jun, Npas3, Qk, Apbb1, Stat5b, Sox1, Tceb2, Myt1, Vegfa, Pkd1, Rora, Erbb2, Hist1h4j, Irf8, Cyp26b1, Nr4a2, Sox5, Zfp821, Irf2, Nhlh1, Arid3c, Bmp6, Meis1, Tunar, Tcf4, Sfrp2, Pik3r1, Ikbkb, One…
GOTERM_BP_FAT	69	13.5827	3.38211e-05	429	1742	17911	1.65373	0.156753	0.00122583	0.0643991	GO:0051173~positive regulation of nitrogen compound metabolic process	Tgfbr1, Foxo3, Mical2, Pou3f2, Sox11, Ret, Sfrp1, Adcy1, Pdgfc, Pbx2, Tfap2a, Ddah2, Smad1, Phox2b, Neurog1, Egfr, Pdgfra, Carf, Mapre3, Ebf4, Lmna, Col1a1, Maf, Sox6, Meis2, Shox2, Ssbp2, Pax7, Parm1, Abat, Junb, Samd4, Jun, Npas3, Apbb1, Stat5b, Sox1, Tceb2, Myt1, Vegfa, Pkd1, Rora, Erbb2, Irf8, Nr4a2, Sox5, Zfp821, Irf2, Nhlh1, Arid3c, Smpd3, Bmp6, Meis1, Tunar, Tcf4, Sfrp2, Pik3r1, Ikbkb, One…
GOTERM_BP_FAT	11	2.16535	3.45672e-05	429	85	17911	5.40302	0.159918	0.00124391	0.0658194	GO:0021954~central nervous system neuron development	Ephb1, Tfap2a, Bhlhe22, Plxna4, Phox2b, Nr4a2, Foxg1, Sox1, Robo2, Slit2, Cntn2
GOTERM_BP_FAT	35	6.88976	3.55128e-05	429	674	17911	2.16806	0.163913	0.00126886	0.0676193	GO:0043549~regulation of kinase activity	Tgfbr1, Prkar1b, Gprc5b, Camkk1, Cnppd1, Cdk5r2, Sfrp1, Trib1, Pdgfc, Lrrc4b, Vegfa, Pkd1, Cdc25b, Erbb2, Ppm1e, Shc2, Flt1, Fgfr3, Egfr, Pdgfra, Gas6, Mapre3, Lpar1, Sfrp2, Pik3r1, Smpd1, Spag9, Nr2f2, Tgfb3, Dusp4, Ppp1r1b, Dusp7, Agtr1a, Mapk8ip1, Sh3bp5
GOTERM_CC_FAT	36	7.08661	3.55158e-05	350	697	14413	2.12694	0.0182991	0.0036869	0.0514139	GO:0044456~synapse part	Apbb1, Shisa9, Chrna4, Syt7, Pja2, Shank1, Grid1, Camk2a, Lrp4, Eef2k, Farp1, Lrrc4b, Ncs1, Rusc1, Erbb2, Tmem163, Grik3, Slc8a2, Espn, Camk2n1, Slc1a2, Igsf9b, Sncb, Lpar1, C1ql1, Nsg1, Pcdh8, Asic1, Zdhhc17, Stx2, Nefm, Ptprn2, Kif3c, Nsmf, Gap43, Syngap1
GOTERM_MF_DIRECT	9	1.77165	4.025e-05	419	54	17446	6.93954	0.0235468	0.00396354	0.0593206	GO:0004714~transmembrane receptor protein tyrosine kinase activity	Ephb1, Erbb2, Mertk, Egfr, Flt1, Fgfr3, Ret, Pdgfra, Ddr1
GOTERM_BP_FAT	63	12.4016	4.06605e-05	429	1552	17911	1.69477	0.185331	0.00144244	0.0774174	GO:1902531~regulation of intracellular signal transduction	Tgfbr1, Fgd6, Gprc5b, Sox11, Rap2a, Ret, Sfrp1, Trib1, Pdgfc, Farp1, Lrrc4b, Meis3, Marveld3, Egfr, Flt1, Pdgfra, Apoa1, Dennd4b, Gas6, Lpar1, Camk2d, Prex1, Smpd1, Pde10a, Slit2, Ephb1, Dusp7, Sh3bp4, Syngap1, Jph3, Tnfrsf19, Jun, Erbb2ip, Trim32, Pja2, Vegfa, Rora, Erbb2, Cdh2, Fgfr3, Shc2, Prkra, Smpd3, Bmp6, Limd1, Ndrg4, Zdhhc17, Sfrp2, Ikbkb, Rcan2, Spag9, Cdh13, Cyth1, Id1, Tgfb3, Dusp4, T…
GOTERM_MF_FAT	36	7.08661	4.1971e-05	407	704	16866	2.11908	0.0352902	0.00256299	0.0649784	GO:1990837~sequence-specific double-stranded DNA binding	Jun, Zscan2, Stat5b, Pou3f2, Sox11, Sox1, Mafk, Myt1, Tfap2a, Smad1, Rora, Phox2b, Irf8, Phf21b, Nr4a2, Irf2, Nhlh1, Arid3c, Carf, Foxp4, Hoxb3, Meis1, Ebf4, Tcf4, Jdp2, Meis2, Cux1, T, Per2, Dmrta2, Ssbp2, Dmrt3, Nr2f6, Satb1, Junb, Pax6
GOTERM_BP_FAT	16	3.14961	4.22495e-05	429	186	17911	3.59145	0.191831	0.00148829	0.0804417	GO:0048762~mesenchymal cell differentiation	Tgfbr1, Vasn, Sema6b, Fam101b, Col1a1, Sema6c, Sfrp2, Sox11, Ret, Sfrp1, Sema6d, Tgfb3, Tfap2a, Phox2b, Fuz, Pax6
GOTERM_BP_FAT	38	7.48031	4.71388e-05	429	771	17911	2.05775	0.211507	0.00164886	0.0897468	GO:0051338~regulation of transferase activity	Tgfbr1, Prkar1b, Gprc5b, Camkk1, Cnppd1, Cdk5r2, Sfrp1, Trib1, Pdgfc, Lrrc4b, Vegfa, Pkd1, Cdc25b, Erbb2, Ppm1e, Shc2, Flt1, Fgfr3, Egfr, Pdgfra, Apoa1, Gas6, Mapre3, Lpar1, Sfrp2, Pik3r1, Smpd1, Spag9, Nr2f2, Tgfb3, Dusp4, Ppp1r1b, Dusp7, Parm1, Agtr1a, Pinx1, Mapk8ip1, Sh3bp5
GOTERM_BP_FAT	18	3.54331	4.75527e-05	429	233	17911	3.22537	0.213151	0.00165187	0.0905346	GO:0046777~protein autophosphorylation	Jun, Tgfbr1, Grk5, Camk2d, Rap2a, Camk2a, Pdgfc, Eef2k, Vegfa, Ephb1, Erbb2, Prkd1, Ulk2, Egfr, Fgfr3, Flt1, Pdgfra, Ddr1
GOTERM_CC_FAT	21	4.13386	4.83552e-05	350	302	14413	2.86351	0.0248318	0.00418212	0.0699946	GO:0097060~synaptic membrane	Igsf9b, Apbb1, Nsg1, Shisa9, Chrna4, Pcdh8, Zdhhc17, Pja2, Syt7, Shank1, Grid1, Camk2a, Lrp4, Lrrc4b, Rusc1, Ncs1, Erbb2, Nsmf, Grik3, Camk2n1, Slc1a2
GOTERM_MF_FAT	32	6.29921	4.9339e-05	407	595	16866	2.2287	0.0413558	0.00281172	0.0763813	GO:0000977~RNA polymerase II regulatory region sequence-specific DNA binding	Jun, Zscan2, Stat5b, Pou3f2, Sox11, Sox1, Myt1, Tfap2a, Smad1, Rora, Phox2b, Irf8, Phf21b, Nr4a2, Irf2, Nhlh1, Arid3c, Carf, Foxp4, Hoxb3, Meis1, Ebf4, Tcf4, Jdp2, Meis2, Cux1, T, Ssbp2, Nr2f6, Satb1, Junb, Pax6
GOTERM_BP_FAT	23	4.52756	4.9955e-05	429	356	17911	2.69737	0.222623	0.00172337	0.0951062	GO:0043010~camera-type eye development	Jun, Cyp1a1, Tgfbr1, Meis1, Bhlhe22, Maf, Sox11, Serpinf1, Ret, Sox1, Lamb2, Irx5, Vegfa, Sdk2, Ephb1, Tfap2a, Mertk, Flt1, Fgfr3, Egfr, Prom1, Pdgfra, Pax6
GOTERM_CC_FAT	46	9.05512	5.01941e-05	350	1009	14413	1.87738	0.0257639	0.00372186	0.0726556	GO:0098590~plasma membrane region	Tgfbr1, Unc5a, Shroom4, Apbb1, Erbb2ip, Shisa9, Chrna4, Robo2, Cybrd1, Syt7, Pja2, Shank1, Grid1, Camk2a, Kcnc3, Lrp4, Lrrc4b, Adcy6, Ncs1, Rusc1, Fxyd1, Pkd1, Tpm1, Erbb2, Cdh2, Egfr, Prom1, Ddr1, Grik3, Slc8a2, Camk2n1, Slc4a4, Slc1a2, Igsf9b, Ndrg4, Nsg1, Pcdh8, Zdhhc17, Podxl, Stx2, Cdh13, Agtr1a, Nsmf, Gap43, Slc26a6, Apc2
GOTERM_BP_FAT	9	1.77165	5.17897e-05	429	56	17911	6.70992	0.22978	0.00177447	0.0985975	GO:0048546~digestive tract morphogenesis	Egfr, Fgfr3, Sox11, Sfrp2, Pdgfra, Sfrp1, Stx2, Shox2, Foxp4
GOTERM_BP_FAT	65	12.7953	5.20215e-05	429	1632	17911	1.66286	0.230679	0.00177037	0.0990385	GO:0019220~regulation of phosphate metabolic process	Tgfbr1, Prkar1b, Gprc5b, Camkk1, Rap2a, Ret, Cdk5r2, Sfrp1, Adcy1, Trib1, Lrp4, Pdgfc, Farp1, Lrrc4b, Gng7, Marveld3, Ppm1e, Egfr, Flt1, Pdgfra, Apoa1, Mapre3, Gas6, Lpar1, Camk2d, Rimbp2, Smpd1, Slit2, Plcl2, Ephb1, Dusp7, Syngap1, Tnfrsf19, Jun, Plxnb2, Cnppd1, Eef2k, Vegfa, Cdc25b, Pkd1, Erbb2, Cdh2, Fgfr3, Shc2, Bmp6, Ndrg4, Pik3r1, Sfrp2, Ikbkb, Vcan, Spag9, Id1, Nr2f2, Tgfb3, Dusp4, Ppp1r1b…
GOTERM_BP_FAT	65	12.7953	5.30994e-05	429	1633	17911	1.66184	0.234848	0.0017949	0.10109	GO:0051174~regulation of phosphorus metabolic process	Tgfbr1, Prkar1b, Gprc5b, Camkk1, Rap2a, Ret, Cdk5r2, Sfrp1, Adcy1, Trib1, Lrp4, Pdgfc, Farp1, Lrrc4b, Gng7, Marveld3, Ppm1e, Egfr, Flt1, Pdgfra, Apoa1, Mapre3, Gas6, Lpar1, Camk2d, Rimbp2, Smpd1, Slit2, Plcl2, Ephb1, Dusp7, Syngap1, Tnfrsf19, Jun, Plxnb2, Cnppd1, Eef2k, Vegfa, Cdc25b, Pkd1, Erbb2, Cdh2, Fgfr3, Shc2, Bmp6, Ndrg4, Pik3r1, Sfrp2, Ikbkb, Vcan, Spag9, Id1, Nr2f2, Tgfb3, Dusp4, Ppp1r1b…
GOTERM_BP_FAT	28	5.51181	5.57299e-05	429	491	17911	2.38089	0.244928	0.0018712	0.106095	GO:0044708~single-organism behavior	Jun, Prkar1b, Apbb1, Foxb1, Chrna4, Pja2, Shank1, Adcy1, Gng7, Nr4a2, Egfr, Slc8a2, Slc1a2, Ndrg4, C1ql1, Asic1, Serpinf1, Meis2, Shc3, Rcan2, Gbx1, Ppp1r1b, Dmrt3, Prkce, Abat, Syngap1, Cntn2, Jph3
GOTERM_BP_FAT	29	5.70866	5.68017e-05	429	519	17911	2.33288	0.248997	0.00189453	0.108134	GO:0009611~response to wounding	Jun, Id3, Sparc, Syt7, Mafk, Pdgfc, Tpm1, Erbb2, Fgfr3, Egfr, Pdgfra, Ddr1, Apoa1, Slc1a2, Gas6, Cyp1a1, Col1a1, Stx2, Lamb2, Tgfb3, Nefl, Prkce, Pax7, Phldb2, Mertk, Gap43, Abat, Pax6, Dpysl3
GOTERM_BP_FAT	163	32.0866	5.68517e-05	429	5224	17911	1.30271	0.249186	0.00188373	0.10823	GO:0010467~gene expression	Zscan2, Mbd1, Foxo3, Mical2, Mapk11, Foxb1, Sox11, Ret, Trib1, Lrp4, Zfp12, Phox2b, Neurog1, Vgll4, Egfr, Scrt1, Pdgfra, Isg20, Mapre3, Gas6, Zfp771, Hoxb3, Zfp575, Lmna, Col1a1, Exosc7, Sox6, Dap, Cux1, Ssbp2, Dmrt3, Zfp446, Fuz, Junb, Samd4, Jun, Qk, Fbxl15, Apbb1, Aph1b, Zbtb18, Sox1, Trim32, Camk2a, Vegfa, Rnf165, Runx1t1, Erbb2, Hist1h4j, Irf8, Zfp628, Nr4a2, Fgfr3, Zfp46, Arid3c, Wdr4, Bmp6…
GOTERM_BP_FAT	58	11.4173	5.88384e-05	429	1407	17911	1.72106	0.256668	0.00193677	0.11201	GO:0042325~regulation of phosphorylation	Tgfbr1, Prkar1b, Gprc5b, Camkk1, Rap2a, Ret, Cdk5r2, Sfrp1, Trib1, Lrp4, Pdgfc, Lrrc4b, Marveld3, Ppm1e, Egfr, Flt1, Pdgfra, Apoa1, Gas6, Mapre3, Lpar1, Camk2d, Smpd1, Slit2, Plcl2, Ephb1, Dusp7, Syngap1, Tnfrsf19, Jun, Plxnb2, Cnppd1, Eef2k, Vegfa, Cdc25b, Pkd1, Erbb2, Cdh2, Fgfr3, Shc2, Bmp6, Ndrg4, Sfrp2, Pik3r1, Ikbkb, Spag9, Id1, Nr2f2, Tgfb3, Dusp4, Ppp1r1b, Prkce, Prmt2, Agtr1a, Prkd1, Map…
GOTERM_MF_FAT	32	6.29921	5.91781e-05	407	601	16866	2.20645	0.0493962	0.00316111	0.0916065	GO:0001012~RNA polymerase II regulatory region DNA binding	Jun, Zscan2, Stat5b, Pou3f2, Sox11, Sox1, Myt1, Tfap2a, Smad1, Rora, Phox2b, Irf8, Phf21b, Nr4a2, Irf2, Nhlh1, Arid3c, Carf, Foxp4, Hoxb3, Meis1, Ebf4, Tcf4, Jdp2, Meis2, Cux1, T, Ssbp2, Nr2f6, Satb1, Junb, Pax6
GOTERM_BP_FAT	20	3.93701	6.23757e-05	429	286	17911	2.91962	0.269806	0.00203977	0.11874	GO:0042063~gliogenesis	Qk, Mbd1, Lpar1, Pou3f2, Sox11, Sox6, Cdk5r2, Lamb2, Slc45a3, Erbb2, Phox2b, Cdh2, Gap43, Egfr, Fgfr3, Foxg1, Sox5, Pax6, Cntn2, Metrn
INTERPRO	19	3.74016	6.3443e-05	476	271	20594	3.03332	0.0502731	0.0502731	0.097547	IPR001356:Homeodomain	Lhx9, Hoxb3, Meis1, Hoxb2, Pou3f2, Meis2, Onecut1, Gbx1, Shox2, Irx5, Cux1, Pbx2, Uncx, Meis3, Pax7, Dbx1, Satb1, Phox2b, Pax6
GOTERM_BP_DIRECT	13	2.55906	6.58255e-05	432	130	18082	4.18565	0.137779	0.0183599	0.114681	GO:0001822~kidney development	Bmp6, Tgfbr1, Serpinf1, Sox11, Robo2, Lrp4, Cux1, Vegfa, Tfap2a, Pcsk5, Pkd1, Agtr1a, Aqp11
GOTERM_MF_FAT	134	26.378	6.82478e-05	407	4109	16866	1.35141	0.0567483	0.0034307	0.105639	GO:0043169~cation binding	Rfesd, Mbd1, Zscan2, Gdpd1, Nell2, Mical2, Lonrf1, Sobp, Ret, Lrp4, Pter, Zfp12, Adssl1, Scrt1, Wbscr17, Isg20, Sncb, Gas6, Zfp771, Zfp575, Col1a1, Mast4, Cyp4f17, Smpd1, Trim44, Zbtb12, Dmrt3, Zfp446, Rnf217, Galnt16, Vezf1, Cdh6, Cabp7, Zbtb18, Scube3, Zc3h12c, Trim32, Camk2a, Esyt1, Rnf165, Runx1t1, Cdh2, Zfp628, Nr4a2, Rnf144b, Zfp46, Smpd3, Zfp787, Cerk, Zfp873, Cyp1a1, C2, Limd1, Pcdh8, Zdh…
GOTERM_BP_FAT	17	3.34646	6.98037e-05	429	217	17911	3.27078	0.296645	0.0022677	0.132871	GO:0030278~regulation of ossification	Bmp6, Limd1, Pkdcc, Lmna, Id3, Fam101b, Sox11, Sfrp2, Sfrp1, Id1, Lrp4, Tgfb3, Vegfa, Tfap2a, Smad1, Prkd1, Fgfr3
GOTERM_CC_DIRECT	195	38.3858	7.05273e-05	460	6631	19662	1.25697	0.0255523	0.00859103	0.0970949	GO:0005737~cytoplasm	Eml1, Foxo3, Mgll, Sox11, Ret, Daam1, Trib1, Egfr, Srgap3, Mapre3, Col1a1, Exosc7, Glyctk, Podxl, Plcl2, Rnf217, Syngap1, Dpysl3, Hspb9, Camk1g, Ankrd23, Fbxl15, Apbb1, Cabp7, Tbc1d4, Nacad, Camk2a, Cdc25b, Runx1t1, Fgfr3, Zfp46, Smpd3, Fam114a1, Limd1, Ndrg4, Rccd1, Cyth1, Tgfb3, Prmt2, Phldb2, Agtr1a, Prkd1, Nsmf, Mapk8ip1, Apc2, Sh3bp5, Fgd6, Prkar1b, Gpt, Hoxb2, Tubg2, Pdgfc, Farp1, Ddah2, Pp…
GOTERM_BP_DIRECT	32	6.29921	7.0777e-05	432	612	18082	2.18857	0.147341	0.0175547	0.123303	GO:0016310~phosphorylation	Camk1g, Tgfbr1, Papss1, Grk5, Pkdcc, D8Ertd82e, Camkk1, Mapk11, Ret, Pank1, Camk2a, Eef2k, Erbb2, Flt1, Fgfr3, Egfr, Pdgfra, Ddr1, Pfkfb4, Cerk, Limd1, Camk2d, Mast4, Glyctk, Ikbkb, Ephb1, Prkce, Mertk, Prkd1, Ulk2, Lmtk3, Pskh1
GOTERM_BP_FAT	10	1.9685	7.26832e-05	429	75	17911	5.56674	0.306781	0.00234602	0.138349	GO:0021675~nerve development	Lpar1, Hoxb3, Ephb1, Tfap2a, Rnf165, Plxna4, Hoxb2, Phox2b, Fgfr3, Ret
GOTERM_BP_FAT	16	3.14961	7.65525e-05	429	196	17911	3.40821	0.320172	0.00245504	0.145708	GO:0060348~bone development	Bmp6, Meis1, Fam101b, Col1a1, Sfrp2, Sparc, Serpinh1, Shox2, Tgfb3, Pdgfc, T, Tfap2a, Smad1, Fgfr3, Spns2, Cyp26b1
GOTERM_BP_FAT	32	6.29921	8.06109e-05	429	615	17911	2.17239	0.33394	0.0025687	0.153428	GO:0045859~regulation of protein kinase activity	Tgfbr1, Prkar1b, Gprc5b, Camkk1, Cnppd1, Cdk5r2, Sfrp1, Trib1, Pdgfc, Lrrc4b, Vegfa, Pkd1, Cdc25b, Erbb2, Ppm1e, Shc2, Flt1, Egfr, Gas6, Mapre3, Lpar1, Sfrp2, Smpd1, Spag9, Nr2f2, Tgfb3, Dusp4, Ppp1r1b, Dusp7, Agtr1a, Mapk8ip1, Sh3bp5
GOTERM_MF_FAT	38	7.48031	8.14061e-05	407	787	16866	2.00091	0.0673138	0.00386399	0.125995	GO:0003690~double-stranded DNA binding	Jun, Mbd1, Zscan2, Stat5b, Pou3f2, Sox11, Sox1, Mafk, Myt1, Tfap2a, Smad1, Rora, Phox2b, Irf8, Phf21b, Nr4a2, Irf2, Nhlh1, Arid3c, Foxp4, Carf, Hoxb3, Meis1, Ebf4, Tcf4, Maf, Jdp2, Meis2, Cux1, T, Per2, Dmrta2, Ssbp2, Nr2f6, Dmrt3, Satb1, Junb, Pax6
GOTERM_CC_DIRECT	35	6.88976	8.14317e-05	460	718	19662	2.0836	0.0294444	0.00744382	0.112099	GO:0030054~cell junction	Tgfbr1, Erbb2ip, Shisa9, Chrna4, Syt7, Pja2, Shank1, Grid1, Camk2a, Farp1, Igsf9, Lrrc4b, Ncs1, Rusc1, Marveld3, Ccdc85c, Tmem163, Grik3, Espn, Camk2n1, Atat1, Igsf9b, Limd1, Rimbp2, Pcdh8, Zdhhc17, Tbc1d2, Synm, Sdk2, Rgs12, Ptprn2, Nsmf, Gap43, Samd4, Syngap1
GOTERM_BP_FAT	13	2.55906	8.40889e-05	429	133	17911	4.08088	0.345517	0.00266255	0.160042	GO:0048593~camera-type eye morphogenesis	Irx5, Vegfa, Sdk2, Ephb1, Tfap2a, Meis1, Bhlhe22, Flt1, Fgfr3, Prom1, Sox11, Sox1, Pax6
GOTERM_BP_FAT	39	7.67717	8.49828e-05	429	824	17911	1.97606	0.34846	0.00267402	0.161742	GO:0007167~enzyme linked receptor protein signaling pathway	Jun, Tgfbr1, Fbxl15, Stat5b, Sox11, Ret, Sfrp1, Lrp4, Pdgfc, Vegfa, Tfap2a, Dok4, Rnf165, Gng7, Smad1, Erbb2, Shc2, Flt1, Fgfr3, Egfr, Pdgfra, Ddr1, Gas6, Bmp6, Vasn, Ndrg4, Col1a1, Sfrp2, Pik3r1, Shc3, Onecut1, Cdh13, Tgfb3, Id1, T, Ephb1, Prkd1, Fuz, Lgmn
INTERPRO	11	2.16535	9.65626e-05	476	99	20594	4.80719	0.0755064	0.0384941	0.148435	IPR008266:Tyrosine-protein kinase, active site	Ephb1, D8Ertd82e, Erbb2, Mertk, Lmtk3, Egfr, Flt1, Fgfr3, Ret, Pdgfra, Ddr1
GOTERM_BP_FAT	24	4.72441	9.75818e-05	429	399	17911	2.51131	0.388557	0.00305083	0.1857	GO:0001503~ossification	Bmp6, Fbxl15, Limd1, Pkdcc, Lmna, Col1a1, Id3, Fam101b, Sox11, Sfrp2, Sparc, Vcan, Sfrp1, Shox2, Tgfb3, Id1, Lrp4, Vegfa, Tfap2a, Smad1, Prkd1, Fgfr3, Junb, Mn1
GOTERM_CC_FAT	26	5.11811	9.87324e-05	350	449	14413	2.38459	0.0500476	0.00639737	0.142868	GO:0098794~postsynapse	Apbb1, Chrna4, Pja2, Shank1, Grid1, Camk2a, Lrp4, Eef2k, Farp1, Ncs1, Rusc1, Erbb2, Camk2n1, Espn, Slc8a2, Grik3, Slc1a2, Igsf9b, Lpar1, Nsg1, Pcdh8, Asic1, Nefm, Gap43, Nsmf, Syngap1
GOTERM_BP_FAT	71	13.9764	0.000101368	429	1874	17911	1.5818	0.400118	0.00314949	0.192899	GO:0008283~cell proliferation	Eml1, Tgfbr1, Grk5, Prkar1b, Foxo3, Mapk11, Pou3f2, Zfp503, Sox11, Sfrp1, Trib1, Pdgfc, Uncx, Tnfsf9, Tfap2a, Marveld3, Smad1, Phox2b, Egfr, Pdgfra, Ddr1, Apoa1, Gas6, Camk2d, Lmna, Slit2, Shox2, Plcl2, Dmrta2, Ephb1, Pax7, Satb1, Fuz, Sh3bp4, Junb, Jun, Lhx9, Stat5b, Plxnb2, Sparc, Trim32, Vegfa, Rora, Erbb2, Tpm1, Cdh2, Fgfr3, Sox5, Prkra, Irf2, Bmp6, Cyp1a1, Ndrg4, Pik3r1, Sfrp2, Serpinf1, Ikb…
GOTERM_MF_FAT	132	25.9843	0.000102155	407	4068	16866	1.34465	0.0837344	0.00459201	0.158085	GO:0046872~metal ion binding	Rfesd, Mbd1, Zscan2, Gdpd1, Nell2, Mical2, Lonrf1, Sobp, Ret, Lrp4, Pter, Zfp12, Adssl1, Scrt1, Wbscr17, Isg20, Sncb, Gas6, Zfp771, Zfp575, Col1a1, Mast4, Cyp4f17, Smpd1, Trim44, Zbtb12, Dmrt3, Zfp446, Rnf217, Galnt16, Vezf1, Cdh6, Cabp7, Scube3, Zbtb18, Zc3h12c, Trim32, Camk2a, Esyt1, Rnf165, Runx1t1, Cdh2, Zfp628, Nr4a2, Rnf144b, Zfp46, Smpd3, Zfp787, Cerk, Zfp873, Cyp1a1, C2, Limd1, Pcdh8, Zdh…
GOTERM_BP_FAT	64	12.5984	0.000105332	429	1637	17911	1.63228	0.411986	0.00325239	0.200434	GO:0045935~positive regulation of nucleobase-containing compound metabolic process	Tgfbr1, Foxo3, Mical2, Pou3f2, Sox11, Ret, Sfrp1, Adcy1, Pdgfc, Pbx2, Tfap2a, Smad1, Phox2b, Neurog1, Egfr, Pdgfra, Carf, Mapre3, Ebf4, Lmna, Col1a1, Maf, Sox6, Meis2, Shox2, Ssbp2, Parm1, Pax7, Junb, Npas3, Jun, Apbb1, Stat5b, Sox1, Tceb2, Myt1, Vegfa, Pkd1, Rora, Erbb2, Irf8, Nr4a2, Sox5, Zfp821, Irf2, Nhlh1, Arid3c, Bmp6, Meis1, Tunar, Tcf4, Sfrp2, Pik3r1, Ikbkb, Onecut1, Cdh13, Nr2f2, Tgfb3, …
GOTERM_MF_FAT	54	10.6299	0.000105714	407	1299	16866	1.72267	0.0865223	0.00451459	0.163589	GO:0042802~identical protein binding	Slc39a13, Nell2, S100a16, Mgll, Pou3f2, Robo2, Sfrp1, Daam1, Masp1, Lrp4, Pdgfc, Smad1, Adssl1, Flt1, Egfr, Pdgfra, Apoa1, Mapre3, Sun2, Camk2d, Pafah1b2, Col1a1, Dgat2, Maf, Slit2, Nefl, Dmrta2, Dmrt3, Sh3bp4, Abat, Necab2, Jun, Phc2, Bhlhe22, Shank1, Camk2a, Vegfa, Erbb2, Tpm1, Runx1t1, Prkra, Foxp4, Ier5, Tcf4, Zdhhc17, Ikbkb, Cdh13, Id1, Nr2f2, Tgfb3, Fam109a, Prmt2, Prkd1, Usp2
GOTERM_BP_FAT	10	1.9685	0.000109505	429	79	17911	5.28488	0.424229	0.00336047	0.208368	GO:0048663~neuron fate commitment	Tgfbr1, Dmrta2, Dmrt3, Pax7, Dbx1, Tunar, Foxg1, Sox1, Pax6, Gbx1
GOTERM_BP_FAT	83	16.3386	0.000118589	429	2301	17911	1.506	0.450002	0.00361672	0.225633	GO:0009605~response to external stimulus	Mbd1, Sema6b, Gprc5b, Foxo3, Mapk11, Mgll, Cmtm3, Robo2, Sfrp1, Kif5a, Sema6d, Trib1, Elmo2, Tfap2a, Adssl1, Egfr, Flt1, Pdgfra, Apoa1, Isg20, Alcam, Gas6, Lpar1, Col1a1, Supt3, Il4ra, Prex1, Plxnd1, Dap, Meis2, Slit2, Gbx1, Stx2, Pik3c2b, Loxl1, Ephb1, Satb1, Ulk2, Abat, Junb, Cntn2, Jun, Npas3, Unc5a, Ankrd23, Lhx9, Erbb2ip, Ankrd42, Apbb1, Plxna4, Stat5b, Sema6c, Plxnb2, Sparc, Slc35c1, Shank1…
GOTERM_BP_FAT	12	2.3622	0.000123248	429	118	17911	4.24582	0.462771	0.00373596	0.234488	GO:0010771~negative regulation of cell morphogenesis involved in differentiation	Lrp4, Id1, Vasn, Sema6b, Fuz, Sema6c, Ulk2, Sfrp2, Sfrp1, Syngap1, Slit2, Sema6d
GOTERM_BP_FAT	12	2.3622	0.000132941	429	119	17911	4.21014	0.488394	0.00400513	0.252908	GO:0021987~cerebral cortex development	Nefl, Dmrta2, Bhlhe22, Cdh2, Ccdc85c, Egfr, Pou3f2, Foxg1, Zbtb18, Cdk5r2, Pax6, Slit2
GOTERM_CC_FAT	30	5.90551	0.000136435	350	570	14413	2.16737	0.0684926	0.00785246	0.197374	GO:0030424~axon	Apbb1, Mgll, Ret, Robo2, Syt7, Kif5a, Camk2a, Kcnc3, Lrrc4b, Igsf9, Ncs1, Pdgfra, Grik3, Atat1, Slc1a2, Sncb, Alcam, Camk2d, C1ql1, Sdc3, Serpinf1, Nefl, Nefm, Ephb1, Ptprn2, Kif3c, Gap43, Lmtk3, Mapk8ip1, Cntn2
GOTERM_BP_FAT	11	2.16535	0.000139179	429	100	17911	4.59256	0.504234	0.00416778	0.264761	GO:0045778~positive regulation of ossification	Tgfb3, Bmp6, Vegfa, Tfap2a, Pkdcc, Smad1, Lmna, Prkd1, Fgfr3, Sox11, Sfrp2
GOTERM_MF_FAT	137	26.9685	0.000144223	407	4288	16866	1.32399	0.116146	0.00586196	0.223116	GO:0043167~ion binding	Rfesd, Mbd1, Zscan2, Gdpd1, Nell2, Mical2, Lonrf1, Sobp, Ret, Lrp4, Pter, Zfp12, Adssl1, Scrt1, Wbscr17, Isg20, Sncb, Gas6, Zfp771, Zfp575, Col1a1, Mast4, Cyp4f17, Smpd1, Trim44, Zbtb12, Dmrt3, Zfp446, Rnf217, Galnt16, Vezf1, Cdh6, Cabp7, Aldh5a1, Zbtb18, Scube3, Zc3h12c, Trim32, Camk2a, Esyt1, Rnf165, Runx1t1, Cdh2, Zfp628, Nr4a2, Rnf144b, Zfp46, Smpd3, Zfp787, Cerk, Zfp873, Cyp1a1, C2, Limd1, P…
KEGG_PATHWAY	22	4.33071	0.0001444	170	397	7720	2.51652	0.029731	0.029731	0.182142	mmu05200:Pathways in cancer	Jun, Tgfbr1, Lpar1, E2f2, Stat5b, Pik3r1, Ikbkb, Ret, Adcy1, Tceb2, Lamb2, Tgfb3, Vegfa, Adcy6, Gng7, Agtr1a, Erbb2, Runx1t1, Fgfr3, Egfr, Pdgfra, Apc2
GOTERM_BP_FAT	13	2.55906	0.000147152	429	141	17911	3.84934	0.523766	0.00438	0.279907	GO:0061572~actin filament bundle organization	Tgfbr1, Lpar1, Fam101b, Pik3r1, Shank1, Id1, Tgfb3, Tpm1, Phldb2, Ppm1e, Espn, Apoa1, Dpysl3
GOTERM_BP_FAT	26	5.11811	0.000152554	429	466	17911	2.32943	0.536562	0.0045138	0.290169	GO:0016049~cell growth	Tgfbr1, Sema6b, Apbb1, Plxna4, Mgll, Sema6c, Trim32, Sfrp1, Sema6d, Vegfa, Erbb2, Egfr, Ddr1, Alcam, Camk2d, Sfrp2, Plxnd1, Slit2, Lamb2, Tgfb3, Prmt2, Sh3bp4, Slc25a4, Ulk2, Rrad, Islr2
GOTERM_BP_FAT	8	1.5748	0.000152938	429	49	17911	6.81642	0.537458	0.00449873	0.290898	GO:0032330~regulation of chondrocyte differentiation	Bmp6, Tgfbr1, Pkdcc, Fam101b, Maf, Sox6, Sox5, Shox2
GOTERM_BP_FAT	7	1.37795	0.000162102	429	35	17911	8.35012	0.558342	0.00474001	0.308303	GO:0008045~motor neuron axon guidance	Alcam, Lhx9, Rnf165, Plxna4, Erbb2, Plxnd1, Slit2
GOTERM_BP_FAT	9	1.77165	0.000170076	429	66	17911	5.69326	0.575748	0.00494396	0.323447	GO:0061035~regulation of cartilage development	Bmp6, Tgfbr1, Pkdcc, Smad1, Fam101b, Maf, Sox6, Sox5, Shox2
GOTERM_CC_FAT	32	6.29921	0.000179944	350	637	14413	2.0687	0.0893343	0.00931429	0.26024	GO:0030425~dendrite	Apbb1, Nell2, Chrna4, Ret, Syt7, Shank1, Camk2a, Lrp4, Igsf9, Farp1, Ncs1, Aqp11, Grik3, Slc8a2, Espn, Camk2n1, Slc1a2, Igsf9b, Alcam, Lpar1, Pcdh8, Asic1, Prex1, Ephb1, Agtr1a, Rgs12, Kif3c, Nsmf, Lmtk3, Mapk8ip1, Samd4, Syngap1
GOTERM_BP_FAT	98	19.2913	0.000181024	429	2869	17911	1.42613	0.598531	0.00523124	0.344233	GO:0006796~phosphate-containing compound metabolic process	Gdpd1, Camkk1, Mapk11, Ret, Trib1, Lrp4, Dok4, Gng7, Marveld3, Adssl1, Egfr, Pdgfra, Gas6, Mapre3, Ppm1h, Camk2d, Rimbp2, Mast4, Glyctk, Smpd1, Plcl2, Pik3c2b, Dusp7, Ulk2, Syngap1, Tnfrsf19, Camk1g, Jun, Papss1, Pkdcc, Plxnb2, Cnppd1, Aldh5a1, Camk2a, Vegfa, Cdc25b, Erbb2, Cdh2, Fgfr3, Smpd3, Cerk, Bmp6, Limd1, Ndrg4, Vcan, Tgfb3, Ppp1r1b, Prmt2, Agtr1a, Prkd1, Nsmf, Mapk8ip1, Sh3bp5, Tgfbr1, Gr…
GOTERM_BP_FAT	15	2.95276	0.000186631	429	189	17911	3.31354	0.609721	0.00536211	0.354877	GO:0010770~positive regulation of cell morphogenesis involved in differentiation	Tgfbr1, Col1a1, Plxnb2, Prex1, Robo2, Shox2, Tgfb3, Cux1, Nefl, Eef2k, Vegfa, Ss18l1, Apoa1, Islr2, Metrn
GOTERM_BP_FAT	98	19.2913	0.000188214	429	2873	17911	1.42414	0.612825	0.00537684	0.357882	GO:0006793~phosphorus metabolic process	Gdpd1, Camkk1, Mapk11, Ret, Trib1, Lrp4, Dok4, Gng7, Marveld3, Adssl1, Egfr, Pdgfra, Gas6, Mapre3, Ppm1h, Camk2d, Rimbp2, Mast4, Glyctk, Smpd1, Plcl2, Pik3c2b, Dusp7, Ulk2, Syngap1, Tnfrsf19, Camk1g, Jun, Papss1, Pkdcc, Plxnb2, Cnppd1, Aldh5a1, Camk2a, Vegfa, Cdc25b, Erbb2, Cdh2, Fgfr3, Smpd3, Cerk, Bmp6, Limd1, Ndrg4, Vcan, Tgfb3, Ppp1r1b, Prmt2, Agtr1a, Prkd1, Nsmf, Mapk8ip1, Sh3bp5, Tgfbr1, Gr…
GOTERM_BP_FAT	32	6.29921	0.00018921	429	645	17911	2.07135	0.614764	0.00537476	0.359773	GO:0061061~muscle structure development	Qk, Tgfbr1, Ankrd23, Id3, Mapk11, Sox11, Zbtb18, Trim32, Myt1, Vegfa, Rnf165, Rora, Tpm1, Cdh2, Phox2b, Cyp26b1, Pdgfra, Wfikkn1, Zbtb42, Camk2d, Lmna, Il4ra, Sox6, Pik3r1, Spag9, Shox2, Nr2f2, T, Dmrta2, Pax7, Slc25a4, Usp2
GOTERM_BP_FAT	82	16.1417	0.000190583	429	2298	17911	1.48979	0.617422	0.00538333	0.362379	GO:0032268~regulation of cellular protein metabolic process	Tgfbr1, Prkar1b, Gprc5b, Foxo3, Camkk1, Ret, Rap2a, Cdk5r2, Sfrp1, Trib1, Lrp4, Pdgfc, Lrrc4b, Marveld3, Ube2d1, Mtch1, Ppm1e, Egfr, Flt1, Wfikkn1, Pdgfra, Apoa1, Mapre3, Gas6, Lpar1, Camk2d, Phf1, Smpd1, Dap, Jdp2, Slit2, Plcl2, Eid1, Ephb1, Dusp7, Pax7, Fuz, Rnf217, Samd4, Syngap1, Cntn2, Tnfrsf19, Jun, Qk, Plxnb2, Cnppd1, Trim32, Eef2k, Vegfa, Cdc25b, Pkd1, Erbb2, Cdh2, Fgfr3, Shc2, Rnf144b, P…
GOTERM_MF_DIRECT	33	6.49606	0.00019274	419	674	17446	2.03862	0.107843	0.0161697	0.283764	GO:0016301~kinase activity	Camk1g, Tgfbr1, Papss1, Grk5, Prkar1b, Pkdcc, D8Ertd82e, Camkk1, Mapk11, Ret, Pank1, Camk2a, Eef2k, Erbb2, Flt1, Fgfr3, Egfr, Pdgfra, Ddr1, Pfkfb4, Cerk, Camk2d, Mast4, Glyctk, Pik3r1, Ikbkb, Ephb1, Prkce, Mertk, Prkd1, Ulk2, Lmtk3, Pskh1
GOTERM_MF_DIRECT	11	2.16535	0.000196698	419	104	17446	4.40394	0.109931	0.0144516	0.289582	GO:0001228~transcriptional activator activity, RNA polymerase II transcription regulatory region sequence-specific binding	Myt1, Tfap2a, Foxo3, Ebf4, Nr4a2, Maf, Onecut1, Mafk, Pax6, Irf2, Nhlh1
GOTERM_BP_FAT	32	6.29921	0.000203228	429	648	17911	2.06176	0.641052	0.00570755	0.386378	GO:0048598~embryonic morphogenesis	Tgfbr1, Mical2, Hoxb2, Sox11, Plxnb2, Sobp, Ret, Sfrp1, Lrp4, Pbx2, Tfap2a, Smad1, Neurog1, Flt1, Cyp26b1, Pdgfra, Prkra, Apoa1, Foxp4, Hoxb3, Pcdh8, Sfrp2, Naglu, Shox2, Tgfb3, Irx5, T, Dusp4, Phldb2, Fuz, Foxg1, Pax6
GOTERM_BP_FAT	87	17.126	0.000204567	429	2483	17911	1.46287	0.643467	0.00571322	0.388919	GO:0051246~regulation of protein metabolic process	Tgfbr1, Prkar1b, Gprc5b, Foxo3, Camkk1, Ret, Rap2a, Cdk5r2, Sfrp1, Trib1, Lrp4, Pdgfc, Lrrc4b, Marveld3, Ube2d1, Mtch1, Ppm1e, Egfr, Flt1, Wfikkn1, Pdgfra, Apoa1, Mapre3, Gas6, Lpar1, Camk2d, Phf1, Mast4, Smpd1, Dap, Jdp2, Slit2, Plcl2, Eid1, Ephb1, Dusp7, Pax7, Fuz, Rnf217, Samd4, Syngap1, Cntn2, Tnfrsf19, Jun, Qk, Apbb1, Stat5b, Plxnb2, Cnppd1, Trim32, Eef2k, Vegfa, Cdc25b, Pkd1, Erbb2, Cdh2, F…
INTERPRO	23	4.52756	0.000228223	476	409	20594	2.43298	0.169366	0.0599813	0.350489	IPR011993:Pleckstrin homology-like domain	Gulp1, Fgd6, Apbb1, Tbc1d4, Prex1, Shc3, Plekhh3, Tbc1d2, Plcl2, Cyth1, Elmo2, Farp1, Arhgap20, Dok4, Fam109a, Rgs12, Phldb2, Prkd1, Shc2, Dgkk, Mapk8ip1, Syngap1, Fam129c
GOTERM_BP_FAT	76	14.9606	0.000238848	429	2103	17911	1.50882	0.700061	0.00663083	0.453954	GO:0071310~cellular response to organic substance	Tgfbr1, Foxo3, Pou3f2, Sox11, Ret, Robo2, Sfrp1, Adcy1, Tmem33, Trib1, Lrp4, Pdgfc, Lrrc4b, Adcy6, Smad1, Phox2b, Egfr, Flt1, Pdgfra, Colec12, Apoa1, Gas6, Lpar1, Col1a1, Dgat2, Sox6, Slit2, Ptprn2, Fuz, Sh3bp4, Junb, Dpysl3, Jun, Fbxl15, Erbb2ip, Tbc1d4, Id3, Stat5b, Sparc, Trim32, Camk2a, Eef2k, Vegfa, Rnf165, Rora, Erbb2, Irf8, Fgfr3, Cyp26b1, Nr4a2, Sox5, Prkra, Bmp6, Cyp1a1, Vasn, Tcf4, Pik3…
GOTERM_BP_DIRECT	13	2.55906	0.000241544	432	149	18082	3.65191	0.419592	0.052949	0.420211	GO:0007411~axon guidance	Lamb2, Alcam, Unc5a, Ephb1, Apbb1, Plxna4, Gap43, Sema6c, Robo2, Kif5a, Pax6, Slit2, Cntn2
INTERPRO	28	5.51181	0.000246828	476	556	20594	2.1788	0.181839	0.048936	0.379011	IPR011009:Protein kinase-like domain	Camk1g, Tgfbr1, Grk5, Pkdcc, D8Ertd82e, Camkk1, Mapk11, Ret, Trib1, Camk2a, Eef2k, Erbb2, Flt1, Fgfr3, Egfr, Pdgfra, Ddr1, Camk2d, Mast4, Ikbkb, Pik3c2b, Ephb1, Prkce, Mertk, Prkd1, Ulk2, Lmtk3, Pskh1
GOTERM_MF_FAT	35	6.88976	0.000253295	407	742	16866	1.95471	0.194948	0.00980831	0.391545	GO:0016773~phosphotransferase activity, alcohol group as acceptor	Camk1g, Tgfbr1, Papss1, Grk5, Pkdcc, D8Ertd82e, Camkk1, Mapk11, Pfkfb3, Ret, Pank1, Trib1, Camk2a, Eef2k, Erbb2, Flt1, Fgfr3, Egfr, Pdgfra, Ddr1, Pfkfb4, Camk2d, Mast4, Glyctk, Pik3r1, Ikbkb, Pik3c2b, Ephb1, Prkce, Mertk, Prkd1, Ulk2, Dgkk, Lmtk3, Pskh1
GOTERM_BP_FAT	49	9.64567	0.000256833	429	1189	17911	1.72059	0.726065	0.00708938	0.488057	GO:0071495~cellular response to endogenous stimulus	Tgfbr1, Foxo3, Sox11, Robo2, Sfrp1, Lrp4, Pdgfc, Adcy6, Smad1, Phox2b, Egfr, Pdgfra, Col1a1, Sox6, Slit2, Fuz, Sh3bp4, Junb, Jun, Fbxl15, Tbc1d4, Stat5b, Camk2a, Eef2k, Rnf165, Erbb2, Rora, Nr4a2, Fgfr3, Sox5, Bmp6, Vasn, Serpinf1, Sfrp2, Pik3r1, Onecut1, Cdh13, Id1, Nr2f2, Tgfb3, T, Prkce, Nr2f6, Prmt2, Agtr1a, Ufsp2, Nsmf, Slc38a9, Slc26a6
GOTERM_MF_FAT	10	1.9685	0.000264867	407	88	16866	4.70907	0.202885	0.00981053	0.409399	GO:0019199~transmembrane receptor protein kinase activity	Tgfbr1, Ephb1, Erbb2, Mertk, Egfr, Flt1, Fgfr3, Ret, Pdgfra, Ddr1
GOTERM_BP_FAT	10	1.9685	0.000274207	429	89	17911	4.69108	0.749041	0.007526	0.52099	GO:0032231~regulation of actin filament bundle assembly	Tgfb3, Id1, Tgfbr1, Lpar1, Phldb2, Tpm1, Ppm1e, Pik3r1, Shank1, Apoa1
GOTERM_BP_FAT	11	2.16535	0.000283426	429	109	17911	4.21336	0.760441	0.00773598	0.538462	GO:0009953~dorsal/ventral pattern formation	Lrp4, Fbxl15, Dmrt3, Pax7, Dbx1, Hoxb2, Fuz, Foxg1, Sox1, Sfrp1, Pax6
GOTERM_BP_FAT	33	6.49606	0.000285474	429	691	17911	1.99388	0.762901	0.0077497	0.542342	GO:0000165~MAPK cascade	Jun, Tgfbr1, Ret, Rap2a, Sfrp1, Trib1, Pdgfc, Vegfa, Dok4, Smad1, Marveld3, Erbb2, Cdh2, Shc2, Flt1, Fgfr3, Egfr, Pdgfra, Gas6, Lpar1, Ndrg4, Camk2d, Sfrp2, Smpd1, Spag9, Tgfb3, Dusp4, Ephb1, Dusp7, Prkce, Sh2d3c, Mapk8ip1, Tnfrsf19
GOTERM_BP_FAT	19	3.74016	0.000287748	429	296	17911	2.67994	0.765605	0.00776938	0.546652	GO:0090596~sensory organ morphogenesis	Meis1, Bhlhe22, Sobp, Sox11, Naglu, Sox1, Irx5, Vegfa, Sdk2, Ephb1, Tfap2a, Neurog1, Cyp26b1, Fgfr3, Flt1, Foxg1, Prom1, Prkra, Pax6
GOTERM_BP_FAT	14	2.75591	0.000289372	429	174	17911	3.35924	0.767516	0.00777143	0.549728	GO:0048592~eye morphogenesis	Meis1, Bhlhe22, Sox11, Sox1, Naglu, Irx5, Vegfa, Sdk2, Ephb1, Tfap2a, Fgfr3, Flt1, Prom1, Pax6
GOTERM_BP_FAT	18	3.54331	0.000296362	429	271	17911	2.7731	0.775568	0.00791627	0.562971	GO:0040013~negative regulation of locomotion	Sema6b, Ndrg4, Sema6c, Sfrp2, Serpinf1, Rap2a, Robo2, Sfrp1, Slit2, Sema6d, Trib1, Nr2f2, Marveld3, Tpm1, Phldb2, Fuz, Srgap3, Dpysl3
GOTERM_CC_DIRECT	48	9.44882	0.00029776	460	1190	19662	1.72411	0.103533	0.0216216	0.409331	GO:0005794~Golgi apparatus	Camk1g, Slc39a13, Resp18, Rab39, Pkdcc, Cabp7, Trappc5, Map6, Slc35c1, Pja2, Tfap2a, Rusc1, Ncs1, Chst2, Pkd1, Fgfr3, Egfr, Emid1, Wbscr17, Atat1, Dennd4b, Smpd3, Pxylp1, Sncb, Rhobtb3, St8sia2, Nsg1, Col1a1, Zdhhc2, Rab38, Zdhhc17, St8sia1, Id1, Cux1, Pcsk5, Fam109a, Prkce, Slc35a1, Parm1, Lfng, Mgat5, Agtr1a, Prkd1, Lmtk3, Galnt16, Pskh1, Ndst2, Apc2
GOTERM_BP_FAT	33	6.49606	0.000321825	429	695	17911	1.9824	0.802612	0.00854835	0.611202	GO:0023014~signal transduction by protein phosphorylation	Jun, Tgfbr1, Ret, Rap2a, Sfrp1, Trib1, Pdgfc, Vegfa, Dok4, Smad1, Marveld3, Erbb2, Cdh2, Shc2, Flt1, Fgfr3, Egfr, Pdgfra, Gas6, Lpar1, Ndrg4, Camk2d, Sfrp2, Smpd1, Spag9, Tgfb3, Dusp4, Ephb1, Dusp7, Prkce, Sh2d3c, Mapk8ip1, Tnfrsf19
GOTERM_MF_DIRECT	110	21.6535	0.000323039	419	3355	17446	1.36516	0.17409	0.021028	0.475171	GO:0046872~metal ion binding	Rfesd, Mbd1, Zscan2, Gdpd1, Mical2, Sobp, Pter, Zfp12, Adssl1, Scrt1, Isg20, Wbscr17, Gas6, Zfp771, Zfp575, Col1a1, Mast4, Smpd1, Trim44, Zbtb12, Dmrt3, Zfp446, Rnf217, Galnt16, Vezf1, Cdh6, Cabp7, Zbtb18, Zc3h12c, Trim32, Camk2a, Esyt1, Runx1t1, Cdh2, Zfp628, Nr4a2, Zfp46, Rnf144b, Smpd3, Zfp787, Zfp873, Cyp1a1, C2, Limd1, Cdh13, Zfp316, Lfng, Prkd1, Zfp608, Mkrn3, Usp2, Tgfbr1, Fgd6, Rph3al, At…
INTERPRO	7	1.37795	0.000330677	476	41	20594	7.38666	0.235769	0.0523566	0.507458	IPR006020:Phosphotyrosine interaction domain	Gulp1, Apbb1, Tbc1d4, Rgs12, Shc2, Mapk8ip1, Shc3
GOTERM_BP_FAT	7	1.37795	0.000346596	429	40	17911	7.30635	0.82579	0.00915516	0.658098	GO:1902667~regulation of axon guidance	Vegfa, Sema6b, Plxna4, Sema6c, Plxnd1, Slit2, Sema6d
INTERPRO	14	2.75591	0.000358753	476	184	20594	3.29188	0.253021	0.0474567	0.550432	IPR017970:Homeobox, conserved site	Irx5, Cux1, Pbx2, Uncx, Lhx9, Hoxb3, Pax7, Dbx1, Hoxb2, Phox2b, Pou3f2, Pax6, Gbx1, Shox2
GOTERM_MF_FAT	9	1.77165	0.000360605	407	73	16866	5.10902	0.265624	0.0127815	0.556993	GO:0004714~transmembrane receptor protein tyrosine kinase activity	Ephb1, Erbb2, Mertk, Egfr, Flt1, Fgfr3, Ret, Pdgfra, Ddr1
GOTERM_BP_FAT	31	6.10236	0.000369821	429	641	17911	2.01914	0.845044	0.00971487	0.70205	GO:0001568~blood vessel development	Jun, Qk, Tgfbr1, Sparc, Vegfa, Pkd1, Rora, Cdh2, Flt1, Pdgfra, Hoxb3, Meis1, Col1a1, Tcf4, Sfrp2, Serpinf1, Plxnd1, Slit2, Cdh13, Nr2f2, Loxl1, T, Ism1, Ephb1, Pcsk5, Agtr1a, Prkd1, Fuz, Vezf1, Junb, Pax6
GOTERM_BP_FAT	26	5.11811	0.00037079	429	494	17911	2.1974	0.845799	0.00968971	0.703883	GO:0048568~embryonic organ development	Tgfbr1, Hoxb3, Pkdcc, Mical2, Id3, Hoxb2, Sobp, Sox11, Naglu, Shox2, Irx5, Tgfb3, Nr2f2, T, Vegfa, Tfap2a, Pcsk5, Pkd1, Neurog1, Fuz, Egfr, Foxg1, Pdgfra, Prkra, Junb, Pax6
GOTERM_BP_FAT	13	2.55906	0.000399355	429	157	17911	3.45705	0.866487	0.0103787	0.757915	GO:0072073~kidney epithelium development	Lamb2, Vegfa, Smad1, Pkd1, Agtr1a, Aqp11, Prom1, Ret, Robo2, Vcan, Sfrp1, Podxl, Slit2
GOTERM_BP_FAT	47	9.25197	0.00040817	429	1148	17911	1.7093	0.872291	0.0105522	0.774582	GO:0009628~response to abiotic stimulus	Jun, Ankrd23, Apbb1, Foxo3, Foxb1, Chrna4, Sparc, Trim32, Sfrp1, Eef2k, Vegfa, Marveld3, Adssl1, Pkd1, Rora, Flt1, Egfr, Nr4a2, Slc1a2, Bmp6, Cyp1a1, Lpar1, Vasn, Limd1, Ndrg4, Camk2d, Lmna, Col1a1, Serpinf1, Sfrp2, Asic1, Pik3r1, Meis2, St8sia1, Tgfb3, Ppp1r1b, Ephb1, Nr2f6, Prmt2, Prkce, Agtr1a, Nsmf, Abat, Junb, Lgmn, Syngap1, Usp2
GOTERM_BP_FAT	23	4.52756	0.000412878	429	413	17911	2.32509	0.875288	0.0106189	0.783484	GO:0035239~tube morphogenesis	Mical2, Sox11, Plxnb2, Sfrp2, Plxnd1, Ret, Sfrp1, Podxl, Slit2, Stx2, Shox2, T, Vegfa, Tfap2a, Pkd1, Agtr1a, Fuz, Flt1, Fgfr3, Egfr, Pdgfra, Ddr1, Foxp4
INTERPRO	26	5.11811	0.000417922	476	515	20594	2.18424	0.288117	0.0473892	0.640942	IPR000719:Protein kinase, catalytic domain	Camk1g, Tgfbr1, Grk5, Pkdcc, D8Ertd82e, Camkk1, Mapk11, Ret, Trib1, Camk2a, Erbb2, Flt1, Egfr, Fgfr3, Pdgfra, Ddr1, Camk2d, Mast4, Ikbkb, Ephb1, Prkce, Mertk, Prkd1, Ulk2, Lmtk3, Pskh1
GOTERM_BP_FAT	32	6.29921	0.000419477	429	675	17911	1.97929	0.87937	0.0107329	0.795959	GO:0043408~regulation of MAPK cascade	Jun, Tgfbr1, Rap2a, Sfrp1, Trib1, Pdgfc, Vegfa, Marveld3, Erbb2, Cdh2, Shc2, Flt1, Fgfr3, Egfr, Pdgfra, Gas6, Bmp6, Lpar1, Ndrg4, Camk2d, Sfrp2, Smpd1, Spag9, Tgfb3, Id1, Dusp4, Ephb1, Dusp7, Prkce, Mapk8ip1, Syngap1, Tnfrsf19
GOTERM_BP_FAT	32	6.29921	0.000434648	429	677	17911	1.97344	0.888255	0.0110629	0.824633	GO:0001944~vasculature development	Jun, Qk, Tgfbr1, Sparc, Vegfa, Pkd1, Rora, Cdh2, Flt1, Pdgfra, Hoxb3, Meis1, Col1a1, Tcf4, Sfrp2, Serpinf1, Plxnd1, Slit2, Cdh13, Nr2f2, Loxl1, Id1, T, Ism1, Ephb1, Pcsk5, Agtr1a, Prkd1, Fuz, Vezf1, Junb, Pax6
GOTERM_BP_FAT	26	5.11811	0.000443402	429	500	17911	2.17103	0.893081	0.0112278	0.841175	GO:0007264~small GTPase mediated signal transduction	Jun, Rab39, Fgd6, Rap2a, Farp1, Rapgefl1, Erbb2, Cdh2, Apoa1, Dennd4b, Lpar1, Rhobtb3, Camk2d, Rgl3, Rab38, Prex1, Slit2, Cdh13, Cyth1, Sh2d3c, Rhobtb2, Agtr1a, Prkd1, Arl4c, Rrad, Syngap1
INTERPRO	20	3.93701	0.000451142	476	345	20594	2.5081	0.307094	0.044822	0.691724	IPR009057:Homeodomain-like	Lhx9, Hoxb3, Meis1, Hoxb2, Pou3f2, Meis2, Onecut1, Gbx1, Shox2, Pogk, Irx5, Cux1, Pbx2, Uncx, Meis3, Pax7, Dbx1, Satb1, Phox2b, Pax6
GOTERM_BP_FAT	50	9.84252	0.000455371	429	1253	17911	1.66602	0.899344	0.0114716	0.863787	GO:0051130~positive regulation of cellular component organization	Tgfbr1, Gprc5b, Ret, Robo2, Lrp4, Lrrc4b, Neurog1, Ppm1e, Espn, Apoa1, Atat1, Gas6, Lpar1, Col1a1, Il4ra, Phf1, Prex1, Jdp2, Shox2, Nefl, Cux1, Ephb1, Pax7, Fuz, Dpysl3, Metrn, Jun, Qk, Apbb1, Plxnb2, Shank1, Eef2k, Vegfa, Erbb2, Tpm1, Irf8, C2, Ndrg4, Serpinf1, Ikbkb, Id1, Tgfb3, Prkce, Mertk, Phldb2, Hrk, Kif3c, Prkd1, Ss18l1, Islr2
GOTERM_MF_DIRECT	14	2.75591	0.000456741	419	182	17446	3.20286	0.236966	0.0266828	0.671224	GO:0005516~calmodulin binding	Camk1g, Camk2d, Camkk1, Map6, Pik3r1, Syt7, Adcy1, Camk2a, Eef2k, Egfr, Gap43, Rrad, Slc8a2, Marcks
GOTERM_BP_DIRECT	14	2.75591	0.000459752	432	183	18082	3.20214	0.644987	0.0898496	0.798393	GO:0046777~protein autophosphorylation	Tgfbr1, Grk5, Camk2d, Camk2a, Eef2k, Ephb1, Erbb2, Prkd1, Ulk2, Egfr, Fgfr3, Flt1, Pdgfra, Ddr1
GOTERM_BP_DIRECT	5	0.984252	0.000461404	432	16	18082	13.0802	0.646306	0.0829655	0.801251	GO:0002089~lens morphogenesis in camera-type eye	Tfap2a, Meis1, Fgfr3, Sox11, Sox1
GOTERM_BP_FAT	43	8.46457	0.000466288	429	1025	17911	1.75149	0.904736	0.0116867	0.88441	GO:0009968~negative regulation of signal transduction	Tgfbr1, Grk5, Erbb2ip, Foxo3, Rph3al, Trim32, Slc35c1, Sfrp1, Trib1, Lrp4, Lrrc4b, Vegfa, Tfap2a, Meis3, Marveld3, Rora, Cdh2, Fgfr3, Cyp26b1, Nr4a2, Apoa1, Gas6, Vasn, Limd1, Ndrg4, Lmna, Sfrp2, Smpd1, Onecut1, Slit2, Plcl2, Tgfb3, Dusp4, Dusp7, Lfng, Rgs12, Fuz, Sh3bp4, Mapk8ip1, Ubqln2, Lgmn, Syngap1, Apc2
GOTERM_BP_FAT	31	6.10236	0.000467602	429	649	17911	1.99425	0.905365	0.0116615	0.88689	GO:0008285~negative regulation of cell proliferation	Jun, Tgfbr1, Mapk11, Zfp503, Sox11, Sparc, Trim32, Sfrp1, Trib1, Tfap2a, Smad1, Marveld3, Tpm1, Erbb2, Phox2b, Fgfr3, Ddr1, Ndrg4, Lmna, Pik3r1, Sfrp2, Serpinf1, Slit2, Cdh13, Lst1, Nr2f2, Tgfb3, Per2, Fuz, Sh3bp4, Pax6
GOTERM_BP_DIRECT	6	1.1811	0.000469708	432	28	18082	8.96925	0.652861	0.0781631	0.815615	GO:0008045~motor neuron axon guidance	Alcam, Lhx9, Rnf165, Plxna4, Erbb2, Slit2
GOTERM_BP_FAT	62	12.2047	0.000472131	429	1662	17911	1.55748	0.907503	0.0117158	0.895444	GO:0050790~regulation of catalytic activity	Tgfbr1, Prkar1b, Camkk1, Gprc5b, Cdk5r2, Sfrp1, Adcy1, Trib1, Pdgfc, Farp1, Lrrc4b, Gng7, Mtch1, Ppm1e, Egfr, Flt1, Wfikkn1, Pdgfra, Apoa1, Gas6, Mapre3, Lpar1, Rimbp2, Rgl3, Prex1, Dap, Smpd1, Tbc1d2, Dusp7, Parm1, Ptprn2, Sh3bp4, Fxyd3, Syngap1, Aph1b, Tbc1d4, Plxnb2, Cnppd1, Vegfa, Cdc25b, Pkd1, Erbb2, Tpm1, Fgfr3, Shc2, Nr4a2, Sfrp2, Pik3r1, Ikbkb, Vcan, Spag9, Nr2f2, Tgfb3, Dusp4, Dnajc9, Pp…
GOTERM_CC_FAT	23	4.52756	0.000475047	350	413	14413	2.29332	0.218924	0.0222117	0.685661	GO:0098589~membrane region	Unc5a, Tgfbr1, Gprc5b, Ikbkb, Ret, Serpinh1, Podxl, Adcy1, Stx2, Cdh13, Lrp4, Ephb1, Adcy6, Fxyd1, Lrp12, Erbb2, Cdh2, Sh3bp4, Egfr, Slc38a9, Rftn1, Atat1, Arid3c
GOTERM_MF_FAT	14	2.75591	0.000475899	407	182	16866	3.18768	0.334666	0.0161665	0.734463	GO:0005516~calmodulin binding	Camk1g, Camk2d, Camkk1, Map6, Pik3r1, Syt7, Adcy1, Camk2a, Eef2k, Egfr, Gap43, Rrad, Slc8a2, Marcks
GOTERM_CC_DIRECT	21	4.13386	0.000481763	460	370	19662	2.42598	0.162094	0.0290448	0.661504	GO:0030424~axon	Alcam, Sdc3, Mgll, Serpinf1, Ret, Kif5a, Camk2a, Nefl, Nefm, Igsf9, Ephb1, Ncs1, Kif3c, Gap43, Lmtk3, Pdgfra, Mapk8ip1, Grik3, Atat1, Cntn2, Slc1a2
GOTERM_BP_FAT	12	2.3622	0.00048444	429	138	17911	3.63049	0.91307	0.0119607	0.918688	GO:0051017~actin filament bundle assembly	Tgfb3, Id1, Tgfbr1, Lpar1, Phldb2, Tpm1, Ppm1e, Pik3r1, Espn, Shank1, Dpysl3, Apoa1
KEGG_PATHWAY	11	2.16535	0.000505426	170	129	7720	3.87232	0.10027	0.0514591	0.636192	mmu04360:Axon guidance	Unc5a, Ephb1, Sema6b, Plxna4, Sema6c, Srgap3, Plxnb2, Robo2, Slit2, Sema6d, Ntn4
KEGG_PATHWAY	8	1.5748	0.000508903	170	65	7720	5.58914	0.100924	0.0348412	0.640555	mmu05212:Pancreatic cancer	Tgfb3, Tgfbr1, Vegfa, E2f2, Erbb2, Egfr, Pik3r1, Ikbkb
KEGG_PATHWAY	8	1.5748	0.000508903	170	65	7720	5.58914	0.100924	0.0348412	0.640555	mmu05214:Glioma	Camk2d, E2f2, Shc2, Egfr, Pik3r1, Pdgfra, Shc3, Camk2a
GOTERM_BP_FAT	10	1.9685	0.000521481	429	97	17911	4.30418	0.927883	0.0128069	0.988602	GO:0060349~bone morphogenesis	Tgfb3, Bmp6, T, Tfap2a, Col1a1, Cyp26b1, Fgfr3, Sfrp2, Serpinh1, Shox2
GOTERM_MF_FAT	22	4.33071	0.000544997	407	391	16866	2.33165	0.372897	0.0177878	0.840683	GO:0000982~transcription factor activity, RNA polymerase II core promoter proximal region sequence-specific binding	Jun, Meis1, Ebf4, Stat5b, Tcf4, Pou3f2, Sox11, Jdp2, Sox1, Meis2, Onecut1, Ssbp2, Tfap2a, Meis3, Smad1, Phox2b, Nr4a2, Junb, Pax6, Foxp4, Carf, Arid3c
INTERPRO	7	1.37795	0.000554227	476	45	20594	6.73007	0.362825	0.0488458	0.849153	IPR016201:Plexin-like fold	Sema6b, Plxna4, Sema6c, Plxnb2, Plxdc2, Plxnd1, Sema6d
KEGG_PATHWAY	9	1.77165	0.000555207	170	86	7720	4.75239	0.109588	0.0286006	0.69865	mmu04925:Aldosterone synthesis and secretion	Camk1g, Adcy6, Camk2d, Prkce, Agtr1a, Prkd1, Nr4a2, Adcy1, Camk2a
INTERPRO	9	1.77165	0.000556642	476	81	20594	4.80719	0.364076	0.0442583	0.852838	IPR020635:Tyrosine-protein kinase, catalytic domain	Ephb1, Erbb2, Mertk, Egfr, Flt1, Fgfr3, Ret, Pdgfra, Ddr1
GOTERM_BP_FAT	43	8.46457	0.000564889	429	1035	17911	1.73457	0.942064	0.0137986	1.07047	GO:0040007~growth	Tgfbr1, Apbb1, Pkdcc, Sema6b, Plxna4, Foxo3, Mapk11, Mgll, Stat5b, Sema6c, Pou3f2, Trim32, Sfrp1, Sema6d, Lrp4, Opa3, Vegfa, Smad1, Erbb2, Irf8, Fgfr3, Egfr, Pdgfra, Ddr1, Rftn1, Slc1a2, Alcam, Bmp6, Camk2d, Sfrp2, Plxnd1, Slit2, Tgfb3, Lamb2, Prmt2, Pax7, Sh3bp4, Ulk2, Gap43, Slc25a4, Rrad, Lgmn, Islr2
GOTERM_BP_FAT	11	2.16535	0.000572825	429	119	17911	3.8593	0.944337	0.0139237	1.08544	GO:0048675~axon extension	Alcam, Lamb2, Vegfa, Sema6b, Plxna4, Sema6c, Ulk2, Plxnd1, Slit2, Islr2, Sema6d
GOTERM_BP_DIRECT	5	0.984252	0.00059208	432	17	18082	12.3107	0.736515	0.0908712	1.02707	GO:0048485~sympathetic nervous system development	Tfap2a, Plxna4, Erbb2, Phox2b, Sox11
KEGG_PATHWAY	9	1.77165	0.000600222	170	87	7720	4.69777	0.11793	0.0247845	0.755098	mmu04012:ErbB signaling pathway	Jun, Camk2d, Erbb2, Stat5b, Shc2, Egfr, Pik3r1, Shc3, Camk2a
GOTERM_BP_FAT	49	9.64567	0.000616305	429	1237	17911	1.65382	0.955299	0.0149011	1.16737	GO:1902679~negative regulation of RNA biosynthetic process	Mbd1, Foxo3, Sox11, Mxd4, Sfrp1, Tfap2a, Zfp12, Scrt1, Gas6, Zbtb42, Hoxb3, Maf, Sox6, Dap, Jdp2, Shox2, Eid1, Cux1, Irf2bp2, Whsc1l1, Satb1, Junb, Jun, Lhx9, Bhlhe22, Id3, Zbtb18, Trim32, Vegfa, Runx1t1, Irf8, Hist1h4j, Nr4a2, Fgfr3, Sox5, Foxp4, Bmp6, Limd1, Kctd1, Tcf4, Sfrp2, Nr2f2, Id1, Per2, T, Prmt2, Nr2f6, Foxg1, Usp2
GOTERM_BP_FAT	13	2.55906	0.000624587	429	165	17911	3.28944	0.957128	0.0150279	1.18297	GO:0007612~learning	Jun, Ppp1r1b, Apbb1, Ndrg4, C1ql1, Foxb1, Asic1, Meis2, Syngap1, Slc8a2, Shank1, Cntn2, Jph3
GOTERM_BP_FAT	88	17.3228	0.000641084	429	2607	17911	1.4093	0.960551	0.0153487	1.21403	GO:0070887~cellular response to chemical stimulus	Tgfbr1, Foxo3, Pou3f2, Sox11, Ret, Rap2a, Robo2, Sfrp1, Adcy1, Tmem33, Trib1, Lrp4, Elmo2, Pdgfc, Lrrc4b, Adcy6, Tfap2a, Smad1, Adssl1, Phox2b, Ppm1e, Egfr, Flt1, Colec12, Pdgfra, Apoa1, Carf, Gas6, Lpar1, Lmna, Col1a1, Dgat2, Sox6, Prex1, Slit2, Ephb1, Ptprn2, Fuz, Sh3bp4, Junb, Dpysl3, Jun, Fbxl15, Erbb2ip, Plxna4, Tbc1d4, Id3, Stat5b, Chrna4, Sparc, Trim32, Camk2a, Eef2k, Vegfa, Rnf165, Rora, …
GOTERM_BP_FAT	48	9.44882	0.00064816	429	1207	17911	1.66034	0.961934	0.0154435	1.22735	GO:0045892~negative regulation of transcription, DNA-templated	Jun, Mbd1, Lhx9, Foxo3, Bhlhe22, Id3, Sox11, Zbtb18, Mxd4, Sfrp1, Vegfa, Tfap2a, Zfp12, Runx1t1, Hist1h4j, Irf8, Fgfr3, Nr4a2, Scrt1, Sox5, Foxp4, Bmp6, Gas6, Zbtb42, Hoxb3, Limd1, Kctd1, Tcf4, Maf, Sfrp2, Sox6, Jdp2, Dap, Shox2, Id1, Eid1, Nr2f2, Cux1, T, Per2, Whsc1l1, Irf2bp2, Nr2f6, Prmt2, Satb1, Foxg1, Junb, Usp2
GOTERM_BP_FAT	16	3.14961	0.00065442	429	239	17911	2.79502	0.963117	0.0155182	1.23914	GO:0016358~dendrite development	Lpar1, Map6, Rap2a, Shank1, Camk2a, Id1, Lrp4, Lst1, Cux1, Eef2k, Igsf9, Farp1, Ephb1, Ss18l1, Nsmf, Syngap1
INTERPRO	6	1.1811	0.000661617	476	31	20594	8.37381	0.416127	0.0477386	1.01291	IPR001627:Semaphorin/CD100 antigen	Sema6b, Plxna4, Sema6c, Plxnb2, Plxnd1, Sema6d
[truncated: 723 more rows]
