# Supplementary material for: PCGF5 is required for neural differentiation of embryonic stem cells
Source: Nat Commun. 2018 May 15;9:1463. doi: 10.1038/s41467-018-03781-0 (PMC5954019; doi:10.1038/s41467-018-03781-0)
Supplement: Supplementary file 6 — Supplementary Data 3 [file 41467_2018_3781_MOESM6_ESM.xlsx]

## Sheet: basic_statistics
Supplementary Data 3 H2AK119ub1 and H3K27me3 profiles in WT and PCGF5-/- ESCs and NPC
Summary of H2AK119ub1 and H3K27me3 ChIP-Seq data in ESCs and NPCs
	Total Fragment	Aligned Fragment	Unique Fragment	Normalize Factor	NO. of Peak
ES_H2AK119ub1	33437004	31399521	24077193	2.74458	8672
ES_H3K27me3	47290583	44683389	31545533	2.91923	11808
ES_input	43684003	37366760	26317686	5.99423	NA
Loss of Pcgf5_ES_H2AK119ub1	45520100	42828718	28557727	1.69874	7170
Loss of Pcgf5_ES_H3K27me3	31040565	29373237	13595600	7.39295	10234
Loss of Pcgf5_ES_input	27278251	22887963	12178174	11.386	NA
NPC_H2AK119ub1	67671171	47582663	37734410	0.08851	5754
NPC_H3K27me3	45461315	25838421	19778397	0.0817743	11371
NPC_input	20208788	18787303	9690490	4.76354	NA
Loss of_NPC_H2AK119ub1	44858061	14454366	34641809	0.306744	3845
Loss of_NPC_H3K27me3	50432155	36675054	28775994	0.266169	14759
Loss of_NPC_input	18319385	17336686	7600403	3.89715	NA

## Sheet: H2AK119ub1.ES.specific
Supplementary Data 3 H2AK119ub1 and H3K27me3 profiles in WT and PCGF5-/- ESCs and NPC
The proximal genes for H2AK119ub1 marks specific in ESCs
PeakID	Chr	Start	End	Distance to TSS	Nearest Refseq	Gene Name
ES_H2AK119ub1_peak_4062	chr2	94784235	94784454	-506001	NM_007466	Api5
ES_H2AK119ub1_peak_6203	chr6	47601641	47602071	3237	NR_002841	Rn4.5s
ES_H2AK119ub1_peak_6641	chr6	114532723	114532932	-60292	NM_028835	Atg7
ES_H2AK119ub1_peak_6359	chr6	63693623	63693997	486959	NM_008167	Grid2
ES_H2AK119ub1_peak_8103	chr8	126087872	126088173	1965	NR_046155	Gm23284
ES_H2AK119ub1_peak_8101	chr8	126086204	126086488	-1440	NR_046140	Gm26391
ES_H2AK119ub1_peak_4394	chr2	170329909	170330846	-6353	NM_001013369	Pfdn4
ES_H2AK119ub1_peak_5061	chr4	129870845	129871036	-18574	NM_023476	Tinagl1
ES_H2AK119ub1_peak_759	chr11	3080076	3080349	13254	NM_030207	Sfi1
ES_H2AK119ub1_peak_2005	chr13	74667033	74667205	-35721	NM_146231	Zfp825
ES_H2AK119ub1_peak_5810	chr5	93939305	93939493	161090	NM_001164284	C87414
ES_H2AK119ub1_peak_2616	chr15	91740585	91740792	71929	NM_198927	Smgc
ES_H2AK119ub1_peak_8122	chr8	126110839	126111153	-21009	NR_046140	Gm26391
ES_H2AK119ub1_peak_2615	chr15	91739788	91740372	71321	NM_198927	Smgc
ES_H2AK119ub1_peak_9	chr1	24740894	24741080	55230	NM_026719	Lmbrd1
ES_H2AK119ub1_peak_79	chr1	75458187	75458620	11318	NM_183022	Asic4
ES_H2AK119ub1_peak_6627	chr6	114515239	114515832	-77584	NM_028835	Atg7
ES_H2AK119ub1_peak_8098	chr8	126080782	126081466	384	NR_046155	Gm23284
ES_H2AK119ub1_peak_6668	chr6	114553009	114553169	-40030	NM_028835	Atg7
ES_H2AK119ub1_peak_5035	chr4	127898417	127898984	39439	NM_027036	Hmgb4
ES_H2AK119ub1_peak_2614	chr15	91738834	91739553	70434	NM_198927	Smgc
ES_H2AK119ub1_peak_517	chr10	57687083	57687510	8127	NM_001081954	Dux
ES_H2AK119ub1_peak_5811	chr5	94255998	94256189	-155604	NM_001164284	C87414
ES_H2AK119ub1_peak_3205	chr17	83567211	83567592	-47222	NM_134117	Pkdcc
ES_H2AK119ub1_peak_3808	chr2	31265154	31265371	-60528	NM_007494	Ass1
ES_H2AK119ub1_peak_8542	chr9	121141571	121142495	44257	NM_177589	Ulk4
ES_H2AK119ub1_peak_4509	chr3	9802831	9803659	30434	NM_053182	Pag1
ES_H2AK119ub1_peak_4554	chr3	67369125	67369367	-17444	NM_025813	Mfsd1
ES_H2AK119ub1_peak_425	chr1	191153233	191153497	13867	NM_010607	Kcnk2
ES_H2AK119ub1_peak_6638	chr6	114527940	114529036	-64631	NM_028835	Atg7
ES_H2AK119ub1_peak_7154	chr7	133119223	133119512	106558	NM_001101488	Gsg1l
ES_H2AK119ub1_peak_4701	chr3	134177772	134177986	-91280	NR_040600	4930539C22Rik
ES_H2AK119ub1_peak_6634	chr6	114522966	114523711	-69781	NM_028835	Atg7
ES_H2AK119ub1_peak_6689	chr6	114574557	114574951	-18365	NM_028835	Atg7
ES_H2AK119ub1_peak_3409	chr18	78090566	78090976	-44435	NM_001195633	Epg5
ES_H2AK119ub1_peak_6582	chr6	114467085	114467541	58797	NM_008285	Hrh1
ES_H2AK119ub1_peak_2613	chr15	91737036	91738529	69023	NM_198927	Smgc
ES_H2AK119ub1_peak_524	chr10	57694547	57695012	644	NM_001081954	Dux
ES_H2AK119ub1_peak_2989	chr17	25588710	25588915	-18084	NM_021415	Cacna1h
ES_H2AK119ub1_peak_6679	chr6	114561226	114561712	-31650	NM_028835	Atg7
ES_H2AK119ub1_peak_4812	chr4	60094589	60094800	-11347	NM_001134675	Mup7
ES_H2AK119ub1_peak_6558	chr6	114444401	114444755	36062	NM_008285	Hrh1
ES_H2AK119ub1_peak_1769	chr12	114662484	114663587	-64741	NM_001009545	Adam6b
ES_H2AK119ub1_peak_6557	chr6	114442966	114443250	34592	NM_008285	Hrh1
ES_H2AK119ub1_peak_8104	chr8	126088498	126088788	1344	NR_046155	Gm23284
ES_H2AK119ub1_peak_8314	chr9	62360356	62360536	24405	NM_175484	Coro2b
ES_H2AK119ub1_peak_6496	chr6	90467290	90467474	-33460	NM_027406	Aldh1l1
ES_H2AK119ub1_peak_6601	chr6	114489799	114490200	81483	NM_008285	Hrh1
ES_H2AK119ub1_peak_8112	chr8	126099813	126100928	-10383	NR_046140	Gm26391
ES_H2AK119ub1_peak_6655	chr6	114542400	114542733	-50553	NM_028835	Atg7
ES_H2AK119ub1_peak_6159	chr5	150887171	150887410	66040	NM_080468	Rxfp2
ES_H2AK119ub1_peak_317	chr1	155868745	155869573	122100	NM_008131	Glul
ES_H2AK119ub1_peak_8376	chr9	82984071	82984567	55895	NM_026122	Hmgn3
ES_H2AK119ub1_peak_8106	chr8	126090047	126090738	-405	NR_046140	Gm26391
ES_H2AK119ub1_peak_2350	chr15	38238195	38238515	-7889	NM_013692	Klf10
ES_H2AK119ub1_peak_6593	chr6	114482731	114482918	74308	NM_008285	Hrh1
ES_H2AK119ub1_peak_8535	chr9	121135695	121136715	50085	NM_177589	Ulk4
ES_H2AK119ub1_peak_6563	chr6	114449001	114450072	41020	NM_008285	Hrh1
ES_H2AK119ub1_peak_6639	chr6	114530305	114530631	-62651	NM_028835	Atg7
ES_H2AK119ub1_peak_6598	chr6	114487328	114487957	79126	NM_008285	Hrh1
ES_H2AK119ub1_peak_6588	chr6	114475485	114475726	67089	NM_008285	Hrh1
ES_H2AK119ub1_peak_5747	chr5	38414241	38414661	-16018	NM_026959	Stx18
ES_H2AK119ub1_peak_6693	chr6	114578093	114578295	-14925	NM_028835	Atg7
ES_H2AK119ub1_peak_7674	chr8	56201998	56202326	162081	NM_153581	Gpm6a
ES_H2AK119ub1_peak_6667	chr6	114552420	114552667	-40576	NM_028835	Atg7
ES_H2AK119ub1_peak_2349	chr15	37132921	37133142	-29760	NM_026496	Grhl2
ES_H2AK119ub1_peak_523	chr10	57693986	57694382	1239	NM_001081954	Dux
ES_H2AK119ub1_peak_3896	chr2	34716945	34717493	9263	NM_080554	Psmd5
ES_H2AK119ub1_peak_2356	chr15	59012232	59013114	-99092	NM_144800	Mtss1
ES_H2AK119ub1_peak_483	chr10	40365735	40367005	16553	NM_027442	Ddo
ES_H2AK119ub1_peak_6589	chr6	114476655	114476836	68229	NM_008285	Hrh1
ES_H2AK119ub1_peak_520	chr10	57690659	57691236	4476	NM_001081954	Dux
ES_H2AK119ub1_peak_6652	chr6	114539649	114540178	-53206	NM_028835	Atg7
ES_H2AK119ub1_peak_8595	chrX	34670493	34670649	3813	NM_025937	Nkap
ES_H2AK119ub1_peak_6256	chr6	47726956	47727246	-24177	NR_002841	Rn4.5s
ES_H2AK119ub1_peak_4066	chr2	103952983	103953300	-9785	NM_026634	A930018P22Rik
ES_H2AK119ub1_peak_3702	chr19	61000551	61000747	34997	NM_018869	Grk5
ES_H2AK119ub1_peak_8134	chr8	126128606	126129527	-39079	NR_046140	Gm26391
ES_H2AK119ub1_peak_2101	chr14	8076762	8077604	-70136	NM_001270812	LOC100861615
ES_H2AK119ub1_peak_2028	chr13	100964943	100965113	7049	NM_010872	Naip2
ES_H2AK119ub1_peak_6192	chr6	32384610	32384854	-76409	NR_040277	Plxna4os1
ES_H2AK119ub1_peak_6659	chr6	114546237	114546539	-46731	NM_028835	Atg7
ES_H2AK119ub1_peak_8654	chrX	166580871	166581094	-164133	NM_001039559	G530011O06Rik
ES_H2AK119ub1_peak_5286	chr4	149184136	149184853	-36118	NM_027460	Slc25a33
ES_H2AK119ub1_peak_8641	chrX	166439834	166440035	-23085	NM_001039559	G530011O06Rik
ES_H2AK119ub1_peak_6610	chr6	114497176	114497345	88744	NM_008285	Hrh1
ES_H2AK119ub1_peak_2617	chr15	95205673	95206071	152811	NM_016743	Nell2
ES_H2AK119ub1_peak_1557	chr12	107751388	107752131	-65883	NR_036593	1700121N20Rik
ES_H2AK119ub1_peak_6631	chr6	114520371	114520660	-72604	NM_028835	Atg7
ES_H2AK119ub1_peak_6594	chr6	114483089	114483406	74731	NM_008285	Hrh1
ES_H2AK119ub1_peak_5908	chr5	116259469	116260730	-35566	NM_007708	Cit
ES_H2AK119ub1_peak_6567	chr6	114453108	114453447	44761	NM_008285	Hrh1
ES_H2AK119ub1_peak_7641	chr8	24388383	24388551	-20915	NM_020585	Golga7
ES_H2AK119ub1_peak_6623	chr6	114511891	114512071	-81138	NM_028835	Atg7
ES_H2AK119ub1_peak_5976	chr5	121195330	121195551	4417	NM_145227	Oas2
ES_H2AK119ub1_peak_7253	chr7	146375118	146375394	-863	NM_021302	Stk32c
ES_H2AK119ub1_peak_6596	chr6	114485517	114485671	77078	NM_008285	Hrh1
ES_H2AK119ub1_peak_8638	chrX	166432753	166432937	-15996	NM_001039559	G530011O06Rik
ES_H2AK119ub1_peak_3456	chr18	84794931	84795166	24439	NM_177450	Cndp1
ES_H2AK119ub1_peak_6564	chr6	114450463	114451068	42249	NM_008285	Hrh1
ES_H2AK119ub1_peak_7254	chr7	146375577	146376030	-1410	NM_021302	Stk32c
ES_H2AK119ub1_peak_6885	chr7	35944868	35945961	-25990	NM_017394	Slc7a10
ES_H2AK119ub1_peak_4785	chr4	46790495	46791019	-127686	NM_198664	Tbc1d2
ES_H2AK119ub1_peak_2104	chr14	8491070	8491235	-90072	NM_001270842	Gm3558
ES_H2AK119ub1_peak_4669	chr3	108419174	108419562	25172	NM_181400	Wdr47
ES_H2AK119ub1_peak_6571	chr6	114455925	114456492	47692	NM_008285	Hrh1
ES_H2AK119ub1_peak_6592	chr6	114480143	114481048	72079	NM_008285	Hrh1
ES_H2AK119ub1_peak_6660	chr6	114547171	114547376	-45846	NM_028835	Atg7
ES_H2AK119ub1_peak_746	chr11	3034343	3036154	11218	NR_003518	Pisd-ps3
ES_H2AK119ub1_peak_525	chr10	57695161	57695637	24	NM_001081954	Dux
ES_H2AK119ub1_peak_6743	chr6	122565329	122565838	-5478	NM_008108	Gdf3
ES_H2AK119ub1_peak_6576	chr6	114461064	114461565	52798	NM_008285	Hrh1
ES_H2AK119ub1_peak_6586	chr6	114474681	114474962	66305	NM_008285	Hrh1
ES_H2AK119ub1_peak_3264	chr18	5981774	5981933	154243	NM_029277	Arhgap12
ES_H2AK119ub1_peak_8117	chr8	126106944	126107336	-17153	NR_046140	Gm26391
ES_H2AK119ub1_peak_7646	chr8	26371742	26372119	44812	NR_040352	5430421F17Rik
ES_H2AK119ub1_peak_3705	chr2	9582650	9582872	217466	NM_008091	Gata3
ES_H2AK119ub1_peak_2182	chr14	34106241	34106421	76322	NM_153800	Arhgap22
ES_H2AK119ub1_peak_4601	chr3	93089842	93090476	-33512	NM_133698	Hrnr
ES_H2AK119ub1_peak_2941	chr17	13745005	13745959	1478	NR_045436	2700054A10Rik
ES_H2AK119ub1_peak_8533	chr9	121132584	121134257	52870	NM_177589	Ulk4
ES_H2AK119ub1_peak_8131	chr8	126123913	126124133	-34036	NR_046140	Gm26391
ES_H2AK119ub1_peak_6612	chr6	114498845	114499330	90571	NM_008285	Hrh1
ES_H2AK119ub1_peak_6685	chr6	114570735	114570918	-22293	NM_028835	Atg7
ES_H2AK119ub1_peak_8140	chr8	126143802	126144199	-33829	NM_133955	Rhou
ES_H2AK119ub1_peak_8534	chr9	121134856	121135524	51100	NM_177589	Ulk4
ES_H2AK119ub1_peak_2422	chr15	75933215	75935587	-13958	NM_144847	Nrbp2
ES_H2AK119ub1_peak_427	chr1	191541666	191542087	-10271	NM_008976	Ptpn14
ES_H2AK119ub1_peak_1411	chr12	4515936	4516130	-14888	NR_136891	Gm31938
ES_H2AK119ub1_peak_6061	chr5	139517096	139517298	-46290	NM_008808	Pdgfa
ES_H2AK119ub1_peak_4603	chr3	93091313	93092675	-31677	NM_133698	Hrnr
ES_H2AK119ub1_peak_8541	chr9	121140710	121141344	45263	NM_177589	Ulk4
ES_H2AK119ub1_peak_8482	chr9	117445420	117445581	93531	NM_178660	Rbms3
ES_H2AK119ub1_peak_6692	chr6	114577153	114577467	-15809	NM_028835	Atg7
ES_H2AK119ub1_peak_6591	chr6	114479495	114479826	71144	NM_008285	Hrh1
ES_H2AK119ub1_peak_6590	chr6	114478062	114479000	70015	NM_008285	Hrh1
ES_H2AK119ub1_peak_461	chr1	197067884	197068022	-65044	NM_007758	Cr2
ES_H2AK119ub1_peak_6466	chr6	87725293	87725747	-2610	NM_018762	Gp9
ES_H2AK119ub1_peak_6559	chr6	114446536	114446938	38221	NM_008285	Hrh1
ES_H2AK119ub1_peak_519	chr10	57688697	57689311	6419	NM_001081954	Dux
ES_H2AK119ub1_peak_6565	chr6	114451435	114451760	43081	NM_008285	Hrh1
ES_H2AK119ub1_peak_518	chr10	57687651	57688345	7425	NM_001081954	Dux
ES_H2AK119ub1_peak_4824	chr4	63263024	63263403	-1415	NR_028583	Gm11213
ES_H2AK119ub1_peak_2007	chr13	74667807	74668098	-36554	NM_146231	Zfp825
ES_H2AK119ub1_peak_8636	chrX	166427590	166427752	-10822	NM_001039559	G530011O06Rik
ES_H2AK119ub1_peak_8354	chr9	70760545	70760775	21955	NM_008280	Lipc
ES_H2AK119ub1_peak_6184	chr6	29697885	29698623	12757	NM_176996	Smo
ES_H2AK119ub1_peak_6670	chr6	114554853	114555084	-38151	NM_028835	Atg7
ES_H2AK119ub1_peak_4229	chr2	153683337	153683898	13203	NM_029599	Sun5
ES_H2AK119ub1_peak_5207	chr4	139273220	139273400	63857	NM_031873	Tas1r2
ES_H2AK119ub1_peak_6678	chr6	114560856	114561012	-32185	NM_028835	Atg7
ES_H2AK119ub1_peak_6645	chr6	114535171	114535460	-57804	NM_028835	Atg7
ES_H2AK119ub1_peak_8119	chr8	126108181	126108420	-18313	NR_046140	Gm26391
ES_H2AK119ub1_peak_4755	chr4	43059246	43059478	-270	NM_172691	Fam214b
ES_H2AK119ub1_peak_6046	chr5	137137664	137138067	-31151	NM_021611	Myl10
ES_H2AK119ub1_peak_6367	chr6	71968596	71968799	23825	NR_046180	9130221F21Rik
ES_H2AK119ub1_peak_8643	chrX	166441366	166441525	-24596	NM_001039559	G530011O06Rik
ES_H2AK119ub1_peak_3378	chr18	68632159	68632348	-43279	NM_008560	Mc2r
ES_H2AK119ub1_peak_1534	chr12	103576105	103576347	54375	NM_177620	Rin3
ES_H2AK119ub1_peak_7273	chr7	147407168	147407337	3086	NM_172909	Cd163l1
ES_H2AK119ub1_peak_6382	chr6	82996484	82996718	-3104	NR_106007	Mir7040
ES_H2AK119ub1_peak_502	chr10	43282433	43283001	-16258	NM_009846	Cd24a
ES_H2AK119ub1_peak_1481	chr12	68138764	68139052	184628	NM_207010	Mdga2
ES_H2AK119ub1_peak_8599	chrX	74922998	74923844	-2630	NM_001101585	Cldn34-ps
ES_H2AK119ub1_peak_2939	chr17	13743558	13744485	2939	NR_045436	2700054A10Rik
ES_H2AK119ub1_peak_516	chr10	57686681	57686928	8619	NM_001081954	Dux
ES_H2AK119ub1_peak_6681	chr6	114564494	114564878	-28433	NM_028835	Atg7
ES_H2AK119ub1_peak_479	chr10	39639685	39639933	6920	NM_001163503	Mfsd4b2
ES_H2AK119ub1_peak_4986	chr4	123871564	123871746	276979	NM_017475	Rragc
ES_H2AK119ub1_peak_5260	chr4	141828541	141829111	-33510	NM_144531	Kazn
ES_H2AK119ub1_peak_6619	chr6	114506951	114507316	-85986	NM_028835	Atg7
ES_H2AK119ub1_peak_7909	chr8	122419034	122419399	-15044	NM_009462	Usp10
ES_H2AK119ub1_peak_3367	chr18	61934475	61934801	11678	NM_178928	Afap1l1
ES_H2AK119ub1_peak_5837	chr5	106797537	106797750	47284	NR_136913	Gm32921
ES_H2AK119ub1_peak_515	chr10	57685985	57686171	9345	NM_001081954	Dux
ES_H2AK119ub1_peak_5306	chr4	150804892	150805214	341374	NM_001308446	Gm13090
ES_H2AK119ub1_peak_400	chr1	183673158	183673899	99004	NM_133815	Lbr
ES_H2AK119ub1_peak_6683	chr6	114568107	114568422	-24855	NM_028835	Atg7
ES_H2AK119ub1_peak_6533	chr6	113795601	113795799	45833	NM_009723	Atp2b2
ES_H2AK119ub1_peak_1006	chr11	82746336	82746701	-19086	NM_183201	Slfn5
ES_H2AK119ub1_peak_3067	chr17	27648188	27649823	-8527	NM_001013385	Grm4
ES_H2AK119ub1_peak_118	chr1	85254802	85255085	12198	NM_175219	C130026I21Rik
ES_H2AK119ub1_peak_7677	chr8	56205590	56206460	165944	NM_153581	Gpm6a
ES_H2AK119ub1_peak_388	chr1	182166327	182166497	9669	NM_011183	Psen2
ES_H2AK119ub1_peak_1770	chr12	117275910	117276146	-9907	NM_019565	Zfp386
ES_H2AK119ub1_peak_4830	chr4	88408465	88408634	1871	NM_001085531	Gm13283
ES_H2AK119ub1_peak_6600	chr6	114488876	114489022	80433	NM_008285	Hrh1
ES_H2AK119ub1_peak_3556	chr19	35673810	35674268	457811	NM_008315	Htr7
ES_H2AK119ub1_peak_2058	chr14	4438119	4438395	455	NM_001309398	2610042L04Rik
ES_H2AK119ub1_peak_7035	chr7	95527054	95527412	-51550	NM_028238	Rab38
ES_H2AK119ub1_peak_5268	chr4	142180555	142180810	-385366	NM_144531	Kazn
ES_H2AK119ub1_peak_4334	chr2	165445244	165445546	-10450	NM_010165	Eya2
ES_H2AK119ub1_peak_6649	chr6	114537602	114537904	-55366	NM_028835	Atg7
ES_H2AK119ub1_peak_6806	chr7	4945573	4946114	1860	NM_026741	Zfp579
ES_H2AK119ub1_peak_8604	chrX	100945126	100945376	72076	NM_009197	Slc16a2
ES_H2AK119ub1_peak_6573	chr6	114458308	114458951	50113	NM_008285	Hrh1
ES_H2AK119ub1_peak_6254	chr6	47725347	47725677	-22588	NR_002841	Rn4.5s
ES_H2AK119ub1_peak_2079	chr14	6170416	6170890	69984	NM_001270812	LOC100861615
ES_H2AK119ub1_peak_2502	chr15	81046639	81046952	-19134	NM_145132	Mchr1
ES_H2AK119ub1_peak_6699	chr6	114582641	114582800	-10399	NM_028835	Atg7
ES_H2AK119ub1_peak_2938	chr17	13498836	13499104	-48468	NM_001167578	Tcp10c
ES_H2AK119ub1_peak_5831	chr5	104760104	104760340	5874	NM_053172	Mepe
ES_H2AK119ub1_peak_6047	chr5	137293824	137293999	65066	NM_024474	Col26a1
ES_H2AK119ub1_peak_6614	chr6	114503106	114503272	-89930	NM_028835	Atg7
ES_H2AK119ub1_peak_6578	chr6	114463467	114463983	55209	NM_008285	Hrh1
ES_H2AK119ub1_peak_6616	chr6	114504434	114504781	-88512	NM_028835	Atg7
ES_H2AK119ub1_peak_8372	chr9	77568678	77568988	-33509	NM_010295	Gclc
ES_H2AK119ub1_peak_7675	chr8	56202480	56202872	162595	NM_153581	Gpm6a
ES_H2AK119ub1_peak_921	chr11	66234516	66234697	105022	NM_001034874	Shisa6
ES_H2AK119ub1_peak_1081	chr11	94951307	94951500	-13278	NM_013565	Itga3
ES_H2AK119ub1_peak_6987	chr7	75098038	75098593	1172	NM_010513	Igf1r
ES_H2AK119ub1_peak_3849	chr2	33433344	33433818	62450	NM_010725	Lmx1b
ES_H2AK119ub1_peak_4845	chr4	88446451	88446816	409	NM_001161610	Gm13287
ES_H2AK119ub1_peak_8339	chr9	66910509	66910772	-13620	NM_024427	Tpm1
ES_H2AK119ub1_peak_2829	chr16	35538079	35538647	-3085	NM_013661	Sema5b
ES_H2AK119ub1_peak_6570	chr6	114455194	114455549	46855	NM_008285	Hrh1
ES_H2AK119ub1_peak_8357	chr9	70876700	70876960	-76802	NM_008280	Lipc
ES_H2AK119ub1_peak_3856	chr2	33461453	33462100	34255	NM_010725	Lmx1b
ES_H2AK119ub1_peak_6675	chr6	114558779	114559338	-34061	NM_028835	Atg7
ES_H2AK119ub1_peak_5513	chr5	28437859	28438038	39996	NM_153526	Insig1
ES_H2AK119ub1_peak_832	chr11	35545385	35545886	-37362	NM_145962	Pank3
ES_H2AK119ub1_peak_1808	chr13	37070349	37070827	70494	NM_028784	F13a1
ES_H2AK119ub1_peak_8594	chrX	19889257	19889567	-20522	NM_177353	Slc9a7
ES_H2AK119ub1_peak_6663	chr6	114549976	114550193	-43035	NM_028835	Atg7
ES_H2AK119ub1_peak_6568	chr6	114453580	114453878	45213	NM_008285	Hrh1
ES_H2AK119ub1_peak_4237	chr2	156310612	156310795	9433	NM_013510	Epb41l1
ES_H2AK119ub1_peak_3339	chr18	50663826	50663996	64442	NM_026108	Hdhd1a
ES_H2AK119ub1_peak_824	chr11	34048918	34049108	59076	NM_023907	Foxi1
ES_H2AK119ub1_peak_3177	chr17	48780764	48780976	186644	NM_152823	Unc5cl
ES_H2AK119ub1_peak_2189	chr14	35594274	35594639	-38866	NM_008166	Grid1
ES_H2AK119ub1_peak_943	chr11	69674293	69674467	-2148	NM_031880	Tnk1
ES_H2AK119ub1_peak_4173	chr2	132251878	132252109	1516	NR_045802	4921508D12Rik
ES_H2AK119ub1_peak_6520	chr6	95060460	95060638	-7325	NM_001008785	Kbtbd8
ES_H2AK119ub1_peak_4032	chr2	91564571	91564733	-5643	NM_172669	Ambra1
ES_H2AK119ub1_peak_340	chr1	167283510	167283798	50900	NM_001081126	Gpr161
ES_H2AK119ub1_peak_527	chr10	57697875	57698013	1464	NM_001034869	Gm4981
ES_H2AK119ub1_peak_1177	chr11	100096608	100096767	13529	NM_008470	Krt16
ES_H2AK119ub1_peak_2901	chr16	96424693	96424861	2700	NM_015825	Sh3bgr
ES_H2AK119ub1_peak_6676	chr6	114559731	114559997	-33255	NM_028835	Atg7
ES_H2AK119ub1_peak_723	chr10	125072920	125073255	-307496	NM_011391	Slc16a7
ES_H2AK119ub1_peak_2148	chr14	27506897	27507937	-18085	NM_178668	Pde12
ES_H2AK119ub1_peak_6608	chr6	114496127	114496411	87753	NM_008285	Hrh1
ES_H2AK119ub1_peak_6661	chr6	114548018	114548164	-45028	NM_028835	Atg7
ES_H2AK119ub1_peak_2850	chr16	76561235	76561813	-188230	NM_173440	Nrip1
ES_H2AK119ub1_peak_2006	chr13	74667457	74667606	-36133	NM_146231	Zfp825
ES_H2AK119ub1_peak_1498	chr12	78133644	78133794	-70484	NM_008558	Max
ES_H2AK119ub1_peak_8645	chrX	166445101	166445274	-28338	NM_001039559	G530011O06Rik
ES_H2AK119ub1_peak_7686	chr8	57988617	57988802	397052	NM_175939	Adam29
ES_H2AK119ub1_peak_6191	chr6	31531406	31531626	-17579	NM_013723	Podxl
ES_H2AK119ub1_peak_4940	chr4	117176111	117176352	-6574	NM_025739	Rnf220
ES_H2AK119ub1_peak_7633	chr8	19926390	19927088	32041	NM_001270553	Gm21119
ES_H2AK119ub1_peak_2096	chr14	7722760	7722930	-133274	NM_001309401	Gm3636
ES_H2AK119ub1_peak_120	chr1	85258469	85258627	8593	NM_175219	C130026I21Rik
ES_H2AK119ub1_peak_5291	chr4	150019064	150019256	7123	NM_173774	Slc45a1
ES_H2AK119ub1_peak_4341	chr2	166273154	166273420	336	NR_015558	5031425F14Rik
ES_H2AK119ub1_peak_140	chr1	87495875	87496165	-635	NM_030194	Sp110
ES_H2AK119ub1_peak_745	chr11	3033847	3034100	9943	NR_003518	Pisd-ps3
ES_H2AK119ub1_peak_7167	chr7	135330295	135330684	13029	NM_001029872	Itgad
ES_H2AK119ub1_peak_1785	chr13	29043868	29044448	1393	NM_009238	Sox4
ES_H2AK119ub1_peak_8193	chr9	32137500	32137680	14232	NM_010605	Kcnj5
ES_H2AK119ub1_peak_8457	chr9	108015983	108016667	-19514	NM_146226	Apeh
ES_H2AK119ub1_peak_3444	chr18	81599087	81599703	-416078	NM_178280	Sall3
ES_H2AK119ub1_peak_6027	chr5	131539536	131539678	243785	NM_145218	Wbscr17
ES_H2AK119ub1_peak_3156	chr17	43104235	43104433	-49170	NM_178589	Tnfrsf21
ES_H2AK119ub1_peak_7039	chr7	103969707	103970177	-19883	NR_045874	Gm15413
ES_H2AK119ub1_peak_7112	chr7	114490447	114490639	-23761	NM_021889	Syt9
ES_H2AK119ub1_peak_4736	chr4	22418496	22418780	943	NR_131335	Gm30731
ES_H2AK119ub1_peak_63	chr1	75384189	75385194	2506	NM_007463	Speg
ES_H2AK119ub1_peak_3625	chr19	45205036	45205350	-20012	NM_021901	Tlx1
ES_H2AK119ub1_peak_6424	chr6	84388788	84389006	-15065	NR_046063	Gm10445
ES_H2AK119ub1_peak_2353	chr15	57617108	57617321	90992	NM_199449	Zhx2
ES_H2AK119ub1_peak_7682	chr8	57977325	57977474	408362	NM_175939	Adam29
ES_H2AK119ub1_peak_6640	chr6	114531456	114531604	-61589	NM_028835	Atg7
ES_H2AK119ub1_peak_698	chr10	111057623	111057785	-26375	NR_045344	4933440J02Rik
ES_H2AK119ub1_peak_2069	chr14	5711458	5711768	-19507	NM_001256886	Gm3500
ES_H2AK119ub1_peak_4861	chr4	105460448	105460636	-528276	NM_183225	Usp24
ES_H2AK119ub1_peak_3470	chr19	5541131	5541504	19258	NM_019935	Ovol1
ES_H2AK119ub1_peak_8363	chr9	73501654	73501853	279621	NM_001081153	Unc13c
ES_H2AK119ub1_peak_2740	chr16	15671296	15671859	33618	NM_011159	Prkdc
ES_H2AK119ub1_peak_6628	chr6	114516043	114516679	-76758	NM_028835	Atg7
ES_H2AK119ub1_peak_3004	chr17	25794943	25796505	-58393	NM_022422	Gng13
ES_H2AK119ub1_peak_1960	chr13	58011591	58012248	-2226	NM_009262	Spock1
ES_H2AK119ub1_peak_8170	chr9	14939092	14940364	-23176	NM_001164797	Hephl1
ES_H2AK119ub1_peak_7834	chr8	98041355	98042288	-16179	NM_172914	Ccdc113
ES_H2AK119ub1_peak_6526	chr6	100826443	100826755	42967	NM_182939	Ppp4r2
ES_H2AK119ub1_peak_1095	chr11	95660575	95660934	-25060	NM_153104	Phospho1
ES_H2AK119ub1_peak_6585	chr6	114472274	114472618	63930	NM_008285	Hrh1
ES_H2AK119ub1_peak_7006	chr7	82397664	82398306	55287	NM_153579	Sv2b
ES_H2AK119ub1_peak_6130	chr5	144123862	144124016	-1648	NM_133355	Grid2ip
ES_H2AK119ub1_peak_4505	chr3	9172129	9172411	-78297	NM_177660	Zbtb10
ES_H2AK119ub1_peak_2852	chr16	88762915	88763067	3899	NM_054100	2310034C09Rik
ES_H2AK119ub1_peak_2849	chr16	76536217	76536391	-163010	NM_173440	Nrip1
ES_H2AK119ub1_peak_7234	chr7	145932873	145933101	104963	NM_027115	Mapk1ip1
ES_H2AK119ub1_peak_3370	chr18	64500473	64500832	634	NM_194268	Onecut2
ES_H2AK119ub1_peak_6583	chr6	114468697	114469008	60336	NM_008285	Hrh1
ES_H2AK119ub1_peak_842	chr11	47836876	47837032	-644150	NM_011891	Sgcd
ES_H2AK119ub1_peak_6580	chr6	114465700	114466265	57466	NM_008285	Hrh1
ES_H2AK119ub1_peak_2940	chr17	13744703	13744841	2188	NR_045436	2700054A10Rik
ES_H2AK119ub1_peak_1061	chr11	94032306	94032656	-40287	NM_009427	Tob1
ES_H2AK119ub1_peak_6463	chr6	87407329	87408012	28682	NM_009756	Bmp10
ES_H2AK119ub1_peak_6674	chr6	114558222	114558538	-34739	NM_028835	Atg7
ES_H2AK119ub1_peak_4292	chr2	164514605	164514777	4084	NM_001012704	Wfdc13
ES_H2AK119ub1_peak_4510	chr3	9888711	9888974	-55163	NM_053182	Pag1
ES_H2AK119ub1_peak_6569	chr6	114454593	114454906	46233	NM_008285	Hrh1
ES_H2AK119ub1_peak_6686	chr6	114571331	114571785	-21561	NM_028835	Atg7
ES_H2AK119ub1_peak_364	chr1	173010236	173011223	-15946	NR_106103	Mir6546
ES_H2AK119ub1_peak_6658	chr6	114545554	114545696	-47494	NM_028835	Atg7
ES_H2AK119ub1_peak_757	chr11	3068760	3068993	24590	NM_030207	Sfi1
ES_H2AK119ub1_peak_6425	chr6	84510502	84510666	33220	NM_175475	Cyp26b1
ES_H2AK119ub1_peak_6160	chr5	151156191	151156357	93769	NM_172887	Fry
ES_H2AK119ub1_peak_4843	chr4	88440640	88441047	1197	NM_001085533	Gm13275
ES_H2AK119ub1_peak_7037	chr7	100900847	100901093	672581	NM_021427	Fam181b
ES_H2AK119ub1_peak_6462	chr6	87360261	87360425	-18645	NM_009756	Bmp10
ES_H2AK119ub1_peak_1540	chr12	105655068	105655225	10228	NM_009252	Serpina3n
ES_H2AK119ub1_peak_858	chr11	52557612	52557765	-20520	NM_177059	Fstl4
ES_H2AK119ub1_peak_5457	chr4	154316317	154316653	-14299	NM_178931	Tnfrsf14
ES_H2AK119ub1_peak_979	chr11	78853487	78853772	16530	NR_045873	Gm11201
ES_H2AK119ub1_peak_223	chr1	110767669	110767833	953915	NR_102306	D830032E09Rik
ES_H2AK119ub1_peak_8342	chr9	67653497	67653835	26471	NM_001163143	C2cd4a
ES_H2AK119ub1_peak_2611	chr15	90114179	90114515	59556	NR_106106	Mir7648
ES_H2AK119ub1_peak_522	chr10	57693659	57693811	1688	NM_001081954	Dux
ES_H2AK119ub1_peak_8617	chrX	121499870	121500009	-250420	NM_001100616	Vmn2r121
ES_H2AK119ub1_peak_2011	chr13	90269808	90269968	40616	NM_025335	Tmem167
ES_H2AK119ub1_peak_1394	chr11	120065757	120066475	-14946	NR_030682	2810410L24Rik
ES_H2AK119ub1_peak_3853	chr2	33440300	33441055	55354	NM_010725	Lmx1b
ES_H2AK119ub1_peak_4061	chr2	94188776	94188930	57993	NM_183106	Ttc17
ES_H2AK119ub1_peak_97	chr1	79832752	79832928	22400	NM_009255	Serpine2
ES_H2AK119ub1_peak_868	chr11	54643879	54644370	10703	NR_040284	Lyrm7os
ES_H2AK119ub1_peak_6355	chr6	55069049	55069301	-1268	NM_009953	Crhr2
ES_H2AK119ub1_peak_7843	chr8	106516872	106517056	-108561	NM_009868	Cdh5
ES_H2AK119ub1_peak_8014	chr8	123863036	123863250	202711	NM_029597	1700018B08Rik
ES_H2AK119ub1_peak_4382	chr2	168396738	168396959	19017	NM_010899	Nfatc2
ES_H2AK119ub1_peak_1368	chr11	118946259	118946511	1166	NM_007625	Cbx4
ES_H2AK119ub1_peak_8169	chr9	14938696	14938885	-22238	NM_001164797	Hephl1
ES_H2AK119ub1_peak_4243	chr2	156904028	156904490	742	NM_001164663	Soga1
ES_H2AK119ub1_peak_8161	chr9	14381114	14381276	38249	NM_001081395	Amotl1
ES_H2AK119ub1_peak_626	chr10	77594828	77595228	37485	NM_138601	D10Jhu81e
ES_H2AK119ub1_peak_2329	chr15	24025211	24025383	1059079	NM_001081299	Cdh18
ES_H2AK119ub1_peak_8600	chrX	76378532	76378712	224785	NM_001099310	Gm8787
ES_H2AK119ub1_peak_5641	chr5	34343933	34344460	5563	NM_001001985	Nat8l
ES_H2AK119ub1_peak_64	chr1	75385380	75385995	3502	NM_007463	Speg
ES_H2AK119ub1_peak_1585	chr12	109587397	109588143	15179	NM_010010	Cyp46a1
ES_H2AK119ub1_peak_8530	chr9	121129302	121129909	56685	NM_177589	Ulk4
ES_H2AK119ub1_peak_3608	chr19	44824549	44825590	-6815	NM_011037	Pax2
ES_H2AK119ub1_peak_1459	chr12	48098182	48098758	-178708	NM_021361	Nova1
ES_H2AK119ub1_peak_7143	chr7	130166376	130166601	52410	NM_011247	Rbbp6
ES_H2AK119ub1_peak_5552	chr5	33076640	33076841	12251	NM_177298	Pisd
ES_H2AK119ub1_peak_8649	chrX	166504835	166505639	-88388	NM_001039559	G530011O06Rik
ES_H2AK119ub1_peak_6626	chr6	114514245	114514497	-78748	NM_028835	Atg7
ES_H2AK119ub1_peak_7742	chr8	86644434	86644608	-5367	NM_001013384	Podnl1
ES_H2AK119ub1_peak_4600	chr3	93089314	93089575	-34227	NM_133698	Hrnr
ES_H2AK119ub1_peak_8630	chrX	132211121	132211273	17132	NM_027952	Tcp11x2
ES_H2AK119ub1_peak_7647	chr8	26408052	26408407	8513	NR_040352	5430421F17Rik
ES_H2AK119ub1_peak_3321	chr18	38266924	38267222	102343	NM_029357	Pcdh1
ES_H2AK119ub1_peak_3077	chr17	28507695	28507911	-5715	NM_021478	Tulp1
ES_H2AK119ub1_peak_3348	chr18	55371089	55371317	-221369	NM_175751	Zfp608
ES_H2AK119ub1_peak_7570	chr8	4206792	4207092	10370	NM_207203	Prr36
ES_H2AK119ub1_peak_2015	chr13	95828583	95828733	82359	NM_172590	Wdr41
ES_H2AK119ub1_peak_3266	chr18	7628665	7629023	-1983	NM_001081287	Mpp7
ES_H2AK119ub1_peak_5090	chr4	131647077	131647245	-15933	NM_183428	Epb41
ES_H2AK119ub1_peak_1852	chr13	49414595	49414734	-10087	NM_015759	Fgd3
ES_H2AK119ub1_peak_4717	chr3	153422984	153423155	31982	NR_045801	5730460C07Rik
ES_H2AK119ub1_peak_5512	chr5	28425734	28425959	27894	NM_153526	Insig1
ES_H2AK119ub1_peak_6650	chr6	114538602	114538747	-54445	NM_028835	Atg7
ES_H2AK119ub1_peak_2073	chr14	5776108	5776255	45061	NM_001256886	Gm3500
ES_H2AK119ub1_peak_2055	chr14	4259316	4259463	132412	NM_001029930	Gm5796
ES_H2AK119ub1_peak_6277	chr6	50570492	50570704	-24009	NM_027564	4921507P07Rik
ES_H2AK119ub1_peak_1627	chr12	111431193	111431425	-35026	NR_045466	3110009F21Rik
ES_H2AK119ub1_peak_3765	chr2	27357492	27357662	-13090	NM_080848	Wdr5
ES_H2AK119ub1_peak_3656	chr19	47829091	47829289	457	NR_106165	Mir8090
ES_H2AK119ub1_peak_2846	chr16	63833201	63833618	30574	NM_010140	Epha3
ES_H2AK119ub1_peak_3666	chr19	53850699	53851614	99360	NM_001170847	Rbm20
ES_H2AK119ub1_peak_5589	chr5	33805749	33806529	-29400	NM_011320	Nkx1-1
ES_H2AK119ub1_peak_724	chr10	125529310	125529538	126149	NM_177152	Lrig3
ES_H2AK119ub1_peak_4518	chr3	30968977	30969580	-24702	NM_011386	Skil
ES_H2AK119ub1_peak_3569	chr19	40929206	40929390	-13508	NR_045343	E030044B06Rik
ES_H2AK119ub1_peak_6562	chr6	114448713	114448863	40272	NM_008285	Hrh1
ES_H2AK119ub1_peak_3154	chr17	39981234	39983238	2294	NR_046233	Rn45s
ES_H2AK119ub1_peak_7613	chr8	13327846	13328058	-10799	NM_009361	Tfdp1
ES_H2AK119ub1_peak_6158	chr5	149904098	149904295	-39563	NM_010439	Hmgb1
ES_H2AK119ub1_peak_6222	chr6	47627086	47627266	-440	NR_002841	Rn4.5s
ES_H2AK119ub1_peak_6548	chr6	114290948	114292096	-56408	NM_008285	Hrh1
ES_H2AK119ub1_peak_1507	chr12	85623734	85624119	-2320	NM_029880	Ptgr2
ES_H2AK119ub1_peak_8157	chr8	128644700	128644991	125843	NM_008430	Kcnk1
ES_H2AK119ub1_peak_5483	chr5	18871437	18871705	138707	NM_015823	Magi2
ES_H2AK119ub1_peak_2003	chr13	74666110	74666255	-34784	NM_146231	Zfp825
ES_H2AK119ub1_peak_127	chr1	85279845	85280025	-12794	NM_175219	C130026I21Rik
ES_H2AK119ub1_peak_1620	chr12	111250300	111250596	145835	NR_045466	3110009F21Rik
ES_H2AK119ub1_peak_3955	chr2	66852149	66852297	-159668	NM_001033477	Gm1322
ES_H2AK119ub1_peak_7687	chr8	57994428	57994597	391249	NM_175939	Adam29
ES_H2AK119ub1_peak_2051	chr14	4173658	4173823	46763	NM_001029930	Gm5796
ES_H2AK119ub1_peak_7150	chr7	133056720	133057008	169061	NM_001101488	Gsg1l
ES_H2AK119ub1_peak_7673	chr8	56201416	56201753	161503	NM_153581	Gpm6a
ES_H2AK119ub1_peak_7759	chr8	89615767	89616042	107845	NR_040697	Gm10637
ES_H2AK119ub1_peak_1259	chr11	113926207	113926763	780	NM_172800	Sdk2
ES_H2AK119ub1_peak_2844	chr16	58181093	58181309	-227447	NM_028523	Dcbld2
ES_H2AK119ub1_peak_58	chr1	75276459	75276629	-1554	NM_009049	Resp18
ES_H2AK119ub1_peak_4786	chr4	46834090	46834376	170353	NM_001081141	Gabbr2
ES_H2AK119ub1_peak_6602	chr6	114491905	114492085	83479	NM_008285	Hrh1
ES_H2AK119ub1_peak_2830	chr16	35539160	35539508	-2114	NM_013661	Sema5b
ES_H2AK119ub1_peak_1387	chr11	119871221	119872154	-4394	NR_037225	Mir3065
ES_H2AK119ub1_peak_8619	chrX	121759524	121759662	-510074	NM_001100616	Vmn2r121
ES_H2AK119ub1_peak_2841	chr16	55538890	55539058	44130	NR_039578	Mir5118
ES_H2AK119ub1_peak_7391	chr7	150088875	150089042	-3087	NM_009377	Th
ES_H2AK119ub1_peak_7071	chr7	106560519	106560822	30611	NM_201352	Gdpd5
ES_H2AK119ub1_peak_4602	chr3	93090807	93091046	-32745	NM_133698	Hrnr
ES_H2AK119ub1_peak_7632	chr8	19924075	19924687	-31371	NR_030708	6820431F20Rik
ES_H2AK119ub1_peak_2200	chr14	47505524	47505812	3028	NM_028966	Samd4
ES_H2AK119ub1_peak_1711	chr12	113475802	113476413	91688	NM_001097621	Kif26a
ES_H2AK119ub1_peak_3938	chr2	42143254	42143411	159756	NR_105754	Mir6336
ES_H2AK119ub1_peak_5143	chr4	136511071	136511219	1586	NM_007939	Epha8
ES_H2AK119ub1_peak_840	chr11	46129937	46130092	-3653	NM_133769	Cyfip2
ES_H2AK119ub1_peak_4314	chr2	165058659	165058815	1500	NM_174988	Cdh22
ES_H2AK119ub1_peak_3328	chr18	42154831	42154990	3793	NM_001033426	Grxcr2
ES_H2AK119ub1_peak_4703	chr3	137729324	137729513	934	NM_177860	Gm5105
ES_H2AK119ub1_peak_5586	chr5	33802013	33803002	-25768	NM_011320	Nkx1-1
ES_H2AK119ub1_peak_4527	chr3	40742783	40742957	-11683	NM_027663	Larp1b
ES_H2AK119ub1_peak_5606	chr5	33910187	33910383	61999	NM_178390	Fam53a
ES_H2AK119ub1_peak_3007	chr17	26351772	26351949	11953	NM_001081069	Rgs11
ES_H2AK119ub1_peak_2517	chr15	83552119	83552407	3206	NM_022723	Scube1
ES_H2AK119ub1_peak_1973	chr13	60442635	60442807	135889	NM_177810	Gm5084
ES_H2AK119ub1_peak_5070	chr4	130687560	130688352	-121567	NR_130167	A930031H19Rik
ES_H2AK119ub1_peak_1229	chr11	107660866	107661120	-5215	NM_019431	Cacng4
ES_H2AK119ub1_peak_5583	chr5	33799971	33800415	-23454	NM_011320	Nkx1-1
ES_H2AK119ub1_peak_6703	chr6	114655842	114656006	62805	NM_028835	Atg7
ES_H2AK119ub1_peak_5913	chr5	118036088	118036260	172163	NM_001034873	Ksr2
ES_H2AK119ub1_peak_7698	chr8	71998679	71999012	-79402	NM_194351	Gm10033
ES_H2AK119ub1_peak_2537	chr15	84105629	84105830	43256	NM_133167	Parvb
ES_H2AK119ub1_peak_513	chr10	57683629	57683767	11725	NM_001081954	Dux
ES_H2AK119ub1_peak_3369	chr18	62514928	62515122	31167	NM_008313	Htr4
ES_H2AK119ub1_peak_6098	chr5	140447860	140448427	64246	NM_175522	Elfn1
ES_H2AK119ub1_peak_8377	chr9	83582090	83582340	-2867	NR_046066	Gm2109
ES_H2AK119ub1_peak_3557	chr19	36227492	36227691	-33257	NM_013468	Ankrd1
ES_H2AK119ub1_peak_3438	chr18	80909895	80910296	-285	NM_016791	Nfatc1
ES_H2AK119ub1_peak_1305	chr11	116636186	116636618	419	NM_011371	St6galnac1
ES_H2AK119ub1_peak_7903	chr8	122135406	122135576	-1156	NM_029428	Adad2
ES_H2AK119ub1_peak_6716	chr6	115941503	115941930	3307	NM_026376	Plxnd1
ES_H2AK119ub1_peak_7653	chr8	29775671	29775820	554363	NM_153135	Unc5d
ES_H2AK119ub1_peak_6515	chr6	91975424	91975983	46744	NM_172731	Fgd5
ES_H2AK119ub1_peak_947	chr11	70028116	70028480	886	NM_153081	Slc16a11
ES_H2AK119ub1_peak_5624	chr5	34064717	34066167	487	NM_008010	Fgfr3
ES_H2AK119ub1_peak_841	chr11	46386943	46387103	2008	NM_001025435	BC053393
ES_H2AK119ub1_peak_4598	chr3	93087325	93087550	-36234	NM_133698	Hrnr
ES_H2AK119ub1_peak_708	chr10	116462672	116463095	-19514	NM_146242	Lrrc10
ES_H2AK119ub1_peak_7678	chr8	56206765	56206916	166759	NM_153581	Gpm6a
ES_H2AK119ub1_peak_7202	chr7	142750617	142750819	-7127	NR_035488	Mir1962
ES_H2AK119ub1_peak_8172	chr9	15038405	15039063	-4755	NM_026955	Vstm5
ES_H2AK119ub1_peak_8536	chr9	121136856	121137685	49020	NM_177589	Ulk4
ES_H2AK119ub1_peak_7169	chr7	135331761	135332002	14421	NM_001029872	Itgad
ES_H2AK119ub1_peak_727	chr10	126516532	126517036	821	NM_001033263	Agap2
ES_H2AK119ub1_peak_6656	chr6	114543043	114543184	-50006	NM_028835	Atg7
ES_H2AK119ub1_peak_6695	chr6	114579243	114579857	-13569	NM_028835	Atg7
ES_H2AK119ub1_peak_3762	chr2	27354428	27354774	-16066	NM_080848	Wdr5
ES_H2AK119ub1_peak_2795	chr16	21231219	21231375	24842	NR_106145	Mir7680
ES_H2AK119ub1_peak_6456	chr6	85964620	85964966	-2392	NM_012013	Figla
ES_H2AK119ub1_peak_3712	chr2	12185713	12186270	-36882	NR_040353	E030013I19Rik
ES_H2AK119ub1_peak_3773	chr2	27995189	27995327	-53355	NM_019498	Olfm1
ES_H2AK119ub1_peak_126	chr1	85273481	85273782	-6490	NM_175219	C130026I21Rik
ES_H2AK119ub1_peak_2619	chr15	95914360	95914733	-4562	NM_001033483	D030018L15Rik
ES_H2AK119ub1_peak_359	chr1	172995632	172996127	-1096	NR_106103	Mir6546
ES_H2AK119ub1_peak_136	chr1	87490148	87490509	5057	NM_030194	Sp110
ES_H2AK119ub1_peak_8633	chrX	154098853	154099015	-37971	NM_025357	Smpx
ES_H2AK119ub1_peak_688	chr10	92869902	92870068	-25867	NR_106161	Mir7688
ES_H2AK119ub1_peak_3897	chr2	34969453	34969703	4566	NM_012018	Cntrl
ES_H2AK119ub1_peak_8642	chrX	166440978	166441203	-24241	NM_001039559	G530011O06Rik
ES_H2AK119ub1_peak_5585	chr5	33801577	33801821	-24960	NM_011320	Nkx1-1
ES_H2AK119ub1_peak_4483	chr2	180233559	180233984	-910	NM_018766	Ntsr1
ES_H2AK119ub1_peak_6784	chr6	136951293	136951646	48425	NM_023898	Pde6h
ES_H2AK119ub1_peak_2085	chr14	6631999	6632139	45085	NM_001256886	Gm3500
ES_H2AK119ub1_peak_875	chr11	58442144	58442332	-2692	NM_146376	Olfr323
ES_H2AK119ub1_peak_8488	chr9	118261920	118262110	-76942	NR_040716	4933432G23Rik
ES_H2AK119ub1_peak_7875	chr8	115056221	115056407	37161	NR_132433	Gm26994
ES_H2AK119ub1_peak_4857	chr4	102166592	102166897	-75921	NM_019840	Pde4b
ES_H2AK119ub1_peak_3538	chr19	24425046	24425208	-70051	NM_008044	Fxn
ES_H2AK119ub1_peak_2837	chr16	45985660	45985829	24782	NM_001134480	Plcxd2
ES_H2AK119ub1_peak_1821	chr13	42346761	42346939	-49995	NM_010104	Edn1
ES_H2AK119ub1_peak_8356	chr9	70835800	70836288	-36016	NM_008280	Lipc
ES_H2AK119ub1_peak_6117	chr5	143547509	143547699	31462	NM_178242	Tnrc18
ES_H2AK119ub1_peak_2053	chr14	4213948	4214260	87127	NM_001029930	Gm5796
ES_H2AK119ub1_peak_6696	chr6	114580230	114580412	-12798	NM_028835	Atg7
ES_H2AK119ub1_peak_2075	chr14	5970482	5970967	-30762	NM_001205306	Gm3383
ES_H2AK119ub1_peak_1423	chr12	9432756	9434031	143998	NR_045488	1700022H16Rik
ES_H2AK119ub1_peak_366	chr1	173013557	173013826	-18908	NR_106103	Mir6546
ES_H2AK119ub1_peak_4180	chr2	146671520	146671874	-9928	NM_001033298	Kiz
ES_H2AK119ub1_peak_5802	chr5	92223697	92223848	-27446	NR_045383	1700063O14Rik
ES_H2AK119ub1_peak_6666	chr6	114551999	114552181	-41029	NM_028835	Atg7
ES_H2AK119ub1_peak_6698	chr6	114582033	114582243	-10981	NM_028835	Atg7
ES_H2AK119ub1_peak_8613	chrX	120425312	120425453	208250	NM_028426	Cldn34c1
ES_H2AK119ub1_peak_6971	chr7	66951444	66951582	-308	NR_033779	Snord116l2
ES_H2AK119ub1_peak_8659	chrX	166613492	166613722	-196758	NM_001039559	G530011O06Rik
ES_H2AK119ub1_peak_475	chr10	23708373	23708535	-3002	NM_001010828	Taar6
ES_H2AK119ub1_peak_5756	chr5	38877515	38877743	-3005	NM_145559	Slc2a9
ES_H2AK119ub1_peak_6700	chr6	114583839	114584017	-9191	NM_028835	Atg7
ES_H2AK119ub1_peak_1970	chr13	59354011	59354183	291715	NM_023328	Agtpbp1
ES_H2AK119ub1_peak_2412	chr15	75827063	75827248	2956	NM_177922	Mapk15
ES_H2AK119ub1_peak_3758	chr2	26996533	26996709	1376	NM_175427	Fam163b
ES_H2AK119ub1_peak_3858	chr2	33465010	33465310	30871	NM_010725	Lmx1b
ES_H2AK119ub1_peak_7600	chr8	12385047	12385555	-470	NM_001013812	Gm5607
ES_H2AK119ub1_peak_3825	chr2	31701153	31702508	-305	NM_178887	Fibcd1
ES_H2AK119ub1_peak_6785	chr6	140062966	140063126	73000	NM_007605	Capza3
ES_H2AK119ub1_peak_6053	chr5	139232413	139232583	1463	NM_030565	Fam20c
ES_H2AK119ub1_peak_3016	chr17	26978088	26978278	327	NM_008700	Nkx2-5
ES_H2AK119ub1_peak_2152	chr14	29317985	29318348	-493	NM_009524	Wnt5a
ES_H2AK119ub1_peak_3662	chr19	51374986	51375160	-621937	NM_021377	Sorcs1
ES_H2AK119ub1_peak_7720	chr8	74008829	74009152	976	NM_001164679	Ano8
ES_H2AK119ub1_peak_5408	chr4	153640218	153640423	33684	NM_001112744	Arhgef16
ES_H2AK119ub1_peak_925	chr11	66338661	66338895	850	NM_001034874	Shisa6
ES_H2AK119ub1_peak_1654	chr12	112646141	112646374	1237	NM_001101503	A230065H16Rik
ES_H2AK119ub1_peak_8237	chr9	45064730	45064970	9940	NR_106054	Mir7086
ES_H2AK119ub1_peak_5144	chr4	136511920	136512543	500	NM_007939	Epha8
ES_H2AK119ub1_peak_4323	chr2	165260743	165260984	-34969	NM_029021	Ocstamp
ES_H2AK119ub1_peak_2983	chr17	25567295	25567745	3208	NM_021415	Cacna1h
ES_H2AK119ub1_peak_2046	chr13	118847376	118847537	328603	NM_021556	Mrps30
ES_H2AK119ub1_peak_4625	chr3	103220618	103220770	137478	NM_053170	Trim33
ES_H2AK119ub1_peak_3976	chr2	73286865	73287019	5004	NM_153138	Wipf1
ES_H2AK119ub1_peak_6940	chr7	53354923	53355766	263	NM_010602	Kcnj11
ES_H2AK119ub1_peak_2472	chr15	78545888	78546092	2553	NM_183141	Elfn2
ES_H2AK119ub1_peak_1625	chr12	111425525	111426701	-29830	NR_045466	3110009F21Rik
ES_H2AK119ub1_peak_7765	chr8	90305048	90305329	23150	NM_033327	Zfp423
ES_H2AK119ub1_peak_1323	chr11	118387708	118388196	49678	NM_172573	Engase
ES_H2AK119ub1_peak_3847	chr2	33431076	33431821	64583	NM_010725	Lmx1b
ES_H2AK119ub1_peak_6967	chr7	58869530	58869703	-7584	NM_080853	Slc17a6
ES_H2AK119ub1_peak_5708	chr5	36085289	36085445	-13442	NM_194344	Sh3tc1
ES_H2AK119ub1_peak_4496	chr2	180627342	180628257	-946	NR_029538	Mir124a-3
ES_H2AK119ub1_peak_4698	chr3	130814483	130814711	-1112	NM_010703	Lef1
ES_H2AK119ub1_peak_2248	chr14	64409781	64410017	63873	NR_030611	Mir598
ES_H2AK119ub1_peak_597	chr10	74453667	74454003	23859	NM_010311	Gnaz
ES_H2AK119ub1_peak_297	chr1	137984630	137985077	35375	NM_014193	Cacna1s
ES_H2AK119ub1_peak_6076	chr5	140056906	140057050	37126	NM_013702	Uncx
ES_H2AK119ub1_peak_8588	chrX	5290357	5290495	44241	NM_001085523	Btbd35f7
ES_H2AK119ub1_peak_8374	chr9	79773152	79773292	52467	NM_001081243	Filip1
ES_H2AK119ub1_peak_4023	chr2	79858355	79858501	-109872	NM_016744	Pde1a
ES_H2AK119ub1_peak_4725	chr4	6243802	6243948	-41097	NM_007824	Cyp7a1
ES_H2AK119ub1_peak_4599	chr3	93088329	93088725	-35144	NM_133698	Hrnr
ES_H2AK119ub1_peak_7482	chr7	150594725	150594937	52124	NM_009876	Cdkn1c
ES_H2AK119ub1_peak_318	chr1	156027125	156027294	-21108	NM_001204908	Zfp648
ES_H2AK119ub1_peak_7671	chr8	56199141	56199587	159283	NM_153581	Gpm6a
ES_H2AK119ub1_peak_319	chr1	156036615	156036893	-11563	NM_001204908	Zfp648
ES_H2AK119ub1_peak_5068	chr4	130572596	130572738	-6278	NR_130167	A930031H19Rik
ES_H2AK119ub1_peak_4723	chr3	155785252	155785412	146014	NR_040553	9330178D15Rik
ES_H2AK119ub1_peak_4667	chr3	108217718	108218522	292	NM_017392	Celsr2
ES_H2AK119ub1_peak_7680	chr8	56208265	56208977	168540	NM_153581	Gpm6a
ES_H2AK119ub1_peak_5657	chr5	35602043	35602190	-19099	NM_007418	Adra2c
ES_H2AK119ub1_peak_3977	chr2	73293426	73293734	-1634	NM_153138	Wipf1
ES_H2AK119ub1_peak_5496	chr5	24223341	24223501	13077	NM_026621	Wdr86
ES_H2AK119ub1_peak_889	chr11	58948452	58948920	1191	NM_199152	Obscn
ES_H2AK119ub1_peak_5452	chr4	154174240	154174451	-55964	NM_172878	Ttc34
ES_H2AK119ub1_peak_2045	chr13	115572059	115572351	-36240	NM_013826	Mocs2
ES_H2AK119ub1_peak_4557	chr3	82931888	82932557	72762	NM_016784	Plrg1
ES_H2AK119ub1_peak_8597	chrX	71093571	71093743	-23349	NM_001029868	Pdzd4
ES_H2AK119ub1_peak_7483	chr7	150595146	150595663	51551	NM_009876	Cdkn1c
ES_H2AK119ub1_peak_553	chr10	59939978	59940116	77573	NM_001164374	Gm17455
ES_H2AK119ub1_peak_4389	chr2	169470635	169470911	11627	NM_080455	Tshz2
ES_H2AK119ub1_peak_6688	chr6	114573669	114574168	-19201	NM_028835	Atg7
ES_H2AK119ub1_peak_1776	chr12	118827504	118827648	72624	NM_175930	Rapgef5
ES_H2AK119ub1_peak_7594	chr8	12133331	12134441	-251885	NM_001013812	Gm5607
ES_H2AK119ub1_peak_7732	chr8	76347305	76347470	-469948	NM_010687	Large1
ES_H2AK119ub1_peak_7069	chr7	106480042	106480216	21620	NM_009825	Serpinh1
ES_H2AK119ub1_peak_1538	chr12	104595080	104595242	-950	NM_023049	Asb2
ES_H2AK119ub1_peak_2127	chr14	22806302	22807101	2122	NM_145459	Zfp503
ES_H2AK119ub1_peak_7630	chr8	19760038	19760238	30562	NM_001039553	4930467E23Rik
ES_H2AK119ub1_peak_5761	chr5	43698953	43699130	-72448	NR_028417	Gm7854
ES_H2AK119ub1_peak_8508	chr9	119426310	119426602	45340	NM_021544	Scn5a
ES_H2AK119ub1_peak_1058	chr11	91776795	91776950	-338003	NM_028547	Kif2b
ES_H2AK119ub1_peak_4529	chr3	51366501	51366674	-1842	NM_080793	Setd7
ES_H2AK119ub1_peak_704	chr10	115010092	115010708	3358	NM_029982	A930009A15Rik
ES_H2AK119ub1_peak_4741	chr4	41535528	41536045	18959	NM_175138	Dnaic1
ES_H2AK119ub1_peak_693	chr10	95751570	95751710	62799	NR_110448	4930459C07Rik
ES_H2AK119ub1_peak_6973	chr7	67026488	67026644	-4656	NR_033779	Snord116l2
ES_H2AK119ub1_peak_139	chr1	87494954	87495555	131	NM_030194	Sp110
ES_H2AK119ub1_peak_4306	chr2	165005738	165005924	54406	NM_174988	Cdh22
ES_H2AK119ub1_peak_530	chr10	57701886	57702426	-2748	NM_001034869	Gm4981
ES_H2AK119ub1_peak_4825	chr4	75167512	75167652	-243392	NM_025849	Tmem261
ES_H2AK119ub1_peak_958	chr11	71948660	71949046	538	NM_001024927	Pitpnm3
ES_H2AK119ub1_peak_7813	chr8	96437384	96437791	98953	NM_011787	Amfr
ES_H2AK119ub1_peak_8629	chrX	132204894	132205072	23346	NM_027952	Tcp11x2
ES_H2AK119ub1_peak_8177	chr9	20645670	20645845	22809	NM_001030290	Rdh8
ES_H2AK119ub1_peak_2098	chr14	7885450	7885697	-25610	NM_001164727	Gm10406
ES_H2AK119ub1_peak_463	chr10	8269172	8269419	-30672	NM_177387	Ust
ES_H2AK119ub1_peak_7133	chr7	127913490	127913632	30490	NM_177697	Vwa3a
ES_H2AK119ub1_peak_1822	chr13	43068392	43068552	106856	NM_198419	Phactr1
ES_H2AK119ub1_peak_1520	chr12	92569877	92570077	52872	NM_181815	Cep128
ES_H2AK119ub1_peak_4331	chr2	165391961	165392287	-28404	NM_010165	Eya2
ES_H2AK119ub1_peak_4743	chr4	41585910	41586231	1265	NM_027147	Enho
ES_H2AK119ub1_peak_529	chr10	57701204	57701369	-1878	NM_001034869	Gm4981
ES_H2AK119ub1_peak_3128	chr17	35531096	35531236	122	NR_051981	H2-Q5
ES_H2AK119ub1_peak_7521	chr7	150941281	150941729	11393	NM_203492	Mrgprg
ES_H2AK119ub1_peak_3943	chr2	51409331	51409637	-73547	NM_199158	Tas2r134
ES_H2AK119ub1_peak_6620	chr6	114507875	114508172	-85096	NM_028835	Atg7
ES_H2AK119ub1_peak_68	chr1	75418370	75419447	-13610	NM_133708	Gmppa
ES_H2AK119ub1_peak_2135	chr14	23574473	23574649	-212541	NR_046307	4930405A10Rik
ES_H2AK119ub1_peak_4722	chr3	154082416	154082562	88704	NR_040387	AI606473
ES_H2AK119ub1_peak_6202	chr6	39255445	39255606	72181	NM_028123	Slc37a3
ES_H2AK119ub1_peak_2984	chr17	25569184	25569467	1403	NM_021415	Cacna1h
ES_H2AK119ub1_peak_358	chr1	172995176	172995419	-514	NR_106103	Mir6546
ES_H2AK119ub1_peak_4370	chr2	167702265	167702692	-55349	NM_011201	Ptpn1
ES_H2AK119ub1_peak_380	chr1	179233947	179234139	-55145	NM_011785	Akt3
ES_H2AK119ub1_peak_7474	chr7	150575420	150575766	-59038	NR_045842	4933417O13Rik
ES_H2AK119ub1_peak_6632	chr6	114521448	114521596	-71597	NM_028835	Atg7
ES_H2AK119ub1_peak_3185	chr17	56568127	56568283	-9873	NR_105943	Mir6977
ES_H2AK119ub1_peak_6577	chr6	114462251	114462391	53805	NM_008285	Hrh1
ES_H2AK119ub1_peak_6606	chr6	114494893	114495048	86454	NM_008285	Hrh1
ES_H2AK119ub1_peak_6644	chr6	114534780	114534980	-58239	NM_028835	Atg7
ES_H2AK119ub1_peak_4852	chr4	99199147	99199698	-123568	NM_010425	Foxd3
ES_H2AK119ub1_peak_8405	chr9	99606134	99606377	4227	NM_019815	Cldn18
ES_H2AK119ub1_peak_142	chr1	87500834	87501178	-540	NM_030194	Sp110
ES_H2AK119ub1_peak_742	chr11	3030777	3030990	6853	NR_003518	Pisd-ps3
ES_H2AK119ub1_peak_3682	chr19	56922593	56922777	17483	NM_031387	Tdrd1
ES_H2AK119ub1_peak_2029	chr13	104066012	104066398	58367	NM_175171	Mast4
ES_H2AK119ub1_peak_2095	chr14	7721801	7722008	-132333	NM_001309401	Gm3636
ES_H2AK119ub1_peak_6642	chr6	114533196	114533764	-59639	NM_028835	Atg7
ES_H2AK119ub1_peak_6609	chr6	114496791	114496957	88358	NM_008285	Hrh1
ES_H2AK119ub1_peak_8539	chr9	121139405	121139959	46608	NM_177589	Ulk4
ES_H2AK119ub1_peak_4139	chr2	124061827	124061996	-13817	NR_040612	4930583P06Rik
ES_H2AK119ub1_peak_6014	chr5	129380361	129380572	78895	NM_001081388	Rimbp2
ES_H2AK119ub1_peak_117	chr1	85244161	85244449	22836	NM_175219	C130026I21Rik
ES_H2AK119ub1_peak_259	chr1	134873150	134873320	48758	NM_008575	Mdm4
ES_H2AK119ub1_peak_5185	chr4	137810225	137810366	3969	NM_001099631	Sh2d5
ES_H2AK119ub1_peak_8639	chrX	166433655	166434036	-16996	NM_001039559	G530011O06Rik
ES_H2AK119ub1_peak_8187	chr9	31575570	31575720	145225	NM_013800	Barx2
ES_H2AK119ub1_peak_7807	chr8	95166117	95166338	-31961	NM_022428	Irx6
ES_H2AK119ub1_peak_6662	chr6	114549118	114549403	-43859	NM_028835	Atg7
ES_H2AK119ub1_peak_1413	chr12	5131022	5131173	206938	NM_001099628	Atad2b
ES_H2AK119ub1_peak_1055	chr11	88611453	88611642	31590	NR_038058	C030037D09Rik
ES_H2AK119ub1_peak_2450	chr15	78467202	78467341	39794	NM_028195	Cyth4
ES_H2AK119ub1_peak_2900	chr16	96044068	96044225	76174	NR_040484	1600002D24Rik
ES_H2AK119ub1_peak_4322	chr2	165256430	165256748	-30695	NM_029021	Ocstamp
ES_H2AK119ub1_peak_8484	chr9	117780976	117781161	-168572	NM_013727	Azi2
ES_H2AK119ub1_peak_5546	chr5	31394856	31395329	808	NM_011773	Slc30a3
ES_H2AK119ub1_peak_1605	chr12	110294926	110295383	11273	NM_001163175	Begain
ES_H2AK119ub1_peak_2227	chr14	60244784	60245019	783	NM_145463	Shisa2
ES_H2AK119ub1_peak_2134	chr14	22899287	22899948	60683	NM_028275	1700112E06Rik
ES_H2AK119ub1_peak_1981	chr13	70171103	70171398	-4024	NR_045965	1700084F23Rik
ES_H2AK119ub1_peak_7485	chr7	150601007	150601573	45665	NM_009876	Cdkn1c
ES_H2AK119ub1_peak_8471	chr9	110643667	110644611	975	NM_011199	Pth1r
ES_H2AK119ub1_peak_5449	chr4	154146854	154147006	-83379	NM_172878	Ttc34
ES_H2AK119ub1_peak_7577	chr8	11146794	11146978	-138456	NM_001081212	Irs2
ES_H2AK119ub1_peak_6371	chr6	72168792	72169100	16625	NM_153778	Atoh8
ES_H2AK119ub1_peak_4298	chr2	164822868	164823122	29507	NM_020333	Slc12a5
ES_H2AK119ub1_peak_7623	chr8	14925150	14925334	13579	NM_172751	Arhgef10
ES_H2AK119ub1_peak_3190	chr17	56651292	56651856	332	NM_011483	Znrf4
ES_H2AK119ub1_peak_4338	chr2	165527379	165527530	46656	NM_010165	Eya2
ES_H2AK119ub1_peak_3541	chr19	24971828	24972121	3825	NM_008022	Foxd4
ES_H2AK119ub1_peak_3164	chr17	45681960	45682201	4546	NM_001013749	Tmem151b
ES_H2AK119ub1_peak_492	chr10	42303957	42304251	-710	NM_152229	Nr2e1
ES_H2AK119ub1_peak_8601	chrX	98988603	98988794	-56026	NM_001163610	Nhsl2
ES_H2AK119ub1_peak_4269	chr2	163029039	163030568	-21387	NM_001098799	Tox2
ES_H2AK119ub1_peak_3340	chr18	53221901	53222075	-114031	NM_026386	Snx2
ES_H2AK119ub1_peak_6493	chr6	89311037	89311191	1493	NM_008881	Plxna1
ES_H2AK119ub1_peak_1452	chr12	28026352	28026784	1015	NM_009234	Sox11
ES_H2AK119ub1_peak_2628	chr15	97779817	97780400	-14552	NM_201359	Tmem106c
ES_H2AK119ub1_peak_3492	chr19	6498090	6498949	44551	NM_009203	Slc22a12
ES_H2AK119ub1_peak_915	chr11	61831615	61831799	-58819	NM_001029936	Specc1
ES_H2AK119ub1_peak_4504	chr3	8722893	8723067	-55942	NM_010423	Hey1
ES_H2AK119ub1_peak_256	chr1	134709825	134710255	-66892	NM_010732	Lrrn2
ES_H2AK119ub1_peak_7461	chr7	150549547	150549873	-33155	NR_045842	4933417O13Rik
ES_H2AK119ub1_peak_1040	chr11	85699011	85699673	-4223	NM_011536	Tbx4
ES_H2AK119ub1_peak_6874	chr7	31311856	31312153	8075	NM_178252	Arhgap33
ES_H2AK119ub1_peak_8271	chr9	54601672	54601813	-10813	NM_013496	Crabp1
ES_H2AK119ub1_peak_5824	chr5	102091199	102094041	1110	NM_144955	Nkx6-1
ES_H2AK119ub1_peak_1792	chr13	31718518	31719173	1160	NM_010225	Foxf2
ES_H2AK119ub1_peak_1786	chr13	30201805	30201948	-26483	NM_153546	Mboat1
ES_H2AK119ub1_peak_4262	chr2	160734353	160734671	3563	NM_182840	Emilin3
ES_H2AK119ub1_peak_4242	chr2	156902992	156903346	1832	NM_001164663	Soga1
ES_H2AK119ub1_peak_3219	chr17	84352291	84352465	-45514	NR_130994	8430430B14Rik
ES_H2AK119ub1_peak_7656	chr8	33994672	33995220	65552	NM_001177589	Gm3985
ES_H2AK119ub1_peak_709	chr10	116477848	116478083	-4432	NM_146242	Lrrc10
ES_H2AK119ub1_peak_3226	chr17	86007868	86008094	9755	NR_015385	Six3os1
ES_H2AK119ub1_peak_3554	chr19	28316632	28316770	-231045	NM_011265	Rfx3
ES_H2AK119ub1_peak_849	chr11	50417396	50418186	2204	NM_175643	Adamts2
ES_H2AK119ub1_peak_2187	chr14	34948521	34948710	16990	NM_008919	Npy4r
ES_H2AK119ub1_peak_2953	chr17	15513345	15513974	-872	NM_007865	Dll1
ES_H2AK119ub1_peak_5462	chr4	154383357	154383712	1559	NM_175556	Plch2
ES_H2AK119ub1_peak_3794	chr2	29106822	29107121	1542	NR_029460	6530402F18Rik
ES_H2AK119ub1_peak_6358	chr6	55405379	55405570	3502	NM_007407	Adcyap1r1
ES_H2AK119ub1_peak_3092	chr17	32533717	32534213	-5994	NR_029458	A530088E08Rik
ES_H2AK119ub1_peak_8273	chr9	55389488	55389700	638	NM_027397	Isl2
ES_H2AK119ub1_peak_5229	chr4	139388337	139388848	291	NM_011039	Pax7
ES_H2AK119ub1_peak_1583	chr12	109511965	109512972	1159	NM_001159910	Ccdc85c
ES_H2AK119ub1_peak_5625	chr5	34066313	34066594	1498	NM_008010	Fgfr3
ES_H2AK119ub1_peak_8414	chr9	102254617	102255577	1926	NM_173447	Ephb1
ES_H2AK119ub1_peak_211	chr1	94950530	94950862	28361	NM_008440	Kif1a
ES_H2AK119ub1_peak_6664	chr6	114550499	114550647	-42546	NM_028835	Atg7
ES_H2AK119ub1_peak_1513	chr12	86916512	86916665	-23467	NM_030887	Jdp2
ES_H2AK119ub1_peak_685	chr10	87779187	87779328	40563	NM_027878	Dram1
ES_H2AK119ub1_peak_8551	chr9	121550237	121550410	361	NM_026915	Lyzl4
ES_H2AK119ub1_peak_4805	chr4	48064232	48065136	566	NM_015743	Nr4a3
ES_H2AK119ub1_peak_8171	chr9	14940515	14940748	-24079	NM_001164797	Hephl1
ES_H2AK119ub1_peak_6052	chr5	139231259	139232278	733	NM_030565	Fam20c
ES_H2AK119ub1_peak_7508	chr7	150638949	150639140	7911	NM_009876	Cdkn1c
ES_H2AK119ub1_peak_6105	chr5	141424126	141424287	52344	NM_175362	Card11
ES_H2AK119ub1_peak_8048	chr8	124774048	124774315	-31860	NM_009569	Zfpm1
ES_H2AK119ub1_peak_4435	chr2	178790801	178790939	-358771	NM_026596	4930591A17Rik
ES_H2AK119ub1_peak_1414	chr12	5252087	5252305	130292	NM_001164493	Klhl29
ES_H2AK119ub1_peak_8336	chr9	65258899	65259219	11521	NM_178933	Slc51b
ES_H2AK119ub1_peak_7497	chr7	150619280	150620021	27305	NM_009876	Cdkn1c
ES_H2AK119ub1_peak_1472	chr12	57713836	57714117	295	NM_008701	Nkx2-9
ES_H2AK119ub1_peak_1952	chr13	56856188	56856355	51242	NM_008541	Smad5
ES_H2AK119ub1_peak_3710	chr2	11373579	11373720	50068	NM_133232	Pfkfb3
ES_H2AK119ub1_peak_1495	chr12	77505888	77506116	645	NM_008301	Hspa2
ES_H2AK119ub1_peak_3870	chr2	33485646	33486927	9745	NM_010725	Lmx1b
ES_H2AK119ub1_peak_7774	chr8	90888501	90888671	-2496	NM_012047	Brd7
ES_H2AK119ub1_peak_231	chr1	122237926	122238165	886	NM_207233	C1ql2
ES_H2AK119ub1_peak_1657	chr12	112657039	112657326	1526	NM_028807	Exoc3l4
ES_H2AK119ub1_peak_3366	chr18	61772704	61772893	-26509	NR_045420	Bvht
ES_H2AK119ub1_peak_1511	chr12	86517424	86517745	-652	NM_008827	Pgf
ES_H2AK119ub1_peak_3763	chr2	27355207	27355654	-15237	NM_080848	Wdr5
ES_H2AK119ub1_peak_8609	chrX	120334946	120335215	117948	NM_028426	Cldn34c1
ES_H2AK119ub1_peak_747	chr11	3036614	3037067	12810	NR_003518	Pisd-ps3
ES_H2AK119ub1_peak_7367	chr7	149840521	149840766	258	NR_030251	Mir483
ES_H2AK119ub1_peak_2203	chr14	49476779	49476983	-21667	NR_033783	4933429O19Rik
ES_H2AK119ub1_peak_6847	chr7	25738848	25739083	16129	NR_106013	Mir7046
ES_H2AK119ub1_peak_1168	chr11	98902465	98902715	16	NM_010517	Igfbp4
ES_H2AK119ub1_peak_5511	chr5	28424921	28425063	27040	NM_153526	Insig1
ES_H2AK119ub1_peak_6957	chr7	56211277	56211435	-3087	NM_175272	Nav2
ES_H2AK119ub1_peak_4732	chr4	21556992	21557137	56046	NM_001080771	Prdm13
ES_H2AK119ub1_peak_5231	chr4	139390644	139390824	-1851	NM_011039	Pax7
ES_H2AK119ub1_peak_7136	chr7	128723361	128723692	9824	NR_102286	4933432K03Rik
ES_H2AK119ub1_peak_192	chr1	93241796	93242335	-5585	NM_027551	Klhl30
ES_H2AK119ub1_peak_8203	chr9	42452433	42452600	-172207	NM_173038	Tbcel
ES_H2AK119ub1_peak_5053	chr4	129756255	129756612	-28367	NM_026441	Pef1
ES_H2AK119ub1_peak_4614	chr3	95311506	95311678	8460	NM_007802	Ctsk
ES_H2AK119ub1_peak_4299	chr2	164823638	164823971	30316	NM_020333	Slc12a5
ES_H2AK119ub1_peak_2930	chr17	8897260	8897412	-97274	NM_011866	Pde10a
ES_H2AK119ub1_peak_1811	chr13	37782020	37782589	-135603	NM_026830	Rreb1
ES_H2AK119ub1_peak_726	chr10	126183317	126183716	-36069	NR_105841	Mir378d
ES_H2AK119ub1_peak_5638	chr5	34341704	34341922	3180	NM_001001985	Nat8l
ES_H2AK119ub1_peak_2492	chr15	80162903	80163063	45315	NM_001044308	Cacna1i
ES_H2AK119ub1_peak_2807	chr16	28590487	28590751	9510	NR_030463	Mir690
ES_H2AK119ub1_peak_2648	chr15	98928256	98928651	-1462	NM_176835	Dnajc22
ES_H2AK119ub1_peak_957	chr11	71947946	71948399	1219	NM_001024927	Pitpnm3
ES_H2AK119ub1_peak_2485	chr15	79334648	79335162	766	NM_008427	Kcnj4
ES_H2AK119ub1_peak_6279	chr6	50577691	50578041	26526	NM_021892	Npvf
ES_H2AK119ub1_peak_8379	chr9	87369322	87369466	-219027	NM_199316	Cep162
ES_H2AK119ub1_peak_4485	chr2	180235430	180235820	944	NM_018766	Ntsr1
ES_H2AK119ub1_peak_6429	chr6	84529633	84529939	14018	NM_175475	Cyp26b1
ES_H2AK119ub1_peak_2665	chr15	100884352	100884824	242	NM_001214911	Fignl2
ES_H2AK119ub1_peak_6811	chr7	16759357	16759607	-1262	NM_008627	Meis3
ES_H2AK119ub1_peak_990	chr11	82202195	82202663	27	NM_023438	Tmem132e
ES_H2AK119ub1_peak_7504	chr7	150629464	150629708	17369	NM_009876	Cdkn1c
ES_H2AK119ub1_peak_4	chr1	10796604	10796742	-86647	NM_177834	Cpa6
ES_H2AK119ub1_peak_8397	chr9	98316329	98316514	-6959	NM_011254	Rbp1
ES_H2AK119ub1_peak_4627	chr3	103380554	103381333	894	NM_018800	Syt6
ES_H2AK119ub1_peak_3133	chr17	35576139	35576524	219	NM_001201460	H2-Q9
ES_H2AK119ub1_peak_2199	chr14	47504265	47504470	1727	NM_028966	Samd4
ES_H2AK119ub1_peak_7300	chr7	149342430	149342717	19337	NM_027844	Krtap5-2
ES_H2AK119ub1_peak_5134	chr4	136493606	136494252	18802	NM_007939	Epha8
ES_H2AK119ub1_peak_1218	chr11	103994293	103994702	402	NM_007762	Crhr1
ES_H2AK119ub1_peak_3337	chr18	48976740	48976916	-706115	NR_033785	1700044K03Rik
ES_H2AK119ub1_peak_5855	chr5	110953352	110953490	9479	NM_173766	A630023P12Rik
ES_H2AK119ub1_peak_2600	chr15	88897770	88897942	7700	NM_001002005	Panx2
ES_H2AK119ub1_peak_2799	chr16	21354153	21354356	-20825	NR_131983	Magef1
ES_H2AK119ub1_peak_6822	chr7	19681618	19682178	2005	NM_011383	Six5
ES_H2AK119ub1_peak_3568	chr19	40553609	40553779	-27806	NM_009166	Sorbs1
ES_H2AK119ub1_peak_361	chr1	173002582	173003552	-8284	NR_106103	Mir6546
ES_H2AK119ub1_peak_3764	chr2	27356967	27357247	-13560	NM_080848	Wdr5
ES_H2AK119ub1_peak_4145	chr2	127190044	127190427	1213	NM_009633	Adra2b
ES_H2AK119ub1_peak_2108	chr14	11882141	11882279	112339	NM_010210	Fhit
ES_H2AK119ub1_peak_6744	chr6	124723058	124723198	-3437	NM_013509	Eno2
ES_H2AK119ub1_peak_2805	chr16	26561425	26561638	-20260	NM_008364	Il1rap
ES_H2AK119ub1_peak_6154	chr5	148601987	148602143	-64501	NM_010228	Flt1
ES_H2AK119ub1_peak_7270	chr7	147106939	147107107	-22732	NM_009482	Utf1
ES_H2AK119ub1_peak_5587	chr5	33803434	33803977	-26966	NM_011320	Nkx1-1
ES_H2AK119ub1_peak_7685	chr8	57987647	57987823	398026	NM_175939	Adam29
ES_H2AK119ub1_peak_5133	chr4	136492798	136493298	19683	NM_007939	Epha8
ES_H2AK119ub1_peak_1958	chr13	57886630	57886814	122971	NM_009262	Spock1
ES_H2AK119ub1_peak_476	chr10	23808021	23808210	3985	NM_001010837	Taar8b
ES_H2AK119ub1_peak_4594	chr3	93083986	93084507	-39425	NM_133698	Hrnr
ES_H2AK119ub1_peak_3471	chr19	5541656	5541890	18802	NM_019935	Ovol1
ES_H2AK119ub1_peak_4131	chr2	120957408	120957564	-8678	NM_029475	Adal
ES_H2AK119ub1_peak_2952	chr17	15511274	15512477	912	NM_007865	Dll1
ES_H2AK119ub1_peak_2839	chr16	50507657	50507817	-18621	NR_040379	G730013B05Rik
ES_H2AK119ub1_peak_7142	chr7	130165719	130166079	51821	NM_011247	Rbbp6
ES_H2AK119ub1_peak_7758	chr8	87322273	87322703	1749	NM_010906	Nfix
ES_H2AK119ub1_peak_4630	chr3	104763953	104764688	307	NM_009520	Wnt2b
ES_H2AK119ub1_peak_2004	chr13	74666672	74666812	-35344	NM_146231	Zfp825
ES_H2AK119ub1_peak_6561	chr6	114447894	114448143	39502	NM_008285	Hrh1
ES_H2AK119ub1_peak_7972	chr8	123539197	123539335	67744	NR_045471	Fendrr
ES_H2AK119ub1_peak_258	chr1	134722283	134722469	-54556	NM_010732	Lrrn2
ES_H2AK119ub1_peak_511	chr10	52248599	52248848	16822	NM_009540	Zfa-ps
ES_H2AK119ub1_peak_3124	chr17	35458635	35458817	1223	NM_010390	H2-Q1
ES_H2AK119ub1_peak_8606	chrX	102861187	102861333	-98556	NM_030614	Fgf16
ES_H2AK119ub1_peak_5907	chr5	116101525	116101719	6040	NR_105997	Mir7030
ES_H2AK119ub1_peak_134	chr1	87487789	87488514	7234	NM_030194	Sp110
ES_H2AK119ub1_peak_4020	chr2	77133592	77133740	-15017	NM_175465	Sestd1
ES_H2AK119ub1_peak_8415	chr9	102369133	102369271	-39266	NM_024291	Ky
ES_H2AK119ub1_peak_4617	chr3	97266310	97266548	-51327	NM_146275	Olfr1402
ES_H2AK119ub1_peak_5269	chr4	145426999	145427258	6	NR_033612	Gm13238
ES_H2AK119ub1_peak_8525	chr9	120196379	120196652	-16676	NM_144557	Myrip
ES_H2AK119ub1_peak_6607	chr6	114495280	114495598	86923	NM_008285	Hrh1
ES_H2AK119ub1_peak_6899	chr7	38133009	38133176	421679	NM_172385	Zfp536
ES_H2AK119ub1_peak_6509	chr6	91773046	91773213	-15742	NM_001033353	Grip2
ES_H2AK119ub1_peak_6636	chr6	114525112	114525755	-67686	NM_028835	Atg7
ES_H2AK119ub1_peak_3051	chr17	27548800	27549114	53915	NR_106077	Mir7218
ES_H2AK119ub1_peak_3033	chr17	27464172	27464359	-1065	NR_106075	Mir7216
ES_H2AK119ub1_peak_6972	chr7	67011051	67011226	627	NR_033778	Snord116l1
ES_H2AK119ub1_peak_6701	chr6	114584434	114584765	-8520	NM_028835	Atg7
ES_H2AK119ub1_peak_6858	chr7	27085869	27086043	-6255	NM_009997	Cyp2a4
ES_H2AK119ub1_peak_4592	chr3	92057910	92058048	3410	NM_011468	Sprr2a1
ES_H2AK119ub1_peak_1232	chr11	109081708	109082110	-76226	NM_001085512	E030025P04Rik
ES_H2AK119ub1_peak_8191	chr9	32115162	32115760	36361	NM_010605	Kcnj5
ES_H2AK119ub1_peak_2321	chr15	6383317	6383497	-11926	NM_013485	C9
ES_H2AK119ub1_peak_4513	chr3	28603123	28603495	6484	NM_031197	Slc2a2
ES_H2AK119ub1_peak_4847	chr4	88449386	88449525	297	NM_001161609	Gm13285
ES_H2AK119ub1_peak_8544	chr9	121143325	121143593	42831	NM_177589	Ulk4
ES_H2AK119ub1_peak_3459	chr19	3318230	3318619	-4877	NM_013495	Cpt1a
ES_H2AK119ub1_peak_2070	chr14	5729329	5729514	-1699	NM_001256886	Gm3500
ES_H2AK119ub1_peak_8371	chr9	76318505	76318643	75037	NM_001045518	Fam83b
ES_H2AK119ub1_peak_4593	chr3	92294446	92294692	-4766	NM_009264	Sprr1a
ES_H2AK119ub1_peak_3885	chr2	33516008	33516160	19371	NM_177842	C130021I20Rik
ES_H2AK119ub1_peak_6162	chr6	5655936	5656118	-19612	NM_010063	Dync1i1
ES_H2AK119ub1_peak_6603	chr6	114492627	114492811	84203	NM_008285	Hrh1
ES_H2AK119ub1_peak_5378	chr4	153267960	153268180	56515	NR_040670	BC039966
ES_H2AK119ub1_peak_6869	chr7	29956770	29957333	1642	NM_182694	Ggn
ES_H2AK119ub1_peak_5345	chr4	151946461	151946819	94389	NM_153424	Nphp4
ES_H2AK119ub1_peak_5211	chr4	139333070	139333208	55744	NM_011039	Pax7
ES_H2AK119ub1_peak_5420	chr4	153761125	153761270	-87193	NM_001112744	Arhgef16
ES_H2AK119ub1_peak_1543	chr12	106434456	106434600	5273	NM_013772	Tcl1b3
ES_H2AK119ub1_peak_227	chr1	121780499	121780637	29177	NM_175106	Tmem177
ES_H2AK119ub1_peak_5778	chr5	67627120	67627262	-24613	NM_028975	Tmem33
ES_H2AK119ub1_peak_7478	chr7	150580845	150581297	-64516	NR_045842	4933417O13Rik
ES_H2AK119ub1_peak_1403	chr11	120957538	120957688	-15160	NM_145373	Sectm1a
ES_H2AK119ub1_peak_3959	chr2	70270029	70270244	-42844	NM_022435	Sp5
ES_H2AK119ub1_peak_1494	chr12	76929629	76929864	10441	NM_001005510	Syne2
ES_H2AK119ub1_peak_4186	chr2	147013775	147014098	776	NR_108091	6430503K07Rik
ES_H2AK119ub1_peak_1762	chr12	114165507	114165700	2103	NM_010588	Jag2
ES_H2AK119ub1_peak_8375	chr9	82628119	82628284	-95212	NM_022986	Irak1bp1
ES_H2AK119ub1_peak_7696	chr8	69384601	69384739	554	NM_001163564	Naf1
ES_H2AK119ub1_peak_955	chr11	71755694	71755832	-2139	NR_045942	4930401O10Rik
ES_H2AK119ub1_peak_3317	chr18	37892025	37892626	1517	NM_033577	Pcdhgb5
ES_H2AK119ub1_peak_5634	chr5	34324816	34325012	-1168	NM_001033458	Gm1673
ES_H2AK119ub1_peak_4604	chr3	93092870	93093069	-30702	NM_133698	Hrnr
ES_H2AK119ub1_peak_7005	chr7	81358796	81358934	-200297	NM_009181	St8sia2
ES_H2AK119ub1_peak_2964	chr17	24344789	24345978	949	NM_010947	Ntn3
ES_H2AK119ub1_peak_4664	chr3	108216333	108216634	1929	NM_017392	Celsr2
ES_H2AK119ub1_peak_3338	chr18	48977098	48977507	-705641	NR_033785	1700044K03Rik
ES_H2AK119ub1_peak_1763	chr12	114165939	114166109	1682	NM_010588	Jag2
ES_H2AK119ub1_peak_2985	chr17	25569724	25570235	749	NM_021415	Cacna1h
ES_H2AK119ub1_peak_409	chr1	186551361	186551818	4783	NM_008250	Hlx
ES_H2AK119ub1_peak_3115	chr17	34939347	34939705	1845	NM_009995	Cyp21a1
ES_H2AK119ub1_peak_1388	chr11	119872441	119872638	-3542	NR_037225	Mir3065
ES_H2AK119ub1_peak_1379	chr11	119035984	119036264	-20673	NR_105899	Mir6934
ES_H2AK119ub1_peak_7941	chr8	123097844	123098051	15028	NM_178856	Gins2
ES_H2AK119ub1_peak_7366	chr7	149837240	149837408	3577	NR_030251	Mir483
ES_H2AK119ub1_peak_4597	chr3	93085836	93085978	-37764	NM_133698	Hrnr
ES_H2AK119ub1_peak_6552	chr6	114343791	114343929	-4070	NM_008285	Hrh1
ES_H2AK119ub1_peak_4521	chr3	36344571	36344713	29804	NR_105976	Mir7009
ES_H2AK119ub1_peak_4553	chr3	67319622	67319859	-295	NM_001164763	Rarres1
ES_H2AK119ub1_peak_1644	chr12	112382205	112382389	-22284	NM_011632	Traf3
ES_H2AK119ub1_peak_6909	chr7	51565913	51566150	397	NM_001034115	Shank1
ES_H2AK119ub1_peak_4561	chr3	84283331	84283545	-25	NM_001033301	Fhdc1
ES_H2AK119ub1_peak_2738	chr16	12828945	12829271	17625	NR_040507	1700003L19Rik
ES_H2AK119ub1_peak_7638	chr8	24223347	24223719	-25969	NM_031158	Ank1
ES_H2AK119ub1_peak_717	chr10	121016593	121016755	7176	NM_019786	Tbk1
ES_H2AK119ub1_peak_2662	chr15	100854792	100854939	29965	NM_001214911	Fignl2
ES_H2AK119ub1_peak_6835	chr7	25424002	25424194	2509	NM_133743	Lypd3
ES_H2AK119ub1_peak_7406	chr7	150358988	150359353	66011	NM_008434	Kcnq1
ES_H2AK119ub1_peak_4616	chr3	95989962	95990100	4881	NM_022030	Sv2a
ES_H2AK119ub1_peak_2474	chr15	78548228	78548678	90	NM_183141	Elfn2
ES_H2AK119ub1_peak_178	chr1	91943665	91943833	-32597	NM_139152	Asb18
ES_H2AK119ub1_peak_3487	chr19	6454225	6454559	35654	NM_020253	Nrxn2
ES_H2AK119ub1_peak_6702	chr6	114586009	114586340	-6945	NM_028835	Atg7
ES_H2AK119ub1_peak_7967	chr8	123492652	123492800	114284	NR_045471	Fendrr
ES_H2AK119ub1_peak_8370	chr9	76108023	76108185	-46640	NM_205844	Gfral
ES_H2AK119ub1_peak_4531	chr3	51588237	51588428	123231	NM_174995	Mgst2
ES_H2AK119ub1_peak_5011	chr4	124664726	124665092	1235	NM_138683	Rspo1
ES_H2AK119ub1_peak_1991	chr13	73395542	73395747	-2301	NM_018885	Irx4
ES_H2AK119ub1_peak_7484	chr7	150599627	150600477	46903	NM_009876	Cdkn1c
ES_H2AK119ub1_peak_6709	chr6	115909611	115909818	14765	NM_138311	H1foo
ES_H2AK119ub1_peak_7404	chr7	150350951	150351098	57865	NM_008434	Kcnq1
ES_H2AK119ub1_peak_1399	chr11	120167650	120167928	40938	NR_105900	Mir6935
ES_H2AK119ub1_peak_5298	chr4	150504468	150504606	40858	NM_001308446	Gm13090
ES_H2AK119ub1_peak_4763	chr4	44716377	44716841	937	NR_073462	5730488B01Rik
ES_H2AK119ub1_peak_5694	chr5	35747527	35747853	15924	NM_010445	Hmx1
ES_H2AK119ub1_peak_4803	chr4	48061870	48062008	-2179	NM_015743	Nr4a3
ES_H2AK119ub1_peak_6432	chr6	84532690	84533040	10939	NM_175475	Cyp26b1
ES_H2AK119ub1_peak_6694	chr6	114578737	114579038	-14232	NM_028835	Atg7
ES_H2AK119ub1_peak_4027	chr2	84725348	84725494	1428	NM_199223	Rtn4rl2
ES_H2AK119ub1_peak_1892	chr13	55042265	55042629	-8325	NM_153131	Unc5a
ES_H2AK119ub1_peak_4308	chr2	165007431	165007638	52703	NM_174988	Cdh22
ES_H2AK119ub1_peak_7424	chr7	150383409	150384190	90640	NM_008434	Kcnq1
ES_H2AK119ub1_peak_5467	chr4	154416556	154417540	-24091	NM_001042407	Pex10
ES_H2AK119ub1_peak_3203	chr17	80325007	80325176	-29628	NM_019717	Atl2
ES_H2AK119ub1_peak_2550	chr15	84269287	84269479	7657	NM_001163145	1810041L15Rik
ES_H2AK119ub1_peak_3720	chr2	19367351	19367672	221	NM_018809	Ptf1a
ES_H2AK119ub1_peak_3738	chr2	25465092	25465756	-1458	NM_001024616	Rabl6
ES_H2AK119ub1_peak_5181	chr4	137418928	137419165	894	NM_199307	Ece1
ES_H2AK119ub1_peak_5695	chr5	35756436	35756801	24852	NM_010445	Hmx1
ES_H2AK119ub1_peak_4605	chr3	93093652	93094807	-29442	NM_133698	Hrnr
ES_H2AK119ub1_peak_1564	chr12	109154935	109155169	86572	NM_021399	Bcl11b
ES_H2AK119ub1_peak_8230	chr9	44523292	44523442	19914	NM_153537	Phldb1
ES_H2AK119ub1_peak_4127	chr2	119159651	119159947	-7866	NR_030683	Gm14207
ES_H2AK119ub1_peak_2293	chr14	70968191	70968427	-9345	NM_153136	Nudt18
ES_H2AK119ub1_peak_7351	chr7	149763397	149763788	459	NR_001592	H19
ES_H2AK119ub1_peak_6923	chr7	51876484	51876839	30405	NM_008422	Kcnc3
ES_H2AK119ub1_peak_2933	chr17	11985943	11986133	90017	NR_045808	D17Ertd648e
ES_H2AK119ub1_peak_2371	chr15	73671238	73671461	-1248	NM_001033365	Mroh5
ES_H2AK119ub1_peak_6395	chr6	83404920	83405313	1270	NM_183138	Tet3
ES_H2AK119ub1_peak_5299	chr4	150603931	150604308	140440	NM_001308446	Gm13090
ES_H2AK119ub1_peak_3926	chr2	38397230	38397412	29925	NM_021606	Nek6
ES_H2AK119ub1_peak_972	chr11	75779161	75779423	-34122	NM_198637	1700016K19Rik
ES_H2AK119ub1_peak_2305	chr14	87734703	87734895	-81591	NM_172605	Tdrd3
ES_H2AK119ub1_peak_4300	chr2	164922013	164922239	-5876	NR_033448	1700025C18Rik
ES_H2AK119ub1_peak_5590	chr5	33806708	33807155	-30192	NM_011320	Nkx1-1
ES_H2AK119ub1_peak_5209	chr4	139317762	139317919	71043	NM_011039	Pax7
ES_H2AK119ub1_peak_1268	chr11	114296094	114296515	13870	NM_177008	4932435O22Rik
ES_H2AK119ub1_peak_1285	chr11	116084042	116084695	7052	NR_004853	Cdk3-ps
ES_H2AK119ub1_peak_5851	chr5	108154513	108154976	81	NM_010278	Gfi1
ES_H2AK119ub1_peak_1289	chr11	116273659	116273810	612	NM_027258	Rnf157
ES_H2AK119ub1_peak_3432	chr18	80904309	80904648	434	NM_016791	Nfatc1
ES_H2AK119ub1_peak_5132	chr4	136491698	136492016	20874	NM_007939	Epha8
ES_H2AK119ub1_peak_7573	chr8	9772498	9772666	-1425	NM_173446	Fam155a
ES_H2AK119ub1_peak_145	chr1	87506387	87506998	-6226	NM_030194	Sp110
ES_H2AK119ub1_peak_2252	chr14	64649581	64650311	38678	NM_146246	Rp1l1
ES_H2AK119ub1_peak_4727	chr4	9050957	9051101	-145435	NM_028940	Clvs1
ES_H2AK119ub1_peak_5130	chr4	136487290	136487799	25187	NM_007939	Epha8
ES_H2AK119ub1_peak_7510	chr7	150644796	150646570	1272	NM_009876	Cdkn1c
ES_H2AK119ub1_peak_4705	chr3	144616326	144616468	-20904	NM_001033199	Clca4b
ES_H2AK119ub1_peak_5418	chr4	153714811	153714997	-40900	NM_001112744	Arhgef16
ES_H2AK119ub1_peak_7001	chr7	78934430	78934568	-120082	NR_130995	4930441H08Rik
ES_H2AK119ub1_peak_798	chr11	21902779	21903043	-1257	NM_011023	Otx1
ES_H2AK119ub1_peak_8053	chr8	124783772	124784145	-22083	NM_009569	Zfpm1
ES_H2AK119ub1_peak_3848	chr2	33432422	33432830	63405	NM_010725	Lmx1b
ES_H2AK119ub1_peak_6043	chr5	136707541	136707848	13116	NM_018825	Sh2b2
ES_H2AK119ub1_peak_496	chr10	42311699	42312380	-8645	NM_152229	Nr2e1
ES_H2AK119ub1_peak_5774	chr5	67493137	67493499	-2953	NM_008888	Phox2b
ES_H2AK119ub1_peak_7179	chr7	137408605	137409511	1264	NM_010207	Fgfr2
ES_H2AK119ub1_peak_6091	chr5	140385100	140385534	1420	NM_175522	Elfn1
ES_H2AK119ub1_peak_5602	chr5	33902368	33903064	69568	NM_178390	Fam53a
ES_H2AK119ub1_peak_5369	chr4	153166101	153166455	158307	NR_040670	BC039966
ES_H2AK119ub1_peak_3600	chr19	44633890	44634138	-3330	NM_176958	Hif1an
ES_H2AK119ub1_peak_5615	chr5	33926241	33926563	45882	NM_178390	Fam53a
ES_H2AK119ub1_peak_8283	chr9	56575588	56575798	-42633	NM_181074	Lingo1
ES_H2AK119ub1_peak_1404	chr11	120978864	120979154	982	NM_027622	Tex19.2
ES_H2AK119ub1_peak_1250	chr11	113853455	113853616	73730	NM_172800	Sdk2
ES_H2AK119ub1_peak_4185	chr2	147013197	147013386	131	NR_108091	6430503K07Rik
ES_H2AK119ub1_peak_2419	chr15	75920602	75921060	-388	NM_144847	Nrbp2
ES_H2AK119ub1_peak_2842	chr16	56164792	56164983	-39539	NM_174876	Impg2
ES_H2AK119ub1_peak_5347	chr4	152025005	152025163	-46565	NM_001033414	Gm833
ES_H2AK119ub1_peak_512	chr10	52249538	52249851	15851	NM_009540	Zfa-ps
ES_H2AK119ub1_peak_2768	chr16	18578350	18578721	8527	NM_011532	Tbx1
ES_H2AK119ub1_peak_4459	chr2	179757549	179757977	-1929	NM_177727	Lsm14b
ES_H2AK119ub1_peak_5317	chr4	151502344	151502722	501	NM_019585	Espn
ES_H2AK119ub1_peak_6989	chr7	75304196	75304334	104854	NM_030101	Pgpep1l
ES_H2AK119ub1_peak_4317	chr2	165077823	165078150	-17749	NM_174988	Cdh22
ES_H2AK119ub1_peak_7465	chr7	150561439	150561738	-45033	NR_045842	4933417O13Rik
ES_H2AK119ub1_peak_4958	chr4	119700369	119700670	-133292	NM_007902	Edn2
ES_H2AK119ub1_peak_7110	chr7	112912610	112912749	-11930	NM_009906	Tpp1
ES_H2AK119ub1_peak_6247	chr6	47717254	47717403	-14404	NR_002841	Rn4.5s
ES_H2AK119ub1_peak_7419	chr7	150379410	150380063	86577	NM_008434	Kcnq1
ES_H2AK119ub1_peak_8034	chr8	124440092	124440239	8432	NM_001033485	BC048644
ES_H2AK119ub1_peak_5402	chr4	153603091	153603239	58343	NM_172273	Megf6
ES_H2AK119ub1_peak_283	chr1	137801024	137801219	14663	NM_019645	Pkp1
ES_H2AK119ub1_peak_6368	chr6	71996280	71996490	-3863	NR_046180	9130221F21Rik
ES_H2AK119ub1_peak_5825	chr5	102095558	102095724	-1911	NM_144955	Nkx6-1
ES_H2AK119ub1_peak_4932	chr4	115607699	115608007	4678	NM_130865	Dmbx1
ES_H2AK119ub1_peak_1461	chr12	55169379	55169985	135179	NM_028133	Egln3
ES_H2AK119ub1_peak_930	chr11	68199778	68200016	431	NM_008744	Ntn1
ES_H2AK119ub1_peak_251	chr1	134028122	134028260	8071	NM_008795	Cdk18
ES_H2AK119ub1_peak_6345	chr6	52999561	52999732	18972	NM_173406	Jazf1
ES_H2AK119ub1_peak_480	chr10	39654324	39654489	-7677	NM_001163503	Mfsd4b2
ES_H2AK119ub1_peak_3612	chr19	44830038	44830338	-1696	NM_011037	Pax2
ES_H2AK119ub1_peak_6647	chr6	114536914	114537052	-56136	NM_028835	Atg7
ES_H2AK119ub1_peak_4582	chr3	87827578	87827718	3785	NM_022031	Hapln2
ES_H2AK119ub1_peak_4865	chr4	106295543	106295946	690	NM_177667	Ttc22
ES_H2AK119ub1_peak_4148	chr2	127306590	127307039	1421	NM_019789	Kcnip3
ES_H2AK119ub1_peak_7772	chr8	90797612	90797821	1414	NM_007406	Adcy7
ES_H2AK119ub1_peak_4249	chr2	158434983	158435230	1353	NR_040358	Gm14204
ES_H2AK119ub1_peak_2580	chr15	85411374	85411666	-52	NR_040433	AU022754
ES_H2AK119ub1_peak_7530	chr7	151146594	151146732	27643	NR_105830	Mir6404
ES_H2AK119ub1_peak_8453	chr9	108010259	108010802	-13719	NM_146226	Apeh
ES_H2AK119ub1_peak_6733	chr6	118325538	118325813	43760	NM_194339	Bms1
ES_H2AK119ub1_peak_6507	chr6	91746094	91746395	11143	NM_001033353	Grip2
ES_H2AK119ub1_peak_4460	chr2	179758271	179758523	-1295	NM_177727	Lsm14b
ES_H2AK119ub1_peak_2723	chr16	7027463	7027679	-42357	NM_021477	Rbfox1
ES_H2AK119ub1_peak_2388	chr15	74394819	74395148	48357	NM_174991	Adgrb1
ES_H2AK119ub1_peak_8202	chr9	40685599	40686129	3654	NM_178245	Bsx
ES_H2AK119ub1_peak_8465	chr9	110227822	110227988	-7887	NM_001001144	Scap
ES_H2AK119ub1_peak_4731	chr4	19656885	19657041	-20812	NM_177327	Wwp1
ES_H2AK119ub1_peak_3610	chr19	44827942	44828080	-3873	NM_011037	Pax2
ES_H2AK119ub1_peak_2816	chr16	34574301	34574540	-60307	NM_177357	Kalrn
ES_H2AK119ub1_peak_4473	chr2	180119410	180119578	-815	NR_045331	Mir1a-1hg
ES_H2AK119ub1_peak_2853	chr16	89940010	89940310	20912	NM_009384	Tiam1
ES_H2AK119ub1_peak_3081	chr17	30022925	30023383	1673	NM_001081160	Mdga1
ES_H2AK119ub1_peak_72	chr1	75445409	75445989	-1386	NM_183022	Asic4
ES_H2AK119ub1_peak_3946	chr2	52531085	52531344	164	NM_146123	Cacnb4
ES_H2AK119ub1_peak_1959	chr13	58008065	58008312	1505	NM_009262	Spock1
ES_H2AK119ub1_peak_6460	chr6	86833310	86833448	33868	NM_177762	Aak1
ES_H2AK119ub1_peak_1937	chr13	56396348	56397007	1235	NM_019568	Cxcl14
ES_H2AK119ub1_peak_4395	chr2	170520971	170521227	-36208	NM_029761	Dok5
ES_H2AK119ub1_peak_2380	chr15	74325811	74325951	-7805	NR_144499	Gm32168
ES_H2AK119ub1_peak_3213	chr17	83621016	83621645	6707	NM_134117	Pkdcc
ES_H2AK119ub1_peak_7868	chr8	112166966	112167107	28619	NM_181544	Pkd1l3
ES_H2AK119ub1_peak_6913	chr7	51608575	51609365	21430	NM_027049	1700008O03Rik
ES_H2AK119ub1_peak_4154	chr2	129525958	129526235	-422	NM_018863	Pdyn
ES_H2AK119ub1_peak_3555	chr19	30105590	30105777	680	NM_144873	Uhrf2
ES_H2AK119ub1_peak_7970	chr8	123518231	123518474	88658	NR_045471	Fendrr
ES_H2AK119ub1_peak_4386	chr2	168995891	168996034	192193	NR_040326	1700017J07Rik
ES_H2AK119ub1_peak_2207	chr14	55259113	55259294	998	NM_199470	Cdh24
ES_H2AK119ub1_peak_8056	chr8	124796052	124796239	-9896	NM_009569	Zfpm1
ES_H2AK119ub1_peak_7455	chr7	150544910	150545191	-28495	NR_045842	4933417O13Rik
ES_H2AK119ub1_peak_2995	chr17	25656367	25656800	-22350	NM_011425	Sstr5
ES_H2AK119ub1_peak_1877	chr13	53601593	53601876	-33585	NM_013601	Msx2
ES_H2AK119ub1_peak_7724	chr8	74047676	74048488	-12414	NM_032398	Plvap
ES_H2AK119ub1_peak_3973	chr2	72647686	72647974	3944	NR_102348	6430710C18Rik
ES_H2AK119ub1_peak_1277	chr11	115127817	115128270	514	NM_010350	Grin2c
ES_H2AK119ub1_peak_2296	chr14	79655919	79656058	-8814	NM_001033215	Zfp957
ES_H2AK119ub1_peak_3677	chr19	56708634	56708772	85952	NM_025811	Nhlrc2
ES_H2AK119ub1_peak_6877	chr7	35596050	35596208	1601	NM_175140	Chst8
ES_H2AK119ub1_peak_7561	chr7	151949893	151950048	-25473	NM_178642	Ano1
ES_H2AK119ub1_peak_777	chr11	5642960	5643098	-1850	NM_178623	Urgcp
ES_H2AK119ub1_peak_2276	chr14	70575758	70576075	706	NM_145978	Pdlim2
ES_H2AK119ub1_peak_2980	chr17	25525041	25525329	17687	NM_012034	Tpsg1
ES_H2AK119ub1_peak_230	chr1	122200057	122200232	-32485	NM_133186	Steap3
ES_H2AK119ub1_peak_8474	chr9	110646566	110646812	-499	NM_011199	Pth1r
ES_H2AK119ub1_peak_4441	chr2	179047809	179047976	-101749	NM_026596	4930591A17Rik
ES_H2AK119ub1_peak_3172	chr17	47230847	47231023	-46956	NM_172622	Trerf1
ES_H2AK119ub1_peak_8519	chr9	119487785	119488170	157	NM_021544	Scn5a
ES_H2AK119ub1_peak_6584	chr6	114469835	114470189	61496	NM_008285	Hrh1
ES_H2AK119ub1_peak_1389	chr11	119872987	119873308	-2934	NR_037225	Mir3065
ES_H2AK119ub1_peak_92	chr1	78213537	78213741	-19928	NM_008781	Pax3
ES_H2AK119ub1_peak_1480	chr12	66296853	66297259	-23489	NM_172578	Mis18bp1
ES_H2AK119ub1_peak_6413	chr6	84051057	84051197	81747	NM_021469	Dysf
ES_H2AK119ub1_peak_4820	chr4	62878683	62878928	2359	NM_025685	Col27a1
ES_H2AK119ub1_peak_2338	chr15	27974911	27975052	-19378	NM_001081302	Trio
ES_H2AK119ub1_peak_7146	chr7	132060613	132060779	-208247	NR_045907	3100003L05Rik
ES_H2AK119ub1_peak_3521	chr19	10472698	10473084	9311	NM_018801	Syt7
ES_H2AK119ub1_peak_6238	chr6	47705343	47705500	-2497	NR_002841	Rn4.5s
ES_H2AK119ub1_peak_5386	chr4	153486870	153487010	-15658	NM_011642	Trp73
ES_H2AK119ub1_peak_2149	chr14	28341410	28341616	-19867	NM_177111	Ccdc66
ES_H2AK119ub1_peak_6893	chr7	36030497	36030774	-30271	NM_001024707	Lrp3
ES_H2AK119ub1_peak_5309	chr4	150995686	150995931	240069	NM_001081557	Camta1
ES_H2AK119ub1_peak_2925	chr17	8534668	8535157	1308	NM_178774	Prr18
ES_H2AK119ub1_peak_6605	chr6	114493340	114493609	84958	NM_008285	Hrh1
ES_H2AK119ub1_peak_7529	chr7	151141821	151141987	22884	NR_105830	Mir6404
ES_H2AK119ub1_peak_836	chr11	36007006	36007180	-213502	NM_170779	Wwc1
ES_H2AK119ub1_peak_5830	chr5	104055118	104055258	3234	NM_029415	Slc10a6
ES_H2AK119ub1_peak_506	chr10	45007753	45007907	-1281	NM_024286	Popdc3
ES_H2AK119ub1_peak_3376	chr18	66542545	66542921	-75525	NM_021451	Pmaip1
ES_H2AK119ub1_peak_2091	chr14	7259422	7259689	-139831	NM_001270812	LOC100861615
ES_H2AK119ub1_peak_6777	chr6	129046189	129046332	4661	NM_153506	Clec2e
ES_H2AK119ub1_peak_4706	chr3	145362347	145362521	-49485	NM_010516	Cyr61
ES_H2AK119ub1_peak_2372	chr15	73671652	73672006	-1728	NM_001033365	Mroh5
ES_H2AK119ub1_peak_181	chr1	92343222	92343762	-156508	NM_133805	Cops8
ES_H2AK119ub1_peak_1322	chr11	118387005	118387159	48808	NM_172573	Engase
ES_H2AK119ub1_peak_2809	chr16	30137589	30137727	72215	NM_008235	Hes1
ES_H2AK119ub1_peak_4212	chr2	151867204	151867374	-39976	NM_001160410	Scrt2
ES_H2AK119ub1_peak_7466	chr7	150562019	150562387	-45648	NR_045842	4933417O13Rik
ES_H2AK119ub1_peak_2059	chr14	4777813	4778128	-196211	NM_001242945	Gm3264
ES_H2AK119ub1_peak_4702	chr3	136685822	136685960	-318151	NM_016885	Emcn
ES_H2AK119ub1_peak_2077	chr14	6119251	6119579	121222	NM_001270812	LOC100861615
ES_H2AK119ub1_peak_6795	chr6	146350590	146350857	100022	NM_010586	Itpr2
ES_H2AK119ub1_peak_2330	chr15	27604618	27604958	6509	NM_198301	Fam105a
ES_H2AK119ub1_peak_8395	chr9	95305697	95305901	1890	NM_018763	Chst2
ES_H2AK119ub1_peak_3168	chr17	46613546	46613701	11001	NM_175351	Ttbk1
ES_H2AK119ub1_peak_3392	chr18	76169967	76170263	88010	NR_045365	2900057B20Rik
ES_H2AK119ub1_peak_7312	chr7	149489424	149489882	246	NM_015809	Krtap5-4
ES_H2AK119ub1_peak_1558	chr12	108705684	108705839	267937	NR_045973	4930465M20Rik
ES_H2AK119ub1_peak_1947	chr13	56772199	56772537	-32003	NM_008541	Smad5
ES_H2AK119ub1_peak_8635	chrX	166427306	166427449	-10528	NM_001039559	G530011O06Rik
ES_H2AK119ub1_peak_4022	chr2	78002229	78002368	-75406	NM_177843	Gm14461
ES_H2AK119ub1_peak_1029	chr11	84562552	84562702	-28693	NR_046197	1700109G15Rik
ES_H2AK119ub1_peak_2197	chr14	45290639	45291172	53757	NM_001162954	Gm8267
ES_H2AK119ub1_peak_2072	chr14	5731081	5731255	48	NM_001256886	Gm3500
ES_H2AK119ub1_peak_2279	chr14	70604831	70605944	442	NM_011366	Sorbs3
ES_H2AK119ub1_peak_5579	chr5	33796167	33796310	-19499	NM_011320	Nkx1-1
ES_H2AK119ub1_peak_1294	chr11	116511114	116511288	4426	NM_030206	Cygb
ES_H2AK119ub1_peak_1751	chr12	114016829	114016979	18038	NM_178911	Pld4
ES_H2AK119ub1_peak_7847	chr8	106632232	106632435	-2560	NR_131138	Gm29682
ES_H2AK119ub1_peak_7408	chr7	150360941	150361081	67852	NM_008434	Kcnq1
ES_H2AK119ub1_peak_7643	chr8	25163973	25164171	383939	NM_177086	Zmat4
ES_H2AK119ub1_peak_2732	chr16	10886449	10886803	28264	NR_131135	Gm21859
ES_H2AK119ub1_peak_4326	chr2	165297541	165298134	860	NM_054055	Slc13a3
ES_H2AK119ub1_peak_3297	chr18	32859359	32859580	-115568	NM_021367	Tslp
ES_H2AK119ub1_peak_2437	chr15	76392994	76393150	-13717	NM_172960	Adck5
ES_H2AK119ub1_peak_426	chr1	191167766	191167910	233	NM_010607	Kcnk2
ES_H2AK119ub1_peak_3031	chr17	27453034	27453333	857	NR_106073	Mir7214
ES_H2AK119ub1_peak_6629	chr6	114517338	114517504	-75698	NM_028835	Atg7
ES_H2AK119ub1_peak_6216	chr6	47619492	47619815	-1563	NR_002841	Rn4.5s
ES_H2AK119ub1_peak_3060	chr17	27576013	27576169	64387	NM_001013385	Grm4
ES_H2AK119ub1_peak_1243	chr11	113477624	113477807	-3080	NM_009217	Sstr2
ES_H2AK119ub1_peak_4117	chr2	119144692	119145114	-6617	NM_019454	Dll4
ES_H2AK119ub1_peak_6489	chr6	89186550	89186724	-20464	NM_201356	Gm839
ES_H2AK119ub1_peak_3503	chr19	6924052	6924328	8511	NM_198008	Ccdc88b
ES_H2AK119ub1_peak_1084	chr11	95000330	95000482	-5961	NR_040279	Dlx4os
ES_H2AK119ub1_peak_1746	chr12	113918307	113918681	1443	NM_001100460	Zbtb42
ES_H2AK119ub1_peak_5363	chr4	152854532	152854801	2273	NM_001099299	Ajap1
ES_H2AK119ub1_peak_6782	chr6	136277787	136277925	299	NM_001142734	Gm8994
ES_H2AK119ub1_peak_5040	chr4	128400202	128400418	-4505	NM_018774	Phc2
ES_H2AK119ub1_peak_4175	chr2	133786907	133787090	396554	NR_037273	Mir3090
ES_H2AK119ub1_peak_2307	chr14	106881313	106881655	4253	NR_045938	1700128A07Rik
ES_H2AK119ub1_peak_8532	chr9	121132185	121132434	53981	NM_177589	Ulk4
ES_H2AK119ub1_peak_6579	chr6	114464698	114464985	56325	NM_008285	Hrh1
ES_H2AK119ub1_peak_362	chr1	173004446	173004748	-9814	NR_106103	Mir6546
ES_H2AK119ub1_peak_2425	chr15	76008343	76008980	17479	NM_011117	Plec
ES_H2AK119ub1_peak_8540	chr9	121140105	121140551	45962	NM_177589	Ulk4
ES_H2AK119ub1_peak_4545	chr3	59849087	59849228	13447	NM_023383	Aadac
ES_H2AK119ub1_peak_6783	chr6	136765220	136765490	8586	NM_177688	H2afj
ES_H2AK119ub1_peak_1662	chr12	112681460	112682071	893	NM_009396	Tnfaip2
ES_H2AK119ub1_peak_1150	chr11	97000194	97000942	7165	NR_106094	Mir7235
ES_H2AK119ub1_peak_1767	chr12	114573541	114573714	149513	NM_153776	Tmem121
ES_H2AK119ub1_peak_2377	chr15	74170931	74171154	147034	NR_144499	Gm32168
ES_H2AK119ub1_peak_3145	chr17	36247143	36247394	1353	NM_001271005	H2-T-ps
ES_H2AK119ub1_peak_2913	chr17	6466173	6466402	-16145	NM_001045538	Tmem181b-ps
ES_H2AK119ub1_peak_2962	chr17	24035697	24035841	80	NM_001039238	Dcpp2
ES_H2AK119ub1_peak_466	chr10	20595452	20595612	-76821	NM_026203	Ahi1
ES_H2AK119ub1_peak_124	chr1	85272031	85272174	-4961	NM_175219	C130026I21Rik
ES_H2AK119ub1_peak_2100	chr14	8007469	8007717	-546	NM_001270812	LOC100861615
ES_H2AK119ub1_peak_3037	chr17	27471769	27472350	6729	NR_106075	Mir7216
ES_H2AK119ub1_peak_113	chr1	85108143	85108300	-1793	NM_213615	A530032D15Rik
ES_H2AK119ub1_peak_4769	chr4	45206364	45206537	8672	NM_001081172	Frmpd1
ES_H2AK119ub1_peak_128	chr1	85282736	85283123	-15788	NM_175219	C130026I21Rik
ES_H2AK119ub1_peak_5380	chr4	153298021	153298190	26480	NR_040670	BC039966
ES_H2AK119ub1_peak_6657	chr6	114544807	114545107	-48162	NM_028835	Atg7
ES_H2AK119ub1_peak_7708	chr8	72975590	72975738	-12192	NM_001004062	Crtc1
ES_H2AK119ub1_peak_2623	chr15	97695156	97695324	-20307	NM_019572	Hdac7
ES_H2AK119ub1_peak_4538	chr3	53908530	53908696	-51366	NM_016984	Trpc4
ES_H2AK119ub1_peak_4642	chr3	107339505	107339788	18345	NM_026261	Ubl4b
ES_H2AK119ub1_peak_2106	chr14	11809630	11809911	184779	NM_010210	Fhit
ES_H2AK119ub1_peak_6787	chr6	143413160	143413321	186568	NR_045732	1700060C16Rik
ES_H2AK119ub1_peak_4750	chr4	41884862	41885201	40822	NM_178649	4933409K07Rik
ES_H2AK119ub1_peak_2351	chr15	40906663	40906831	-372281	NM_130885	Oxr1
ES_H2AK119ub1_peak_7126	chr7	120847153	120847339	-62266	NM_145584	Spon1
ES_H2AK119ub1_peak_2906	chr17	5741492	5741653	-57085	NR_045079	3300005D01Rik
ES_H2AK119ub1_peak_1170	chr11	98976671	98976839	-26135	NM_172564	Tns4
ES_H2AK119ub1_peak_2848	chr16	69866457	69866616	-2547	NM_173069	Speer2
ES_H2AK119ub1_peak_6157	chr5	149718715	149719042	21345	NM_153572	Katnal1
ES_H2AK119ub1_peak_2588	chr15	85909929	85910067	20841	NM_172611	Gramd4
ES_H2AK119ub1_peak_5479	chr5	14974518	14974656	4312	NM_001281514	Gm10354
ES_H2AK119ub1_peak_2107	chr14	11879935	11880315	114424	NM_010210	Fhit
ES_H2AK119ub1_peak_3759	chr2	27020381	27020519	-577	NM_138942	Dbh
ES_H2AK119ub1_peak_8207	chr9	43134419	43134631	15679	NM_023655	Trim29
ES_H2AK119ub1_peak_6599	chr6	114488481	114488635	80042	NM_008285	Hrh1
ES_H2AK119ub1_peak_4397	chr2	172309152	172309350	11197	NM_029608	Fam209
ES_H2AK119ub1_peak_5105	chr4	134549407	134549548	62582	NM_026780	Syf2
ES_H2AK119ub1_peak_2066	chr14	5352631	5352786	86041	NM_001256885	Gm3488
ES_H2AK119ub1_peak_7496	chr7	150617329	150617877	29352	NM_009876	Cdkn1c
ES_H2AK119ub1_peak_6720	chr6	116192119	116192334	-22011	NM_001081317	Zfand4
ES_H2AK119ub1_peak_7509	chr7	150642238	150642425	4624	NM_009876	Cdkn1c
ES_H2AK119ub1_peak_4784	chr4	46781199	46781337	-118197	NM_198664	Tbc1d2
ES_H2AK119ub1_peak_2212	chr14	55591684	55591924	2809	NR_030607	Mir208b
ES_H2AK119ub1_peak_7340	chr7	149693455	149693637	-870	NR_033261	Prr33
ES_H2AK119ub1_peak_2875	chr16	91455151	91455505	-10021	NR_077219	A930006K02Rik
ES_H2AK119ub1_peak_3404	chr18	77099603	77099755	4535	NM_001109743	Skor2
ES_H2AK119ub1_peak_6064	chr5	140016448	140016619	-3319	NM_013702	Uncx
ES_H2AK119ub1_peak_1066	chr11	94278102	94278300	-23911	NM_029600	Abcc3
ES_H2AK119ub1_peak_253	chr1	134529280	134529782	9904	NM_182716	Nfasc
ES_H2AK119ub1_peak_5735	chr5	38208486	38208993	-3064	NR_027920	Msx1os
ES_H2AK119ub1_peak_8410	chr9	99775480	99775874	912	NM_011440	Sox14
ES_H2AK119ub1_peak_7965	chr8	123473741	123473956	133162	NR_045471	Fendrr
ES_H2AK119ub1_peak_7441	chr7	150514986	150515662	1231	NR_045842	4933417O13Rik
ES_H2AK119ub1_peak_7407	chr7	150360512	150360798	67496	NM_008434	Kcnq1
ES_H2AK119ub1_peak_1737	chr12	113759645	113759852	-10377	NM_178915	Tmem179
ES_H2AK119ub1_peak_3658	chr19	48107941	48108094	95815	NM_001163267	Cfap58
ES_H2AK119ub1_peak_3851	chr2	33437987	33438935	57570	NM_010725	Lmx1b
ES_H2AK119ub1_peak_6170	chr6	6828658	6829024	3227	NM_010056	Dlx5
ES_H2AK119ub1_peak_2991	chr17	25624030	25624546	9945	NM_011425	Sstr5
ES_H2AK119ub1_peak_7341	chr7	149698049	149698397	-5547	NR_033261	Prr33
ES_H2AK119ub1_peak_4377	chr2	168037337	168037486	-4799	NM_009628	Adnp
ES_H2AK119ub1_peak_6687	chr6	114572233	114572560	-20723	NM_028835	Atg7
ES_H2AK119ub1_peak_4626	chr3	103379079	103379347	8	NM_018800	Syt6
ES_H2AK119ub1_peak_1048	chr11	86377932	86378274	19557	NR_029738	Mir21a
ES_H2AK119ub1_peak_1331	chr11	118431920	118433097	94234	NM_172573	Engase
ES_H2AK119ub1_peak_4690	chr3	128918572	128918842	1857	NM_011098	Pitx2
ES_H2AK119ub1_peak_6939	chr7	53354174	53354601	1220	NM_010602	Kcnj11
ES_H2AK119ub1_peak_1080	chr11	94880726	94880963	9651	NM_146025	Samd14
ES_H2AK119ub1_peak_6864	chr7	29251925	29252244	14827	NM_030562	Lrfn1
ES_H2AK119ub1_peak_2465	chr15	78527445	78527641	21000	NM_183141	Elfn2
ES_H2AK119ub1_peak_2516	chr15	83480738	83480991	-55277	NM_183017	Ttll12
ES_H2AK119ub1_peak_7614	chr8	13435341	13435494	-42	NM_001143671	Tmem255b
ES_H2AK119ub1_peak_1612	chr12	110664075	110664352	-26820	NM_010052	Dlk1
ES_H2AK119ub1_peak_4482	chr2	180227833	180228054	-6738	NM_018766	Ntsr1
ES_H2AK119ub1_peak_7626	chr8	15011529	15011749	614	NM_029116	Kbtbd11
ES_H2AK119ub1_peak_66	chr1	75406531	75406747	9979	NM_007463	Speg
ES_H2AK119ub1_peak_7958	chr8	123432427	123432686	170017	NM_008320	Irf8
ES_H2AK119ub1_peak_6012	chr5	129296716	129296935	54704	NM_021311	Piwil1
ES_H2AK119ub1_peak_214	chr1	94996873	94997313	1358	NM_008440	Kif1a
ES_H2AK119ub1_peak_2270	chr14	70475378	70476142	-1492	NM_018781	Egr3
ES_H2AK119ub1_peak_1160	chr11	98246178	98246680	1304	NM_011540	Tcap
ES_H2AK119ub1_peak_1145	chr11	96229123	96229290	2134	NM_008266	Hoxb1
ES_H2AK119ub1_peak_4458	chr2	179755786	179755926	-3836	NM_177727	Lsm14b
ES_H2AK119ub1_peak_7137	chr7	128879126	128879296	1218	NM_011326	Scnn1g
ES_H2AK119ub1_peak_3318	chr18	37902658	37903062	1112	NM_033578	Pcdhgb6
ES_H2AK119ub1_peak_2399	chr15	75531760	75531949	-2864	NM_008164	Rhpn1
ES_H2AK119ub1_peak_8598	chrX	71281087	71281298	-11917	NR_030758	Mir718
ES_H2AK119ub1_peak_3644	chr19	45817032	45817367	175	NM_010205	Fgf8
ES_H2AK119ub1_peak_3828	chr2	31714928	31715102	-13490	NM_178887	Fibcd1
ES_H2AK119ub1_peak_611	chr10	76738243	76738390	16271	NM_030262	Pofut2
ES_H2AK119ub1_peak_31	chr1	55716479	55716633	253766	NM_001114663	Plcl1
ES_H2AK119ub1_peak_6155	chr5	149478327	149478475	-75015	NR_028285	2210417A02Rik
ES_H2AK119ub1_peak_2141	chr14	26126748	26126894	-151850	NM_183208	Zmiz1
ES_H2AK119ub1_peak_4973	chr4	120414794	120414995	4887	NM_001081142	Kcnq4
ES_H2AK119ub1_peak_894	chr11	58990468	58990868	5660	NM_080454	Gjc2
ES_H2AK119ub1_peak_8420	chr9	105084441	105084581	-37099	NM_028562	1700080E11Rik
ES_H2AK119ub1_peak_7129	chr7	125036147	125036296	223440	NM_170669	Rps15a
ES_H2AK119ub1_peak_3689	chr19	59244209	59244549	140	NM_009501	Vax1
ES_H2AK119ub1_peak_1946	chr13	56716525	56716699	5648	NM_009369	Tgfbi
ES_H2AK119ub1_peak_4214	chr2	151882864	151883027	-24320	NM_001160410	Scrt2
ES_H2AK119ub1_peak_8156	chr8	128618336	128618522	99427	NM_008430	Kcnk1
ES_H2AK119ub1_peak_2386	chr15	74391595	74392372	45357	NM_174991	Adgrb1
ES_H2AK119ub1_peak_3452	chr18	82705608	82705760	-18171	NM_010777	Mbp
ES_H2AK119ub1_peak_4606	chr3	93096065	93096312	-27483	NM_133698	Hrnr
ES_H2AK119ub1_peak_6101	chr5	140999463	140999632	17984	NM_021528	Chst12
ES_H2AK119ub1_peak_7628	chr8	15028419	15029058	17340	NM_001007591	BB014433
ES_H2AK119ub1_peak_1282	chr11	115201441	115201674	5509	NM_027132	Otop3
ES_H2AK119ub1_peak_6546	chr6	114199385	114199550	-33162	NM_178703	Slc6a1
ES_H2AK119ub1_peak_1848	chr13	49240631	49241174	2795	NM_029361	Wnk2
ES_H2AK119ub1_peak_5766	chr5	53603724	53604179	740	NM_172710	Sel1l3
ES_H2AK119ub1_peak_4253	chr2	158440138	158440604	3877	NM_009508	Slc32a1
ES_H2AK119ub1_peak_1525	chr12	100713547	100713709	-25344	NM_183186	Foxn3
ES_H2AK119ub1_peak_4938	chr4	115649894	115650128	-37480	NM_130865	Dmbx1
ES_H2AK119ub1_peak_3688	chr19	59243727	59244022	645	NM_009501	Vax1
ES_H2AK119ub1_peak_2993	chr17	25632723	25632870	1437	NM_011425	Sstr5
ES_H2AK119ub1_peak_6505	chr6	91306314	91306588	54912	NM_009527	Wnt7a
ES_H2AK119ub1_peak_7739	chr8	80039198	80039347	-1683	NR_028125	0610038B21Rik
ES_H2AK119ub1_peak_4247	chr2	158086626	158086782	2727	NM_177850	Bpi
ES_H2AK119ub1_peak_4392	chr2	169592506	169592708	133461	NM_080455	Tshz2
ES_H2AK119ub1_peak_4316	chr2	165060622	165061369	-758	NM_174988	Cdh22
ES_H2AK119ub1_peak_7432	chr7	150506114	150506331	10333	NR_045842	4933417O13Rik
ES_H2AK119ub1_peak_3834	chr2	32174114	32174260	207	NR_029811	Mir199b
ES_H2AK119ub1_peak_1758	chr12	114157267	114157502	1368	NR_105906	Mir6941
ES_H2AK119ub1_peak_7780	chr8	91046208	91046731	1226	NM_027280	Nkd1
ES_H2AK119ub1_peak_5165	chr4	136739745	136739922	-18852	NR_040443	Gm13003
ES_H2AK119ub1_peak_2917	chr17	6820290	6820433	5282	NR_028305	Tmem181c-ps
ES_H2AK119ub1_peak_174	chr1	91823871	91824024	3804	NM_010262	Gbx2
ES_H2AK119ub1_peak_8067	chr8	125168629	125168985	-22172	NM_001007462	Pabpn1l
ES_H2AK119ub1_peak_7023	chr7	87512266	87512404	3926	NM_172903	Man2a2
ES_H2AK119ub1_peak_6485	chr6	88991236	88991576	-54698	NM_175017	4933427D06Rik
ES_H2AK119ub1_peak_7697	chr8	71942735	71942884	-23366	NM_194351	Gm10033
ES_H2AK119ub1_peak_4583	chr3	87827858	87828086	3461	NM_022031	Hapln2
ES_H2AK119ub1_peak_7584	chr8	11328692	11328836	-15938	NM_009931	Col4a1
ES_H2AK119ub1_peak_8558	chr9	121670789	121671253	1870	NM_001166644	Zfp651
ES_H2AK119ub1_peak_1968	chr13	58908762	58908955	-200	NM_008745	Ntrk2
ES_H2AK119ub1_peak_2633	chr15	97999004	97999309	919	NM_177716	Ccdc184
ES_H2AK119ub1_peak_3728	chr2	25248074	25248259	-3228	NM_009849	Entpd2
ES_H2AK119ub1_peak_637	chr10	79775003	79775925	7829	NM_025521	2310011J03Rik
ES_H2AK119ub1_peak_5337	chr4	151850670	151850838	904	NM_010598	Kcnab2
ES_H2AK119ub1_peak_533	chr10	59433407	59433692	-19031	NM_029083	Ddit4
ES_H2AK119ub1_peak_5273	chr4	147632860	147633077	29106	NM_001083342	Ptchd2
ES_H2AK119ub1_peak_7527	chr7	151099600	151099797	-19322	NR_105830	Mir6404
ES_H2AK119ub1_peak_2179	chr14	33496479	33496656	1891	NM_001195097	3425401B19Rik
ES_H2AK119ub1_peak_8044	chr8	124704743	124704930	-101205	NM_009569	Zfpm1
ES_H2AK119ub1_peak_1418	chr12	5383535	5383708	313	NM_028318	2810032G03Rik
ES_H2AK119ub1_peak_3354	chr18	60783691	60783914	157	NM_177340	Synpo
ES_H2AK119ub1_peak_7512	chr7	150665476	150665646	4540	NM_008767	Slc22a18
ES_H2AK119ub1_peak_1408	chr11	121565045	121565895	1729	NM_144797	Metrnl
ES_H2AK119ub1_peak_453	chr1	192934042	192934204	11830	NM_030060	Batf3
ES_H2AK119ub1_peak_1594	chr12	110270964	110271466	35212	NM_001163175	Begain
ES_H2AK119ub1_peak_6038	chr5	135582979	135583118	287	NM_021455	Mlxipl
ES_H2AK119ub1_peak_4105	chr2	118536298	118536592	-6746	NM_001081971	Ankrd63
ES_H2AK119ub1_peak_6188	chr6	31494492	31494666	19358	NM_013723	Podxl
ES_H2AK119ub1_peak_405	chr1	184800355	184800510	-84487	NM_016928	Tlr5
ES_H2AK119ub1_peak_8077	chr8	125270714	125270867	-28596	NM_144932	Acsf3
ES_H2AK119ub1_peak_4699	chr3	130990145	130990318	-15212	NM_008212	Hadh
ES_H2AK119ub1_peak_7787	chr8	93938435	93938909	101248	NM_011936	Fto
ES_H2AK119ub1_peak_5836	chr5	106376946	106377204	71488	NM_018759	Zfp326
ES_H2AK119ub1_peak_4663	chr3	108215823	108216065	2468	NM_017392	Celsr2
ES_H2AK119ub1_peak_206	chr1	94918735	94918897	15905	NM_177587	Aqp12
ES_H2AK119ub1_peak_2396	chr15	75397035	75397406	66	NM_011837	Ly6h
ES_H2AK119ub1_peak_857	chr11	52432915	52433076	-145213	NM_177059	Fstl4
ES_H2AK119ub1_peak_989	chr11	82201382	82201719	-852	NM_023438	Tmem132e
ES_H2AK119ub1_peak_474	chr10	23068703	23069030	830	NM_010167	Eya4
ES_H2AK119ub1_peak_2454	chr15	78502374	78503036	45838	NM_183141	Elfn2
ES_H2AK119ub1_peak_7084	chr7	107328629	107328836	1539	NM_020574	Kcne3
ES_H2AK119ub1_peak_5769	chr5	58110020	58110792	1086	NM_018764	Pcdh7
ES_H2AK119ub1_peak_5739	chr5	38215020	38215503	563	NM_010835	Msx1
ES_H2AK119ub1_peak_3660	chr19	48280550	48281165	342	NM_025696	Sorcs3
ES_H2AK119ub1_peak_80	chr1	75459097	75459395	12161	NM_183022	Asic4
ES_H2AK119ub1_peak_7710	chr8	73016756	73017239	-33	NM_018827	Crlf1
ES_H2AK119ub1_peak_2511	chr15	82843029	82843181	10463	NM_028728	Nfam1
ES_H2AK119ub1_peak_7777	chr8	90976653	90976979	-68427	NM_027280	Nkd1
ES_H2AK119ub1_peak_7178	chr7	137407080	137407861	2852	NM_010207	Fgfr2
ES_H2AK119ub1_peak_3315	chr18	37304624	37304939	1158	NM_001003672	Pcdhac2
ES_H2AK119ub1_peak_5835	chr5	106119344	106119482	-9575	NM_178701	Lrrc8d
ES_H2AK119ub1_peak_8215	chr9	43423540	43423782	-128998	NM_021424	Nectin1
ES_H2AK119ub1_peak_2876	chr16	91455670	91455953	-9538	NR_077219	A930006K02Rik
ES_H2AK119ub1_peak_3292	chr18	32104632	32104941	4504	NM_001025381	Gpr17
ES_H2AK119ub1_peak_8603	chrX	100207849	100207988	-78356	NR_026596	Gm5126
ES_H2AK119ub1_peak_1738	chr12	113760593	113760940	-11395	NM_178915	Tmem179
ES_H2AK119ub1_peak_7328	chr7	149657697	149657988	94	NM_019391	Lsp1
ES_H2AK119ub1_peak_5082	chr4	131332915	131333080	61196	NM_011214	Ptpru
ES_H2AK119ub1_peak_3314	chr18	37181832	37182077	2070	NM_138663	Pcdha12
ES_H2AK119ub1_peak_6537	chr6	113992418	113992608	-439	NM_009723	Atp2b2
ES_H2AK119ub1_peak_4170	chr2	131387376	131387801	433	NM_013460	Adra1d
ES_H2AK119ub1_peak_6362	chr6	68373346	68373484	-857722	NR_003100	4930515G16Rik
ES_H2AK119ub1_peak_477	chr10	37025064	37025230	-166415	NM_008538	Marcks
ES_H2AK119ub1_peak_4748	chr4	41643387	41643752	554	NM_016673	Cntfr
ES_H2AK119ub1_peak_4633	chr3	105311253	105311392	49588	NM_019931	Kcnd3
ES_H2AK119ub1_peak_417	chr1	186634755	186635132	236	NM_001081361	2017-03-01
ES_H2AK119ub1_peak_3462	chr19	4213947	4214165	-182	NR_132308	Clcf1-pold4
ES_H2AK119ub1_peak_4164	chr2	130407037	130407466	1073	NM_009732	Avp
ES_H2AK119ub1_peak_4329	chr2	165341236	165341374	11908	NM_130451	Slc2a10
ES_H2AK119ub1_peak_5822	chr5	102088050	102088216	5597	NM_144955	Nkx6-1
ES_H2AK119ub1_peak_5081	chr4	131329528	131329877	64491	NM_011214	Ptpru
ES_H2AK119ub1_peak_848	chr11	50414667	50414857	-825	NM_175643	Adamts2
ES_H2AK119ub1_peak_8428	chr9	106550107	106550458	8158	NM_001160353	Grm2
ES_H2AK119ub1_peak_2671	chr15	101202934	101203183	-2502	NM_028770	Krt80
ES_H2AK119ub1_peak_6766	chr6	127102197	127102354	-1209	NM_009829	Ccnd2
ES_H2AK119ub1_peak_5500	chr5	24571731	24571896	34647	NM_145401	Prkag2
ES_H2AK119ub1_peak_1683	chr12	113385395	113385811	1184	NM_001097621	Kif26a
ES_H2AK119ub1_peak_1750	chr12	113926003	113926363	9132	NM_001100460	Zbtb42
ES_H2AK119ub1_peak_1714	chr12	113488497	113488642	104150	NM_001097621	Kif26a
ES_H2AK119ub1_peak_5261	chr4	141865155	141865353	-69938	NM_144531	Kazn
ES_H2AK119ub1_peak_2834	chr16	35643775	35644165	102522	NM_013661	Sema5b
ES_H2AK119ub1_peak_556	chr10	59960478	59960637	98083	NM_001164374	Gm17455
ES_H2AK119ub1_peak_6414	chr6	84051837	84052204	82640	NM_021469	Dysf
ES_H2AK119ub1_peak_4643	chr3	107397602	107398417	60	NM_007441	Alx3
ES_H2AK119ub1_peak_1639	chr12	111515486	111515648	711	NR_002866	Dio3os
ES_H2AK119ub1_peak_348	chr1	168941731	168942131	10383	NM_175461	Fam78b
ES_H2AK119ub1_peak_1094	chr11	95505607	95505877	-22529	NM_008831	Phb
ES_H2AK119ub1_peak_5446	chr4	154113754	154114006	-71904	NM_028513	Actrt2
ES_H2AK119ub1_peak_4161	chr2	130188029	130188309	35196	NM_019696	Cpxm1
ES_H2AK119ub1_peak_1390	chr11	119878028	119878168	-1922	NR_029767	Mir338
ES_H2AK119ub1_peak_7007	chr7	85719858	85720032	2779	NM_008746	Ntrk3
ES_H2AK119ub1_peak_6543	chr6	114080979	114081527	18	NM_172890	Slc6a11
ES_H2AK119ub1_peak_3727	chr2	25228470	25228876	1118	NM_001081085	Sapcd2
ES_H2AK119ub1_peak_7237	chr7	146176840	146177157	44585	NM_028708	Jakmip3
ES_H2AK119ub1_peak_8234	chr9	44947453	44947591	397	NM_001013390	Scn4b
ES_H2AK119ub1_peak_422	chr1	189431691	189431868	-1106	NM_011935	Esrrg
ES_H2AK119ub1_peak_7792	chr8	94327095	94327315	-1652	NM_008393	Irx3
ES_H2AK119ub1_peak_344	chr1	167697485	167698411	4037	NM_011804	Creg1
ES_H2AK119ub1_peak_1560	chr12	108908400	108908552	65222	NR_045973	4930465M20Rik
ES_H2AK119ub1_peak_4528	chr3	45183626	45184193	1589	NM_011043	Pcdh10
ES_H2AK119ub1_peak_1813	chr13	38437615	38438068	256	NM_007556	Bmp6
ES_H2AK119ub1_peak_2923	chr17	8019836	8020119	-22138	NM_001081416	Fndc1
ES_H2AK119ub1_peak_7799	chr8	94881881	94882202	346	NM_018826	Irx5
ES_H2AK119ub1_peak_4963	chr4	119800932	119801121	-32785	NM_007902	Edn2
ES_H2AK119ub1_peak_5084	chr4	131391148	131391426	2906	NM_011214	Ptpru
ES_H2AK119ub1_peak_581	chr10	61433613	61433789	8155	NM_007731	Col13a1
ES_H2AK119ub1_peak_6934	chr7	53049227	53049855	8791	NM_001005511	Lmtk3
ES_H2AK119ub1_peak_4556	chr3	80466831	80466969	139813	NM_013540	Gria2
ES_H2AK119ub1_peak_7552	chr7	151596528	151596777	60188	NM_007803	Cttn
ES_H2AK119ub1_peak_5963	chr5	120875697	120875857	-6118	NM_008499	Lhx5
ES_H2AK119ub1_peak_7139	chr7	129401242	129401498	-31269	NM_008855	Prkcb
ES_H2AK119ub1_peak_850	chr11	50418763	50418910	3249	NM_175643	Adamts2
ES_H2AK119ub1_peak_7418	chr7	150378549	150379141	85686	NM_008434	Kcnq1
ES_H2AK119ub1_peak_1257	chr11	113915641	113915806	11542	NM_172800	Sdk2
ES_H2AK119ub1_peak_4169	chr2	130904265	130904462	8138	NM_011426	Siglec1
ES_H2AK119ub1_peak_1888	chr13	54866897	54867096	805	NM_033610	Sncb
ES_H2AK119ub1_peak_1964	chr13	58137707	58137878	-13231	NR_030544	Mir874
ES_H2AK119ub1_peak_2573	chr15	85370431	85370768	-36942	NM_001256072	7530416G11Rik
ES_H2AK119ub1_peak_3433	chr18	80905314	80905474	-482	NM_016791	Nfatc1
ES_H2AK119ub1_peak_834	chr11	35896500	35896650	-102984	NM_170779	Wwc1
ES_H2AK119ub1_peak_563	chr10	60066942	60067121	92207	NM_023370	Cdh23
ES_H2AK119ub1_peak_5356	chr4	152577601	152577769	279254	NM_001099299	Ajap1
ES_H2AK119ub1_peak_7487	chr7	150603584	150604107	43110	NM_009876	Cdkn1c
ES_H2AK119ub1_peak_5318	chr4	151504080	151504226	-1119	NM_019585	Espn
ES_H2AK119ub1_peak_2455	chr15	78504191	78504460	44218	NM_183141	Elfn2
ES_H2AK119ub1_peak_7831	chr8	97852092	97852567	3521	NM_024467	Zfp319
ES_H2AK119ub1_peak_6035	chr5	135237785	135237968	-14683	NM_007925	Eln
ES_H2AK119ub1_peak_8627	chrX	131586857	131587141	7876	NR_040281	3632454L22Rik
ES_H2AK119ub1_peak_7399	chr7	150293661	150294598	970	NM_008434	Kcnq1
ES_H2AK119ub1_peak_521	chr10	57692457	57692639	2875	NM_001081954	Dux
ES_H2AK119ub1_peak_6839	chr7	25710393	25710566	21114	NM_008488	Arhgef1
ES_H2AK119ub1_peak_2420	chr15	75921241	75921387	-871	NM_144847	Nrbp2
ES_H2AK119ub1_peak_4684	chr3	128905730	128906122	3130	NM_011098	Pitx2
ES_H2AK119ub1_peak_6011	chr5	129285641	129285823	43611	NM_021311	Piwil1
ES_H2AK119ub1_peak_8072	chr8	125200659	125201450	1021	NM_009824	Cbfa2t3
ES_H2AK119ub1_peak_7383	chr7	149867883	149868244	-2432	NM_008387	Ins2
ES_H2AK119ub1_peak_595	chr10	72312506	72312854	195086	NM_025635	Zwint
ES_H2AK119ub1_peak_7313	chr7	149490038	149490266	745	NM_015809	Krtap5-4
ES_H2AK119ub1_peak_2924	chr17	8534074	8534410	638	NM_178774	Prr18
ES_H2AK119ub1_peak_2218	chr14	56401345	56401505	1431	NM_080435	Adcy4
ES_H2AK119ub1_peak_8502	chr9	119384060	119384509	30243	NM_172456	Exog
ES_H2AK119ub1_peak_1528	chr12	100744716	100744946	-56547	NM_183186	Foxn3
ES_H2AK119ub1_peak_7574	chr8	10692170	10692314	190212	NR_040705	B930025P03Rik
ES_H2AK119ub1_peak_8292	chr9	56740003	56740331	27256	NM_139001	Cspg4
ES_H2AK119ub1_peak_122	chr1	85268756	85269065	-1769	NM_175219	C130026I21Rik
ES_H2AK119ub1_peak_8653	chrX	166580356	166580660	-163659	NM_001039559	G530011O06Rik
ES_H2AK119ub1_peak_5048	chr4	129687439	129687596	18219	NM_173071	Adgrb2
ES_H2AK119ub1_peak_2286	chr14	70931511	70931649	952	NM_145219	Lgi3
ES_H2AK119ub1_peak_460	chr1	195324088	195324296	9532	NR_029592	Mir205
ES_H2AK119ub1_peak_3129	chr17	35535693	35535874	4739	NR_051981	H2-Q5
ES_H2AK119ub1_peak_2328	chr15	14914927	14915075	-1792855	NM_009869	Cdh9
ES_H2AK119ub1_peak_233	chr1	122387286	122387424	14306	NM_010766	Marco
ES_H2AK119ub1_peak_8129	chr8	126122298	126122442	-32383	NR_046140	Gm26391
ES_H2AK119ub1_peak_4437	chr2	178830744	178830908	-318815	NM_026596	4930591A17Rik
ES_H2AK119ub1_peak_1872	chr13	52277310	52277482	85286	NR_045061	4921525O09Rik
ES_H2AK119ub1_peak_8146	chr8	127276247	127276385	-607	NM_001081120	Fam89a
ES_H2AK119ub1_peak_4971	chr4	120413238	120413381	6472	NM_001081142	Kcnq4
ES_H2AK119ub1_peak_4467	chr2	180067622	180067907	202	NR_045877	Gata5os
ES_H2AK119ub1_peak_3442	chr18	81293002	81293140	-109754	NM_178280	Sall3
ES_H2AK119ub1_peak_2445	chr15	78171392	78171837	-7415	NR_106138	Mir7676-2
ES_H2AK119ub1_peak_8454	chr9	108011984	108012253	-15307	NM_146226	Apeh
ES_H2AK119ub1_peak_5637	chr5	34340486	34341405	2312	NM_001001985	Nat8l
ES_H2AK119ub1_peak_6398	chr6	83536060	83536288	-13676	NM_024239	Stambp
ES_H2AK119ub1_peak_1536	chr12	104437238	104437418	43028	NM_133364	Prima1
ES_H2AK119ub1_peak_4103	chr2	118534818	118534994	-5207	NM_001081971	Ankrd63
ES_H2AK119ub1_peak_7308	chr7	149466217	149466850	-6265	NM_001199309	Gm4559
ES_H2AK119ub1_peak_7860	chr8	111317605	111318287	79402	NM_007496	Zfhx3
ES_H2AK119ub1_peak_2769	chr16	18580251	18580752	6561	NM_011532	Tbx1
ES_H2AK119ub1_peak_2604	chr15	89267728	89267924	-7468	NM_007692	Chkb
ES_H2AK119ub1_peak_846	chr11	49764711	49764884	49134	NM_029004	Rasgef1c
ES_H2AK119ub1_peak_325	chr1	157077995	157078311	72320	NM_021433	Stx6
ES_H2AK119ub1_peak_3820	chr2	31671983	31672125	-5954	NM_183424	Qrfp
ES_H2AK119ub1_peak_3862	chr2	33475921	33476077	20032	NM_010725	Lmx1b
ES_H2AK119ub1_peak_8460	chr9	108861734	108861936	6045	NM_007738	Col7a1
ES_H2AK119ub1_peak_5314	chr4	151112300	151112487	123484	NM_001081557	Camta1
ES_H2AK119ub1_peak_3347	chr18	54308919	54309057	-272961	NR_040338	Redrum
ES_H2AK119ub1_peak_8074	chr8	125203610	125203765	-1612	NM_009824	Cbfa2t3
ES_H2AK119ub1_peak_6151	chr5	148527804	148527958	9683	NM_010228	Flt1
ES_H2AK119ub1_peak_8567	chr9	121693273	121693586	6704	NM_028202	Klhl40
ES_H2AK119ub1_peak_8623	chrX	130827517	130827688	-2162	NM_026239	Tmem35a
ES_H2AK119ub1_peak_2473	chr15	78547827	78547965	647	NM_183141	Elfn2
ES_H2AK119ub1_peak_6097	chr5	140390370	140390600	6588	NM_175522	Elfn1
ES_H2AK119ub1_peak_5200	chr4	139077709	139078003	-8607	NM_183148	Iffo2
ES_H2AK119ub1_peak_7265	chr7	147003849	147004020	-16139	NM_177469	Adgra1
ES_H2AK119ub1_peak_8178	chr9	20677403	20677571	4401	NM_175687	A230050P20Rik
ES_H2AK119ub1_peak_956	chr11	71862784	71862947	6861	NM_144526	Fam64a
ES_H2AK119ub1_peak_101	chr1	82285880	82286137	2006	NM_010570	Irs1
ES_H2AK119ub1_peak_3965	chr2	71378038	71378211	-2176	NR_002854	Dlx1as
ES_H2AK119ub1_peak_3714	chr2	18530276	18530481	-63711	NM_147778	Commd3
ES_H2AK119ub1_peak_443	chr1	191998585	191998977	-4222	NM_008937	Prox1
ES_H2AK119ub1_peak_1930	chr13	56083953	56084093	-151237	NM_011097	Pitx1
ES_H2AK119ub1_peak_7587	chr8	11399267	11399562	-78515	NR_126558	E230013L22Rik
ES_H2AK119ub1_peak_8261	chr9	48908901	48909069	-1899	NM_030709	Tmprss5
ES_H2AK119ub1_peak_2030	chr13	104780816	104781462	-70473	NM_021563	Erbin
ES_H2AK119ub1_peak_8574	chr9	121840947	121841125	-5357	NR_033553	1700048O20Rik
ES_H2AK119ub1_peak_2169	chr14	33276124	33276285	1832	NM_021712	Slc18a3
ES_H2AK119ub1_peak_7654	chr8	30234779	30234918	95260	NM_153135	Unc5d
ES_H2AK119ub1_peak_4305	chr2	165005239	165005377	54929	NM_174988	Cdh22
ES_H2AK119ub1_peak_2878	chr16	92499903	92500049	1584	NM_172469	Clic6
ES_H2AK119ub1_peak_4713	chr3	152290657	152290863	-39117	NR_040386	AI115009
ES_H2AK119ub1_peak_1883	chr13	54480772	54481072	8209	NM_009946	Cplx2
ES_H2AK119ub1_peak_8436	chr9	107304290	107305020	2444	NM_020263	Cacna2d2
ES_H2AK119ub1_peak_1853	chr13	49849215	49849358	71787	NM_172015	Iars
ES_H2AK119ub1_peak_3061	chr17	27582487	27582999	57735	NM_001013385	Grm4
ES_H2AK119ub1_peak_6793	chr6	145456620	145456807	-73268	NM_028742	Lmntd1
ES_H2AK119ub1_peak_4380	chr2	168266438	168266576	149358	NM_010899	Nfatc2
ES_H2AK119ub1_peak_3751	chr2	26396492	26396643	37120	NR_132655	Gm35978
ES_H2AK119ub1_peak_4858	chr4	102167034	102167445	-75426	NM_019840	Pde4b
ES_H2AK119ub1_peak_5259	chr4	141444828	141444974	-14066	NM_025994	Efhd2
ES_H2AK119ub1_peak_244	chr1	132806973	132807206	784	NM_021380	Il20
ES_H2AK119ub1_peak_7168	chr7	135331185	135331467	13866	NM_001029872	Itgad
ES_H2AK119ub1_peak_1929	chr13	56021386	56021622	-88718	NM_011097	Pitx1
ES_H2AK119ub1_peak_5809	chr5	93473326	93473509	631	NM_175270	Sowahb
ES_H2AK119ub1_peak_2402	chr15	75543326	75543474	8682	NM_008164	Rhpn1
ES_H2AK119ub1_peak_5974	chr5	121160511	121160758	1044	NM_008052	Dtx1
ES_H2AK119ub1_peak_7363	chr7	149820726	149820885	20096	NR_030251	Mir483
ES_H2AK119ub1_peak_8153	chr8	127721221	127721363	143197	NM_170596	Disc1
ES_H2AK119ub1_peak_17	chr1	37970987	37971128	2281	NM_001033427	Lyg2
ES_H2AK119ub1_peak_2025	chr13	99438087	99438398	26544	NM_001025606	Tmem171
ES_H2AK119ub1_peak_2289	chr14	70955454	70955626	1677	NM_021877	Hr
ES_H2AK119ub1_peak_2119	chr14	20556071	20556209	-14339	NM_008695	Nid2
ES_H2AK119ub1_peak_6525	chr6	100113015	100113153	124268	NM_019743	Rybp
ES_H2AK119ub1_peak_7918	chr8	122683857	122684028	15113	NM_172286	6430548M08Rik
ES_H2AK119ub1_peak_428	chr1	191557833	191558039	5789	NM_008976	Ptpn14
ES_H2AK119ub1_peak_7770	chr8	90486155	90486642	-2904	NM_033327	Zfp423
ES_H2AK119ub1_peak_3771	chr2	27791287	27791435	49416	NM_015734	Col5a1
ES_H2AK119ub1_peak_7640	chr8	24249620	24249758	187	NM_031158	Ank1
ES_H2AK119ub1_peak_1608	chr12	110305094	110305322	1219	NM_001163175	Begain
ES_H2AK119ub1_peak_3933	chr2	38564269	38564556	3342	NM_139051	Nr5a1
ES_H2AK119ub1_peak_2929	chr17	8824494	8824713	104937	NM_011866	Pde10a
ES_H2AK119ub1_peak_5078	chr4	131174910	131175121	219178	NM_011214	Ptpru
ES_H2AK119ub1_peak_1957	chr13	57329769	57329973	-332721	NM_012035	Trpc7
ES_H2AK119ub1_peak_8164	chr9	14683125	14683385	18601	NM_010287	Gpr83
ES_H2AK119ub1_peak_7893	chr8	121742876	121743041	-125480	NM_024219	Hsbp1
ES_H2AK119ub1_peak_1214	chr11	103673537	103673726	38142	NM_009521	Wnt3
ES_H2AK119ub1_peak_3780	chr2	28581342	28581556	-7349	NR_037271	Mir3088
ES_H2AK119ub1_peak_8515	chr9	119482338	119483369	5281	NM_021544	Scn5a
ES_H2AK119ub1_peak_3194	chr17	69426620	69426812	-79434	NM_013813	Epb41l3
ES_H2AK119ub1_peak_7297	chr7	149321402	149321685	445	NM_001347556	Gm39115
ES_H2AK119ub1_peak_5292	chr4	150020447	150020593	5763	NM_173774	Slc45a1
ES_H2AK119ub1_peak_3650	chr19	46400571	46400710	716	NM_028627	Psd
ES_H2AK119ub1_peak_2525	chr15	83626767	83626975	16418	NM_172610	Mpped1
ES_H2AK119ub1_peak_7464	chr7	150560056	150560639	-43792	NR_045842	4933417O13Rik
ES_H2AK119ub1_peak_7610	chr8	13037686	13037897	483	NM_007972	F10
ES_H2AK119ub1_peak_1439	chr12	16813000	16813352	-4595	NM_033270	E2f6
ES_H2AK119ub1_peak_6375	chr6	72182816	72182991	2668	NM_153778	Atoh8
ES_H2AK119ub1_peak_298	chr1	138002219	138002404	25449	NR_046167	Gm15850
ES_H2AK119ub1_peak_6711	chr6	115935155	115935378	9757	NM_026376	Plxnd1
ES_H2AK119ub1_peak_5131	chr4	136490287	136490487	22344	NM_007939	Epha8
ES_H2AK119ub1_peak_451	chr1	192922352	192922766	266	NM_030060	Batf3
ES_H2AK119ub1_peak_4301	chr2	164923559	164923789	-7424	NR_033448	1700025C18Rik
ES_H2AK119ub1_peak_8577	chr9	121877929	121878103	17878	NM_177743	Fam198a
ES_H2AK119ub1_peak_4463	chr2	179835011	179835401	3906	NM_133849	Hrh3
ES_H2AK119ub1_peak_4225	chr2	152776056	152776619	804	NM_145744	Dusp15
ES_H2AK119ub1_peak_4367	chr2	167689401	167689590	-68332	NM_011201	Ptpn1
ES_H2AK119ub1_peak_4264	chr2	162434052	162434190	52762	NM_021464	Ptprt
ES_H2AK119ub1_peak_5598	chr5	33887372	33887638	84779	NM_178390	Fam53a
ES_H2AK119ub1_peak_5813	chr5	97275981	97276122	53647	NM_013470	Anxa3
ES_H2AK119ub1_peak_3413	chr18	78696066	78696204	97554	NM_030683	Slc14a2
ES_H2AK119ub1_peak_3284	chr18	25777578	25777731	134830	NM_133195	Celf4
ES_H2AK119ub1_peak_4899	chr4	107507184	107507451	32453	NM_053073	Lrp8
ES_H2AK119ub1_peak_714	chr10	120705204	120705450	42918	NM_029057	Tbc1d30
ES_H2AK119ub1_peak_3167	chr17	46434878	46435206	165	NM_134120	Dlk2
ES_H2AK119ub1_peak_75	chr1	75447916	75448284	1015	NM_183022	Asic4
ES_H2AK119ub1_peak_7342	chr7	149740281	149740425	4150	NR_002452	Nctc1
ES_H2AK119ub1_peak_7919	chr8	122684605	122685020	15983	NM_172286	6430548M08Rik
ES_H2AK119ub1_peak_5503	chr5	26333442	26333791	-2349	NM_001281519	Gm1979
ES_H2AK119ub1_peak_3350	chr18	58997367	58997706	1519	NM_175506	Adamts19
ES_H2AK119ub1_peak_2010	chr13	83879475	83879621	1129	NR_029545	Mir9-2
ES_H2AK119ub1_peak_1451	chr12	25932402	25932604	118464	NR_045844	Gm17746
ES_H2AK119ub1_peak_2937	chr17	13287237	13287407	4016	NR_024558	Gm11166
ES_H2AK119ub1_peak_7155	chr7	133126060	133126337	99727	NM_001101488	Gsg1l
ES_H2AK119ub1_peak_1226	chr11	107622523	107622699	33167	NM_019431	Cacng4
ES_H2AK119ub1_peak_5364	chr4	153015600	153015739	-158730	NM_001099299	Ajap1
ES_H2AK119ub1_peak_4462	chr2	179823540	179823806	15439	NM_133849	Hrh3
ES_H2AK119ub1_peak_5530	chr5	28792454	28792994	-800	NR_015562	9530036O11Rik
ES_H2AK119ub1_peak_4806	chr4	52613641	52613949	4649	NM_026652	Toporsl
ES_H2AK119ub1_peak_2609	chr15	89379465	89379734	-19158	NM_013455	Acr
ES_H2AK119ub1_peak_2283	chr14	70918749	70918917	1234	NM_009755	Bmp1
ES_H2AK119ub1_peak_3285	chr18	25799193	25799394	113191	NM_133195	Celf4
ES_H2AK119ub1_peak_694	chr10	96171658	96171933	92160	NM_007569	Btg1
ES_H2AK119ub1_peak_659	chr10	80297381	80297958	6127	NR_035503	Mir1982
ES_H2AK119ub1_peak_116	chr1	85242326	85242496	24730	NM_175219	C130026I21Rik
ES_H2AK119ub1_peak_7236	chr7	146133799	146133937	1455	NM_028708	Jakmip3
ES_H2AK119ub1_peak_2361	chr15	66780448	66780603	20678	NM_008681	Ndrg1
ES_H2AK119ub1_peak_1184	chr11	101031720	101032042	735	NM_146030	Plekhh3
ES_H2AK119ub1_peak_8620	chrX	121851552	121851690	-602102	NM_001100616	Vmn2r121
ES_H2AK119ub1_peak_6832	chr7	25155379	25156059	437	NM_008433	Kcnn4
ES_H2AK119ub1_peak_164	chr1	90131663	90131868	8170	NM_001177364	Mroh2a
ES_H2AK119ub1_peak_1653	chr12	112645212	112645386	279	NM_001101503	A230065H16Rik
ES_H2AK119ub1_peak_7879	chr8	117446676	117446990	483281	NM_019573	Wwox
ES_H2AK119ub1_peak_7475	chr7	150576009	150576599	-59749	NR_045842	4933417O13Rik
ES_H2AK119ub1_peak_6672	chr6	114556632	114556887	-36360	NM_028835	Atg7
ES_H2AK119ub1_peak_8593	chrX	12964873	12965011	-79856	NM_173415	Nyx
ES_H2AK119ub1_peak_6378	chr6	76861113	76861277	-331516	NM_028880	Lrrtm1
ES_H2AK119ub1_peak_6560	chr6	114447132	114447460	38780	NM_008285	Hrh1
ES_H2AK119ub1_peak_6422	chr6	84276421	84276623	97310	NR_046063	Gm10445
ES_H2AK119ub1_peak_1529	chr12	100746005	100746156	-55971	NR_136760	Gm26839
ES_H2AK119ub1_peak_7738	chr8	79588405	79588717	162154	NM_001083906	Nr3c2
ES_H2AK119ub1_peak_1655	chr12	112648619	112649135	3857	NM_001101503	A230065H16Rik
ES_H2AK119ub1_peak_4533	chr3	52258260	52258398	186070	NM_019739	Foxo1
ES_H2AK119ub1_peak_6665	chr6	114551623	114551773	-41421	NM_028835	Atg7
ES_H2AK119ub1_peak_1303	chr11	116627933	116628105	8802	NM_011371	St6galnac1
ES_H2AK119ub1_peak_4320	chr2	165138062	165138679	3481	NM_080287	Elmo2
ES_H2AK119ub1_peak_40	chr1	72581436	72581753	1544	NM_001045533	2017-03-04
ES_H2AK119ub1_peak_6643	chr6	114534106	114534600	-58766	NM_028835	Atg7
ES_H2AK119ub1_peak_4835	chr4	88429517	88429729	-1335	NM_001085532	Gm13276
ES_H2AK119ub1_peak_429	chr1	191558208	191558665	6289	NM_008976	Ptpn14
ES_H2AK119ub1_peak_3276	chr18	21287888	21288166	57182	NM_008586	Mep1b
ES_H2AK119ub1_peak_6669	chr6	114553906	114554446	-38943	NM_028835	Atg7
ES_H2AK119ub1_peak_3406	chr18	77703223	77703473	100527	NM_001164504	Rnf165
ES_H2AK119ub1_peak_7756	chr8	87318557	87318761	5578	NM_010906	Nfix
ES_H2AK119ub1_peak_6574	chr6	114459460	114459620	51024	NM_008285	Hrh1
ES_H2AK119ub1_peak_6697	chr6	114581144	114581540	-11777	NM_028835	Atg7
ES_H2AK119ub1_peak_4546	chr3	59849605	59849760	13972	NM_023383	Aadac
ES_H2AK119ub1_peak_3945	chr2	51887616	51888043	-5804	NM_009398	Tnfaip6
ES_H2AK119ub1_peak_6651	chr6	114539186	114539439	-53807	NM_028835	Atg7
ES_H2AK119ub1_peak_1590	chr12	109703329	109703478	42377	NM_001043335	Eml1
ES_H2AK119ub1_peak_2061	chr14	4870327	4870531	-103752	NM_001242945	Gm3264
ES_H2AK119ub1_peak_1747	chr12	113918890	113919418	2103	NM_001100460	Zbtb42
ES_H2AK119ub1_peak_8616	chrX	121311674	121311840	-62238	NM_001100616	Vmn2r121
ES_H2AK119ub1_peak_8361	chr9	71171608	71171773	108094	NM_009022	Aldh1a2
ES_H2AK119ub1_peak_5245	chr4	139974014	139974223	-171392	NM_198610	Igsf21
ES_H2AK119ub1_peak_7719	chr8	74005473	74005620	4420	NM_001164679	Ano8
ES_H2AK119ub1_peak_2409	chr15	75740950	75741110	865	NM_178646	Tigd5
ES_H2AK119ub1_peak_5803	chr5	92775159	92775328	2672	NM_021274	Cxcl10
ES_H2AK119ub1_peak_6121	chr5	143957684	143957892	15092	NM_177880	Spdye4b
ES_H2AK119ub1_peak_2680	chr15	101528886	101529030	-4222	NM_008476	Krt6a
ES_H2AK119ub1_peak_3140	chr17	36201555	36201693	-6308	NM_001199967	Gm11127
ES_H2AK119ub1_peak_3549	chr19	25686449	25686828	1611	NM_177360	Dmrt3
ES_H2AK119ub1_peak_5339	chr4	151918522	151918660	66340	NM_153424	Nphp4
ES_H2AK119ub1_peak_7926	chr8	122756936	122757187	-4931	NR_110496	A330074K22Rik
ES_H2AK119ub1_peak_4978	chr4	122793119	122793421	-221	NM_181859	Oxct2b
ES_H2AK119ub1_peak_5045	chr4	129664052	129664231	1819	NM_173071	Adgrb2
ES_H2AK119ub1_peak_8288	chr9	56624930	56625315	74648	NM_198673	Odf3l1
ES_H2AK119ub1_peak_7085	chr7	108075197	108075336	5409	NM_001081116	Arhgef17
ES_H2AK119ub1_peak_6207	chr6	47604814	47604976	198	NR_002841	Rn4.5s
ES_H2AK119ub1_peak_8660	chrX	166613975	166614300	-197288	NM_001039559	G530011O06Rik
ES_H2AK119ub1_peak_1296	chr11	116523534	116523829	5259	NM_001163318	Prcd
ES_H2AK119ub1_peak_5161	chr4	136719400	136719538	1512	NR_040443	Gm13003
ES_H2AK119ub1_peak_8658	chrX	166613041	166613323	-196333	NM_001039559	G530011O06Rik
ES_H2AK119ub1_peak_8358	chr9	70878856	70879020	-78910	NM_008280	Lipc
ES_H2AK119ub1_peak_5149	chr4	136523158	136523373	-10534	NM_007939	Epha8
ES_H2AK119ub1_peak_8232	chr9	44525907	44526068	17294	NM_153537	Phldb1
ES_H2AK119ub1_peak_4499	chr2	180826496	180826699	43397	NM_010611	Kcnq2
ES_H2AK119ub1_peak_8338	chr9	66898582	66898726	-1634	NM_024427	Tpm1
ES_H2AK119ub1_peak_3111	chr17	34875124	34875419	5571	NM_009780	C4b
ES_H2AK119ub1_peak_247	chr1	133631090	133631228	-9440	NM_177243	Slc26a9
ES_H2AK119ub1_peak_2782	chr16	18618996	18619514	3241	NM_010327	Gp1bb
ES_H2AK119ub1_peak_7243	chr7	146315283	146315441	43462	NM_011993	Dpysl4
ES_H2AK119ub1_peak_6648	chr6	114537278	114537436	-55762	NM_028835	Atg7
ES_H2AK119ub1_peak_4266	chr2	162487471	162487637	655	NR_033569	9430021M05Rik
ES_H2AK119ub1_peak_514	chr10	57684150	57684581	11058	NM_001081954	Dux
ES_H2AK119ub1_peak_2067	chr14	5492264	5492582	-514	NM_001256886	Gm3500
ES_H2AK119ub1_peak_3463	chr19	4265385	4265606	-1617	NR_105951	Mir6985
ES_H2AK119ub1_peak_7415	chr7	150372751	150373480	79956	NM_008434	Kcnq1
ES_H2AK119ub1_peak_8537	chr9	121137886	121138101	48297	NM_177589	Ulk4
ES_H2AK119ub1_peak_4834	chr4	88426590	88426809	945	NM_001161608	Gm13272
ES_H2AK119ub1_peak_558	chr10	59977751	59977913	115358	NM_001164374	Gm17455
ES_H2AK119ub1_peak_4344	chr2	166427651	166427827	111593	NM_177782	Prex1
ES_H2AK119ub1_peak_2845	chr16	59248367	59248716	20950	NM_146994	Olfr201
ES_H2AK119ub1_peak_6798	chr6	146388459	146388598	62217	NM_010586	Itpr2
ES_H2AK119ub1_peak_2081	chr14	6199431	6199595	41124	NM_001270812	LOC100861615
ES_H2AK119ub1_peak_4548	chr3	62004491	62004826	-138041	NM_001081295	Arhgef26
ES_H2AK119ub1_peak_5033	chr4	127702096	127702372	36946	NM_001281955	Csmd2
ES_H2AK119ub1_peak_121	chr1	85266622	85266972	344	NM_175219	C130026I21Rik
ES_H2AK119ub1_peak_2719	chr15	102972642	102973253	4312	NR_045743	D930007P13Rik
ES_H2AK119ub1_peak_6786	chr6	141087480	141087668	-110216	NM_018779	Pde3a
ES_H2AK119ub1_peak_976	chr11	76981614	76981752	20787	NM_176965	Efcab5
ES_H2AK119ub1_peak_472	chr10	22005026	22005171	11818	NM_001177775	H60b
ES_H2AK119ub1_peak_3939	chr2	46808781	46808984	1256757	NR_040497	1700019E08Rik
ES_H2AK119ub1_peak_2145	chr14	26309712	26309869	31119	NM_183208	Zmiz1
ES_H2AK119ub1_peak_705	chr10	115353867	115354031	99609	NM_146010	Tspan8
ES_H2AK119ub1_peak_2427	chr15	76010523	76010664	15547	NM_011117	Plec
ES_H2AK119ub1_peak_2196	chr14	44109488	44109832	76018	NM_001098269	Gm10375
ES_H2AK119ub1_peak_5764	chr5	52877748	52877924	-15054	NM_001256059	Ccdc149
ES_H2AK119ub1_peak_3681	chr19	56817157	56817408	20420	NM_007419	Adrb1
ES_H2AK119ub1_peak_1849	chr13	49241836	49242109	1725	NM_029361	Wnk2
ES_H2AK119ub1_peak_183	chr1	92740419	92740667	5	NM_009935	Col6a3
ES_H2AK119ub1_peak_141	chr1	87496717	87497080	-380	NM_001013817	Sp140
ES_H2AK119ub1_peak_2049	chr14	3995767	3995916	46553	NM_177135	D830030K20Rik
ES_H2AK119ub1_peak_740	chr11	3028316	3028606	4431	NR_003518	Pisd-ps3
ES_H2AK119ub1_peak_8628	chrX	131588429	131588575	6373	NR_040281	3632454L22Rik
ES_H2AK119ub1_peak_8646	chrX	166446369	166446514	-29592	NM_001039559	G530011O06Rik
ES_H2AK119ub1_peak_1783	chr13	9221015	9221178	-54675	NM_172459	Dip2c
ES_H2AK119ub1_peak_6617	chr6	114505480	114505629	-87565	NM_028835	Atg7
ES_H2AK119ub1_peak_2376	chr15	74083367	74083516	234635	NR_144499	Gm32168
ES_H2AK119ub1_peak_8071	chr8	125198281	125198677	3596	NM_009824	Cbfa2t3
ES_H2AK119ub1_peak_3801	chr2	31099942	31100629	-1158	NM_019681	Ncs1
ES_H2AK119ub1_peak_3	chr1	9864372	9864510	26079	NM_133220	Sgk3
ES_H2AK119ub1_peak_5322	chr4	151548975	151549119	-3162	NM_133348	Acot7
ES_H2AK119ub1_peak_4948	chr4	118210811	118211045	5403	NM_172383	Tmem125
ES_H2AK119ub1_peak_828	chr11	35061148	35061510	126371	NM_011412	Slit3
ES_H2AK119ub1_peak_4576	chr3	87605361	87606020	4817	NM_011832	Insrr
ES_H2AK119ub1_peak_4348	chr2	166957770	166957950	56458	NM_008420	Kcnb1
ES_H2AK119ub1_peak_5187	chr4	137811318	137811461	5063	NM_001099631	Sh2d5
ES_H2AK119ub1_peak_4335	chr2	165455893	165456077	140	NM_010165	Eya2
ES_H2AK119ub1_peak_7335	chr7	149670790	149671051	8002	NM_019391	Lsp1
ES_H2AK119ub1_peak_1079	chr11	94879227	94879481	8161	NM_146025	Samd14
ES_H2AK119ub1_peak_2549	chr15	84258887	84259299	17947	NM_001163145	1810041L15Rik
ES_H2AK119ub1_peak_5413	chr4	153652694	153652833	21241	NM_001112744	Arhgef16
ES_H2AK119ub1_peak_5977	chr5	121221139	121221325	6436	NM_145226	Oas3
ES_H2AK119ub1_peak_4953	chr4	118245349	118245658	-29172	NM_172383	Tmem125
ES_H2AK119ub1_peak_6920	chr7	51716746	51716935	-3965	NM_026690	Aspdh
ES_H2AK119ub1_peak_232	chr1	122239905	122240064	2825	NM_207233	C1ql2
ES_H2AK119ub1_peak_5543	chr5	30893577	30893727	-2660	NR_040427	Gm9899
ES_H2AK119ub1_peak_2661	chr15	100795444	100795595	28817	NM_011323	Scn8a
ES_H2AK119ub1_peak_3680	chr19	56797638	56798278	1096	NM_007419	Adrb1
ES_H2AK119ub1_peak_5621	chr5	34045060	34045233	-19227	NM_008010	Fgfr3
ES_H2AK119ub1_peak_3703	chr2	4769362	4769593	-33133	NM_175400	Sephs1
ES_H2AK119ub1_peak_2327	chr15	12377063	12377207	125884	NM_025673	Golph3
ES_H2AK119ub1_peak_304	chr1	138158664	138158921	-1342	NM_001101516	Gpr25
ES_H2AK119ub1_peak_2599	chr15	88891278	88891451	1208	NM_001002005	Panx2
ES_H2AK119ub1_peak_8289	chr9	56639746	56639994	59900	NM_198673	Odf3l1
ES_H2AK119ub1_peak_1659	chr12	112658489	112658667	2922	NM_028807	Exoc3l4
ES_H2AK119ub1_peak_3076	chr17	28501591	28501776	405	NM_021478	Tulp1
ES_H2AK119ub1_peak_1599	chr12	110279598	110279782	26737	NM_001163175	Begain
ES_H2AK119ub1_peak_2883	chr16	93992653	93992831	16340	NM_019500	Cldn14
ES_H2AK119ub1_peak_887	chr11	58947069	58947359	2663	NM_199152	Obscn
ES_H2AK119ub1_peak_4559	chr3	84278324	84278462	5020	NM_001033301	Fhdc1
ES_H2AK119ub1_peak_6949	chr7	53631533	53631746	-205	NM_010866	Myod1
ES_H2AK119ub1_peak_3493	chr19	6499638	6499833	43335	NM_009203	Slc22a12
ES_H2AK119ub1_peak_6054	chr5	139232919	139233216	2032	NM_030565	Fam20c
ES_H2AK119ub1_peak_2815	chr16	34356731	34356919	157288	NM_177357	Kalrn
ES_H2AK119ub1_peak_273	chr1	136604887	136605185	61778	NM_009307	Syt2
ES_H2AK119ub1_peak_6889	chr7	35972628	35973049	1434	NM_017394	Slc7a10
ES_H2AK119ub1_peak_838	chr11	45794543	45794681	800	NM_173384	Sox30
ES_H2AK119ub1_peak_1216	chr11	103962683	103962821	-31343	NM_007762	Crhr1
ES_H2AK119ub1_peak_5147	chr4	136519719	136520101	-7179	NM_007939	Epha8
ES_H2AK119ub1_peak_5911	chr5	117088690	117088849	-46943	NM_026886	Srrm4
ES_H2AK119ub1_peak_3299	chr18	34707035	34707227	5149	NM_009290	Wnt8a
ES_H2AK119ub1_peak_2975	chr17	25513717	25513984	6352	NM_012034	Tpsg1
ES_H2AK119ub1_peak_7162	chr7	133991761	133991998	812	NM_010069	Doc2a
ES_H2AK119ub1_peak_5192	chr4	137843902	137844116	-16644	NM_007838	Ddost
ES_H2AK119ub1_peak_4236	chr2	156309980	156310163	8801	NM_013510	Epb41l1
ES_H2AK119ub1_peak_8225	chr9	43765171	43765345	-86209	NM_009382	Thy1
ES_H2AK119ub1_peak_8562	chr9	121686593	121686735	-61	NM_028202	Klhl40
ES_H2AK119ub1_peak_4039	chr2	92923177	92923333	-36954	NM_001177536	Prdm11
ES_H2AK119ub1_peak_4903	chr4	109648826	109649019	-1708	NM_172296	Dmrta2
ES_H2AK119ub1_peak_1261	chr11	113929329	113929474	-2136	NM_172800	Sdk2
ES_H2AK119ub1_peak_4381	chr2	168387517	168387832	28191	NM_010899	Nfatc2
ES_H2AK119ub1_peak_74	chr1	75447254	75447715	399	NM_183022	Asic4
ES_H2AK119ub1_peak_3668	chr19	54120062	54120216	467	NM_007417	Adra2a
ES_H2AK119ub1_peak_7806	chr8	94983640	94983783	102016	NM_018826	Irx5
ES_H2AK119ub1_peak_6366	chr6	70921044	70921218	14531	NM_001101464	Foxi3
ES_H2AK119ub1_peak_5395	chr4	153576660	153576807	31911	NM_172273	Megf6
ES_H2AK119ub1_peak_1031	chr11	85644734	85644963	1042	NR_077059	2610027K06Rik
ES_H2AK119ub1_peak_6090	chr5	140384389	140384905	750	NM_175522	Elfn1
ES_H2AK119ub1_peak_8512	chr9	119471418	119471929	123	NM_021544	Scn5a
ES_H2AK119ub1_peak_1490	chr12	74146162	74146300	1468	NM_009189	Six1
ES_H2AK119ub1_peak_5702	chr5	35807869	35808007	60337	NM_153107	Cpz
ES_H2AK119ub1_peak_1535	chr12	104427697	104427904	52556	NM_133364	Prima1
ES_H2AK119ub1_peak_4744	chr4	41618460	41618840	23835	NM_016673	Cntfr
ES_H2AK119ub1_peak_1219	chr11	103995215	103995514	1269	NM_007762	Crhr1
ES_H2AK119ub1_peak_3240	chr17	86037951	86038133	17868	NM_011381	Six3
ES_H2AK119ub1_peak_6029	chr5	131838987	131839184	-55693	NM_145218	Wbscr17
ES_H2AK119ub1_peak_4379	chr2	168105595	168105743	-10838	NM_001081134	Kcng1
ES_H2AK119ub1_peak_395	chr1	182412267	182412444	1280	NM_001081227	Stum
ES_H2AK119ub1_peak_945	chr11	69758721	69758874	2895	NM_009204	Slc2a4
ES_H2AK119ub1_peak_6555	chr6	114406952	114407101	-1490	NM_008285	Hrh1
ES_H2AK119ub1_peak_2811	chr16	30901837	30901998	179601	NM_198626	Xxylt1
ES_H2AK119ub1_peak_6019	chr5	129716116	129716648	113757	NM_177734	Adgrd1
ES_H2AK119ub1_peak_7976	chr8	123592987	123593132	13951	NR_045471	Fendrr
ES_H2AK119ub1_peak_8576	chr9	121862956	121863135	2907	NM_177743	Fam198a
ES_H2AK119ub1_peak_8355	chr9	70811455	70811602	-11500	NM_008280	Lipc
ES_H2AK119ub1_peak_8	chr1	24591930	24592131	2246	NM_007733	Col19a1
ES_H2AK119ub1_peak_5367	chr4	153081181	153081505	-224404	NM_001099299	Ajap1
ES_H2AK119ub1_peak_7593	chr8	12132331	12132697	-253257	NM_001013812	Gm5607
ES_H2AK119ub1_peak_4112	chr2	118728447	118728754	1249	NM_001045523	Bahd1
ES_H2AK119ub1_peak_5620	chr5	34039008	34039263	-25238	NM_008010	Fgfr3
ES_H2AK119ub1_peak_154	chr1	88571811	88571960	-4737	NM_010933	Nppc
ES_H2AK119ub1_peak_3653	chr19	47327893	47328044	20111	NR_105961	Mir6995
ES_H2AK119ub1_peak_2733	chr16	11041641	11041779	-24681	NM_009223	Snn
ES_H2AK119ub1_peak_6137	chr5	147997737	147997968	-2420	NM_008178	Gsx1
ES_H2AK119ub1_peak_4209	chr2	151699520	151699685	30939	NM_001040689	Rspo4
ES_H2AK119ub1_peak_5814	chr5	98595327	98595476	-14487	NM_029947	Prdm8
ES_H2AK119ub1_peak_2522	chr15	83608711	83609079	-1558	NM_172610	Mpped1
ES_H2AK119ub1_peak_4685	chr3	128906397	128906741	3773	NM_011098	Pitx2
ES_H2AK119ub1_peak_301	chr1	138044382	138044659	16542	NM_019962	Kif21b
ES_H2AK119ub1_peak_2490	chr15	79844405	79844725	673	NM_011057	Pdgfb
ES_H2AK119ub1_peak_2670	chr15	101197528	101197697	-2171	NR_035462	Mir1941
ES_H2AK119ub1_peak_6025	chr5	130924953	130925931	780	NM_021371	Caln1
ES_H2AK119ub1_peak_1899	chr13	55106245	55106510	15803	NM_001033245	Hk3
ES_H2AK119ub1_peak_3421	chr18	80748665	80748861	-7478	NR_028424	Gm2176
ES_H2AK119ub1_peak_7041	chr7	105214351	105214548	43309	NM_008663	Myo7a
ES_H2AK119ub1_peak_6088	chr5	140271043	140271212	3637	NM_010757	Mafk
ES_H2AK119ub1_peak_3220	chr17	84499255	84499393	21324	NR_045458	4933433H22Rik
ES_H2AK119ub1_peak_3058	chr17	27572098	27572400	68229	NM_001013385	Grm4
ES_H2AK119ub1_peak_5660	chr5	35620578	35621041	-406	NM_007418	Adra2c
ES_H2AK119ub1_peak_1713	chr12	113482252	113482414	97914	NM_001097621	Kif26a
ES_H2AK119ub1_peak_2630	chr15	97834027	97834226	1029	NM_031163	Col2a1
ES_H2AK119ub1_peak_5929	chr5	119497341	119497627	-60761	NR_040693	1700081H04Rik
ES_H2AK119ub1_peak_7743	chr8	87229738	87229876	4451	NM_008535	Lyl1
ES_H2AK119ub1_peak_5650	chr5	35397364	35397502	-2300	NM_172708	Dok7
ES_H2AK119ub1_peak_8268	chr9	53781776	53781914	41263	NM_177769	Elmod1
ES_H2AK119ub1_peak_7210	chr7	144462636	144462799	36351	NR_045885	Gm10578
ES_H2AK119ub1_peak_8317	chr9	62526139	62526285	550	NM_176922	Itga11
ES_H2AK119ub1_peak_3956	chr2	68292294	68292441	17671	NM_016866	Stk39
ES_H2AK119ub1_peak_4425	chr2	178020692	178020830	92972	NM_028806	Phactr3
ES_H2AK119ub1_peak_985	chr11	80970950	80971218	-4679	NM_007384	Asic2
ES_H2AK119ub1_peak_6495	chr6	90259076	90259753	8150	NM_177738	BC048671
ES_H2AK119ub1_peak_5759	chr5	42363429	42363567	80917	NR_105842	Mir6414
ES_H2AK119ub1_peak_8346	chr9	69242708	69242853	-3025	NM_145618	Ice2
ES_H2AK119ub1_peak_2027	chr13	100076998	100077139	37565	NM_026873	Ptcd2
ES_H2AK119ub1_peak_4595	chr3	93084681	93084879	-38891	NM_133698	Hrnr
ES_H2AK119ub1_peak_3062	chr17	27613478	27613623	26928	NM_001013385	Grm4
ES_H2AK119ub1_peak_6108	chr5	141718066	141718307	698	NM_177879	Sdk1
ES_H2AK119ub1_peak_5935	chr5	119578178	119578403	20045	NR_040693	1700081H04Rik
ES_H2AK119ub1_peak_5100	chr4	134190698	134190846	-67006	NR_105829	Mir6403
ES_H2AK119ub1_peak_6055	chr5	139296390	139296959	640	NM_001195128	Gm5294
ES_H2AK119ub1_peak_7885	chr8	118783721	118783878	-245116	NM_029297	Dynlrb2
ES_H2AK119ub1_peak_7285	chr7	148883014	148883179	6857	NM_023566	Muc2
ES_H2AK119ub1_peak_3188	chr17	56613473	56614156	2089	NM_011218	Ptprs
ES_H2AK119ub1_peak_7456	chr7	150545467	150545773	-29065	NR_045842	4933417O13Rik
ES_H2AK119ub1_peak_255	chr1	134666048	134666216	-27758	NM_182716	Nfasc
ES_H2AK119ub1_peak_6114	chr5	143092061	143092336	-7492	NM_175217	Mmd2
ES_H2AK119ub1_peak_7423	chr7	150382306	150382444	89216	NM_008434	Kcnq1
ES_H2AK119ub1_peak_2123	chr14	22802588	22802823	6118	NM_145459	Zfp503
ES_H2AK119ub1_peak_2334	chr15	27927151	27927472	28292	NM_001081302	Trio
ES_H2AK119ub1_peak_4819	chr4	62877976	62878159	1621	NM_025685	Col27a1
ES_H2AK119ub1_peak_7601	chr8	12385744	12386115	158	NM_001013812	Gm5607
ES_H2AK119ub1_peak_1696	chr12	113415625	113415934	31360	NM_001097621	Kif26a
ES_H2AK119ub1_peak_4111	chr2	118727581	118728083	481	NM_001045523	Bahd1
ES_H2AK119ub1_peak_1053	chr11	87703136	87703278	189	NM_146411	Olfr462
ES_H2AK119ub1_peak_1086	chr11	95003278	95003574	-2941	NR_040279	Dlx4os
ES_H2AK119ub1_peak_5989	chr5	123625279	123625417	7347	NM_008277	Hpd
ES_H2AK119ub1_peak_2042	chr13	115246507	115246646	2583	NM_008046	Fst
ES_H2AK119ub1_peak_5938	chr5	119973361	119973502	56936	NR_045702	AW549542
ES_H2AK119ub1_peak_54	chr1	74994379	74994602	3756	NM_010544	Ihh
ES_H2AK119ub1_peak_6942	chr7	53361816	53361963	-5755	NM_010602	Kcnj11
ES_H2AK119ub1_peak_8270	chr9	54546818	54547079	-418	NM_021422	Dnaja4
ES_H2AK119ub1_peak_4868	chr4	106780804	106780953	11382	NM_172873	Cdcp2
ES_H2AK119ub1_peak_6912	chr7	51608041	51608442	22159	NM_027049	1700008O03Rik
ES_H2AK119ub1_peak_1547	chr12	106788224	106788378	-13081	NM_009747	Bdkrb2
ES_H2AK119ub1_peak_3753	chr2	26934839	26935019	28	NM_029981	Adamtsl2
ES_H2AK119ub1_peak_3237	chr17	86024686	86024854	4596	NM_011381	Six3
ES_H2AK119ub1_peak_7925	chr8	122756376	122756522	-4319	NR_110496	A330074K22Rik
ES_H2AK119ub1_peak_2870	chr16	91242307	91242532	16624	NM_016967	Olig2
ES_H2AK119ub1_peak_5726	chr5	37617342	37617480	-15886	NM_007765	Crmp1
ES_H2AK119ub1_peak_5247	chr4	140036476	140036756	168055	NM_172415	Arhgef10l
ES_H2AK119ub1_peak_641	chr10	79804360	79804702	6662	NM_025629	Adamtsl5
ES_H2AK119ub1_peak_4346	chr2	166448200	166448465	91000	NM_177782	Prex1
ES_H2AK119ub1_peak_1596	chr12	110272126	110272582	34073	NM_001163175	Begain
ES_H2AK119ub1_peak_2847	chr16	65474114	65474253	-46781	NM_008849	Pou1f1
ES_H2AK119ub1_peak_2255	chr14	66541772	66542054	30668	NM_172604	Scara3
ES_H2AK119ub1_peak_3241	chr17	86042903	86043060	22807	NM_011381	Six3
ES_H2AK119ub1_peak_8204	chr9	43010754	43010960	2981	NM_011139	Pou2f3
ES_H2AK119ub1_peak_2144	chr14	26279619	26280268	1272	NM_183208	Zmiz1
ES_H2AK119ub1_peak_636	chr10	79774174	79774835	8789	NM_025521	2310011J03Rik
ES_H2AK119ub1_peak_4721	chr3	153994304	153994563	648	NR_040387	AI606473
ES_H2AK119ub1_peak_1693	chr12	113414336	113414486	29992	NM_001097621	Kif26a
ES_H2AK119ub1_peak_5171	chr4	136773202	136773409	-52324	NR_040443	Gm13003
ES_H2AK119ub1_peak_3025	chr17	27438827	27438974	15140	NR_106073	Mir7214
ES_H2AK119ub1_peak_1575	chr12	109219968	109220147	21567	NM_021399	Bcl11b
ES_H2AK119ub1_peak_324	chr1	157059687	157059837	53929	NM_021433	Stx6
ES_H2AK119ub1_peak_2821	chr16	35191044	35191190	35395	NM_001012765	Adcy5
ES_H2AK119ub1_peak_4291	chr2	164411692	164411891	-844	NM_001033240	Wfdc6a
ES_H2AK119ub1_peak_2907	chr17	5921497	5921635	-19714	NM_011523	Synj2
ES_H2AK119ub1_peak_5751	chr5	38692376	38692584	-18268	NM_013503	Drd5
ES_H2AK119ub1_peak_2814	chr16	34050439	34050592	-83426	NM_009471	Umps
ES_H2AK119ub1_peak_4327	chr2	165298491	165298660	122	NM_054055	Slc13a3
ES_H2AK119ub1_peak_4474	chr2	180119795	180120147	-338	NR_045331	Mir1a-1hg
ES_H2AK119ub1_peak_1204	chr11	103636111	103636499	816	NM_009521	Wnt3
ES_H2AK119ub1_peak_4347	chr2	166463759	166463974	75466	NM_177782	Prex1
ES_H2AK119ub1_peak_4976	chr4	122639371	122639536	-1022	NM_029662	Mfsd2a
ES_H2AK119ub1_peak_3526	chr19	10508656	10508866	23176	NM_001111140	Lrrc10b
ES_H2AK119ub1_peak_1167	chr11	98700739	98701011	2776	NM_001080925	Rapgefl1
ES_H2AK119ub1_peak_4231	chr2	153767947	153768108	1429	NM_001034875	Bpifb4
ES_H2AK119ub1_peak_4611	chr3	94206187	94206819	3362	NM_177250	Lingo4
ES_H2AK119ub1_peak_2746	chr16	17798472	17798751	1236	NM_153790	Scarf2
ES_H2AK119ub1_peak_3208	chr17	83569537	83569768	-44971	NM_134117	Pkdcc
ES_H2AK119ub1_peak_3198	chr17	74058700	74058973	955	NM_027864	Galnt14
ES_H2AK119ub1_peak_8589	chrX	5981104	5981302	4053	NM_001040459	Shroom4
ES_H2AK119ub1_peak_1076	chr11	94736434	94736633	-25626	NM_001205037	Gm11544
ES_H2AK119ub1_peak_7801	chr8	94887352	94887508	5735	NM_018826	Irx5
ES_H2AK119ub1_peak_4110	chr2	118571924	118572602	769	NM_001301269	Inafm2
ES_H2AK119ub1_peak_2683	chr15	101573247	101573597	106	NM_019956	Krt71
ES_H2AK119ub1_peak_3078	chr17	29316332	29316484	44407	NM_001002786	Rab44
ES_H2AK119ub1_peak_7347	chr7	149755156	149755590	7679	NR_030416	Mir675
ES_H2AK119ub1_peak_3599	chr19	44586851	44586989	18958	NM_011720	Wnt8b
ES_H2AK119ub1_peak_3121	chr17	35338349	35338526	515	NM_013693	Tnf
ES_H2AK119ub1_peak_6113	chr5	142878501	142878785	1192	NM_010812	Foxk1
ES_H2AK119ub1_peak_881	chr11	58854507	58854666	62991	NM_053168	Trim11
ES_H2AK119ub1_peak_7975	chr8	123563538	123563676	43403	NR_045471	Fendrr
ES_H2AK119ub1_peak_3082	chr17	30023857	30024049	874	NM_001081160	Mdga1
ES_H2AK119ub1_peak_37	chr1	62752248	62752386	2426	NM_010939	Nrp2
ES_H2AK119ub1_peak_4138	chr2	122145363	122145912	4229	NM_001099297	Duox1
ES_H2AK119ub1_peak_5891	chr5	113771506	113771673	-4924	NR_106089	Mir7230
ES_H2AK119ub1_peak_993	chr11	82203889	82204143	1614	NM_023438	Tmem132e
ES_H2AK119ub1_peak_7625	chr8	15011156	15011381	243	NM_029116	Kbtbd11
ES_H2AK119ub1_peak_269	chr1	136139440	136139778	-7575	NM_009629	Adora1
ES_H2AK119ub1_peak_3509	chr19	7225558	7225710	-45415	NM_201411	Flrt1
ES_H2AK119ub1_peak_4759	chr4	44656491	44656780	-36195	NR_039580	Mir5120
ES_H2AK119ub1_peak_5237	chr4	139726071	139726209	76586	NM_198610	Igsf21
ES_H2AK119ub1_peak_7104	chr7	109126748	109127108	8571	NM_133947	Numa1
ES_H2AK119ub1_peak_7804	chr8	94890243	94890631	8742	NM_018826	Irx5
ES_H2AK119ub1_peak_1707	chr12	113443409	113443562	59066	NM_001097621	Kif26a
ES_H2AK119ub1_peak_7042	chr7	105261264	105261436	-3592	NM_008663	Myo7a
ES_H2AK119ub1_peak_646	chr10	79946316	79946532	-11227	NM_139226	Onecut3
ES_H2AK119ub1_peak_3423	chr18	80828665	80828803	76178	NM_016791	Nfatc1
ES_H2AK119ub1_peak_4465	chr2	179836764	179838139	1661	NM_133849	Hrh3
ES_H2AK119ub1_peak_1734	chr12	113733901	113734137	6360	NM_177039	A530016L24Rik
ES_H2AK119ub1_peak_8456	chr9	108014921	108015296	-18297	NM_146226	Apeh
ES_H2AK119ub1_peak_5777	chr5	67622241	67622379	-29494	NM_028975	Tmem33
ES_H2AK119ub1_peak_1223	chr11	104093086	104093297	441	NM_010838	Mapt
ES_H2AK119ub1_peak_1906	chr13	55588642	55588909	662	NM_019813	Dbn1
ES_H2AK119ub1_peak_6739	chr6	121364948	121365128	58658	NM_001033354	Iqsec3
ES_H2AK119ub1_peak_1743	chr12	113903281	113903557	-5857	NR_105904	Mir6939
ES_H2AK119ub1_peak_3934	chr2	38564744	38565298	2733	NM_139051	Nr5a1
ES_H2AK119ub1_peak_923	chr11	66337674	66337850	1866	NM_001034874	Shisa6
ES_H2AK119ub1_peak_880	chr11	58822580	58822718	31054	NM_053168	Trim11
ES_H2AK119ub1_peak_1636	chr12	111505897	111506052	10304	NR_002866	Dio3os
ES_H2AK119ub1_peak_2855	chr16	90832091	90832251	1067	NM_027627	Eva1c
ES_H2AK119ub1_peak_7077	chr7	106775953	106776197	-462	NM_001195529	Tpbgl
ES_H2AK119ub1_peak_3396	chr18	76613613	76613993	191704	NM_010754	Smad2
ES_H2AK119ub1_peak_8255	chr9	47711072	47711362	-84926	NR_046048	Gm10677
ES_H2AK119ub1_peak_5079	chr4	131234720	131234978	159344	NM_011214	Ptpru
ES_H2AK119ub1_peak_8245	chr9	45753482	45753620	-5878	NR_106055	Mir7087
ES_H2AK119ub1_peak_2756	chr16	18134421	18134585	6704	NM_022982	Rtn4r
ES_H2AK119ub1_peak_8557	chr9	121670145	121670307	1075	NM_001166644	Zfp651
ES_H2AK119ub1_peak_7669	chr8	49327244	49327432	131971	NM_178788	Dctd
ES_H2AK119ub1_peak_5414	chr4	153654204	153654489	19658	NM_001112744	Arhgef16
ES_H2AK119ub1_peak_3224	chr17	85964129	85964407	53468	NR_015385	Six3os1
ES_H2AK119ub1_peak_7725	chr8	74049596	74049971	11553	NM_198095	Bst2
ES_H2AK119ub1_peak_5936	chr5	119720448	119720680	-70537	NR_046033	Gm7538
ES_H2AK119ub1_peak_1236	chr11	112645207	112645625	1892	NM_011448	Sox9
ES_H2AK119ub1_peak_2266	chr14	69754876	69755073	-34885	NM_010920	Nkx2-6
ES_H2AK119ub1_peak_320	chr1	156048136	156048274	-112	NM_001204908	Zfp648
ES_H2AK119ub1_peak_588	chr10	66801669	66801970	-53790	NM_001036293	Nrbf2
ES_H2AK119ub1_peak_8263	chr9	49820214	49820357	-212787	NM_010875	Ncam1
ES_H2AK119ub1_peak_7029	chr7	89118835	89118984	18276	NM_007562	Bnc1
ES_H2AK119ub1_peak_4115	chr2	118772901	118773064	20749	NM_028117	Chst14
ES_H2AK119ub1_peak_2397	chr15	75432379	75432517	5351	NM_026730	Gpihbp1
ES_H2AK119ub1_peak_1192	chr11	102623283	102623689	737	NM_009613	Adam11
ES_H2AK119ub1_peak_5331	chr4	151764393	151764701	51787	NM_029216	Chd5
ES_H2AK119ub1_peak_7279	chr7	148512697	148513007	772	NM_016874	Deaf1
ES_H2AK119ub1_peak_5775	chr5	67607710	67608060	-43919	NM_028975	Tmem33
ES_H2AK119ub1_peak_1078	chr11	94793191	94793502	-4192	NM_007742	Col1a1
ES_H2AK119ub1_peak_2766	chr16	18195859	18196057	17668	NR_015575	4933432I09Rik
ES_H2AK119ub1_peak_2044	chr13	115273004	115273196	-23941	NM_008046	Fst
ES_H2AK119ub1_peak_2319	chr15	3473648	3473787	58125	NM_010284	Ghr
ES_H2AK119ub1_peak_5654	chr5	35482551	35482689	-34274	NM_013587	Lrpap1
ES_H2AK119ub1_peak_5827	chr5	102096686	102096854	-3040	NM_144955	Nkx6-1
ES_H2AK119ub1_peak_3180	chr17	49663537	49663719	40034	NM_001008231	Daam2
ES_H2AK119ub1_peak_7258	chr7	146634055	146634292	59165	NM_183144	Inpp5a
ES_H2AK119ub1_peak_2896	chr16	95181112	95181470	38012	NM_010606	Kcnj6
ES_H2AK119ub1_peak_5251	chr4	140481331	140481486	19133	NM_008812	Padi2
ES_H2AK119ub1_peak_1889	chr13	54936671	54936819	45979	NM_028841	Tspan17
ES_H2AK119ub1_peak_1635	chr12	111503360	111503523	12837	NR_002866	Dio3os
ES_H2AK119ub1_peak_6039	chr5	135869789	135869977	533	NM_148932	Pom121
ES_H2AK119ub1_peak_1595	chr12	110271633	110271986	34618	NM_001163175	Begain
ES_H2AK119ub1_peak_5316	chr4	151500626	151500978	2232	NM_019585	Espn
ES_H2AK119ub1_peak_2306	chr14	105926285	105926449	28362	NR_045921	4930449E01Rik
ES_H2AK119ub1_peak_6855	chr7	25963714	25964200	23869	NM_001033781	D930028M14Rik
ES_H2AK119ub1_peak_3053	chr17	27552598	27552893	57703	NR_106077	Mir7218
ES_H2AK119ub1_peak_5137	chr4	136496977	136497464	15511	NM_007939	Epha8
ES_H2AK119ub1_peak_7668	chr8	49122786	49122989	-46982	NM_133791	Wwc2
ES_H2AK119ub1_peak_7609	chr8	12724529	12724683	-5479	NR_033546	Gm15348
ES_H2AK119ub1_peak_1921	chr13	55942596	55942734	-9879	NM_011097	Pitx1
ES_H2AK119ub1_peak_729	chr10	126528319	126528458	12425	NM_001033263	Agap2
ES_H2AK119ub1_peak_6503	chr6	91240681	91241075	78120	NM_007992	Fbln2
ES_H2AK119ub1_peak_2225	chr14	58693723	58694226	2451	NM_013518	Fgf9
ES_H2AK119ub1_peak_4871	chr4	107109433	107109619	2202	NM_147221	Glis1
ES_H2AK119ub1_peak_7597	chr8	12230119	12230461	-155481	NM_001013812	Gm5607
ES_H2AK119ub1_peak_1165	chr11	98283609	98283855	9934	NM_001003817	Erbb2
ES_H2AK119ub1_peak_336	chr1	160891603	160891749	-4107	NM_001085376	Pappa2
ES_H2AK119ub1_peak_2457	chr15	78508292	78508510	40142	NM_183141	Elfn2
ES_H2AK119ub1_peak_6030	chr5	133427469	133427633	-409338	NM_177047	Auts2
ES_H2AK119ub1_peak_1056	chr11	88662216	88662355	50532	NM_009648	Akap1
ES_H2AK119ub1_peak_7947	chr8	123274412	123274657	11995	NM_008320	Irf8
ES_H2AK119ub1_peak_237	chr1	122498713	122499142	-137	NM_010133	En1
ES_H2AK119ub1_peak_1900	chr13	55503945	55504194	3060	NM_011392	Slc34a1
ES_H2AK119ub1_peak_2076	chr14	6013988	6014144	-74104	NM_001205306	Gm3383
ES_H2AK119ub1_peak_7113	chr7	116988656	116988804	20463	NM_020052	Scube2
ES_H2AK119ub1_peak_8624	chrX	131578648	131578831	-7598	NR_040281	3632454L22Rik
ES_H2AK119ub1_peak_6259	chr6	48389714	48390096	5184	NM_020589	Zfp467
ES_H2AK119ub1_peak_6183	chr6	29382929	29383347	-15	NM_026839	Flnc
ES_H2AK119ub1_peak_7734	chr8	77738120	77738526	480	NM_029182	Rasd2
ES_H2AK119ub1_peak_5461	chr4	154381261	154381467	3729	NM_175556	Plch2
ES_H2AK119ub1_peak_5495	chr5	24129196	24130160	-21593	NR_003953	1700022A21Rik
ES_H2AK119ub1_peak_5718	chr5	36739537	36740194	923	NM_030889	Sorcs2
ES_H2AK119ub1_peak_4578	chr3	87619134	87619426	18407	NM_011832	Insrr
ES_H2AK119ub1_peak_4980	chr4	122906873	122907011	-3857	NM_013905	Heyl
ES_H2AK119ub1_peak_1213	chr11	103672583	103672855	37230	NM_009521	Wnt3
ES_H2AK119ub1_peak_7338	chr7	149691250	149691461	1321	NR_033261	Prr33
ES_H2AK119ub1_peak_2801	chr16	21441524	21441662	18402	NM_145948	Vps8
ES_H2AK119ub1_peak_7532	chr7	151193569	151193835	-1457	NR_037292	Mir3105
ES_H2AK119ub1_peak_3336	chr18	47791900	47792058	94590	NR_033454	Gm5095
ES_H2AK119ub1_peak_7660	chr8	36651899	36652247	1	NR_040376	Gm16793
ES_H2AK119ub1_peak_6077	chr5	140092302	140092470	72534	NM_013702	Uncx
ES_H2AK119ub1_peak_1880	chr13	54420839	54420986	-51801	NM_009946	Cplx2
ES_H2AK119ub1_peak_8419	chr9	104431286	104431424	-40763	NM_028719	Cpne4
ES_H2AK119ub1_peak_2130	chr14	22812989	22813690	-4516	NM_145459	Zfp503
ES_H2AK119ub1_peak_1579	chr12	109275713	109276192	-34328	NM_021399	Bcl11b
ES_H2AK119ub1_peak_3559	chr19	37519640	37519807	10392	NM_008245	Hhex
ES_H2AK119ub1_peak_7517	chr7	150895090	150895275	-23402	NM_024290	Tnfrsf23
ES_H2AK119ub1_peak_2147	chr14	26455326	26455481	32404	NM_001309430	Israa
ES_H2AK119ub1_peak_1004	chr11	82743562	82743865	18958	NM_178680	Unc45b
ES_H2AK119ub1_peak_49	chr1	74928127	74928438	3700	NM_153111	Fev
ES_H2AK119ub1_peak_6080	chr5	140133866	140134148	78280	NM_174850	Micall2
ES_H2AK119ub1_peak_3552	chr19	27292183	27292494	828	NM_013703	Vldlr
ES_H2AK119ub1_peak_865	chr11	53882352	53882490	98	NM_019417	Pdlim4
ES_H2AK119ub1_peak_7869	chr8	112691557	112691718	469	NM_007586	Calb2
ES_H2AK119ub1_peak_7288	chr7	149021421	149021559	-3487	NM_028801	Muc5b
ES_H2AK119ub1_peak_3579	chr19	42685401	42685539	1826	NM_053083	Loxl4
ES_H2AK119ub1_peak_3734	chr2	25297562	25297910	-563	NR_037270	Mir3087
ES_H2AK119ub1_peak_4615	chr3	95328387	95328561	-2234	NM_021281	Ctss
ES_H2AK119ub1_peak_2759	chr16	18143460	18143598	15730	NM_022982	Rtn4r
ES_H2AK119ub1_peak_6935	chr7	53089263	53089488	-3216	NM_153419	Grwd1
ES_H2AK119ub1_peak_5234	chr4	139393749	139393887	-4935	NM_011039	Pax7
ES_H2AK119ub1_peak_3280	chr18	25649065	25649254	263325	NM_133195	Celf4
ES_H2AK119ub1_peak_8144	chr8	127086294	127086650	7135	NM_007428	Agt
ES_H2AK119ub1_peak_1789	chr13	31715944	31716111	-1658	NM_010225	Foxf2
ES_H2AK119ub1_peak_1234	chr11	110445450	110445804	185191	NM_011943	Map2k6
ES_H2AK119ub1_peak_910	chr11	60832839	60832986	-3154	NM_010603	Kcnj12
ES_H2AK119ub1_peak_4779	chr4	46279445	46279699	-70389	NM_011728	Xpa
ES_H2AK119ub1_peak_2360	chr15	66718456	66718594	-4430	NM_018865	Wisp1
ES_H2AK119ub1_peak_8279	chr9	56481884	56483059	984	NM_181074	Lingo1
ES_H2AK119ub1_peak_8079	chr8	125275383	125275593	-23898	NM_144932	Acsf3
ES_H2AK119ub1_peak_4265	chr2	162485500	162486091	1088	NM_021464	Ptprt
ES_H2AK119ub1_peak_606	chr10	76031565	76031725	6628	NM_029661	Spatc1l
ES_H2AK119ub1_peak_8265	chr9	50221234	50221396	-81315	NM_029639	Plet1
ES_H2AK119ub1_peak_5794	chr5	75351945	75352115	6811	NM_001037908	Gm6116
ES_H2AK119ub1_peak_3231	chr17	86013396	86013648	4214	NR_015385	Six3os1
ES_H2AK119ub1_peak_4454	chr2	179581307	179581537	129929	NM_001081092	Taf4
ES_H2AK119ub1_peak_3312	chr18	37166254	37166432	1369	NM_009961	Pcdha10
ES_H2AK119ub1_peak_7727	chr8	74123030	74123265	1602	NM_001166213	Fam129c
ES_H2AK119ub1_peak_7471	chr7	150570292	150570440	-53811	NR_045842	4933417O13Rik
ES_H2AK119ub1_peak_5262	chr4	141930615	141930971	-135477	NM_144531	Kazn
ES_H2AK119ub1_peak_1923	chr13	55949491	55949710	-16814	NM_011097	Pitx1
ES_H2AK119ub1_peak_249	chr1	133964540	133964709	15	NM_172510	Mfsd4a
ES_H2AK119ub1_peak_6944	chr7	53464388	53464557	-29069	NM_011510	Abcc8
ES_H2AK119ub1_peak_596	chr10	74431457	74431727	1616	NM_010311	Gnaz
ES_H2AK119ub1_peak_4134	chr2	122122045	122122533	1612	NM_177610	Duox2
ES_H2AK119ub1_peak_1949	chr13	56853074	56853651	48333	NM_008541	Smad5
ES_H2AK119ub1_peak_3171	chr17	47087172	47087533	39918	NM_008938	Prph2
ES_H2AK119ub1_peak_6950	chr7	53653103	53653716	1571	NM_008421	Kcnc1
ES_H2AK119ub1_peak_1378	chr11	119035562	119035782	-20221	NR_105899	Mir6934
ES_H2AK119ub1_peak_6406	chr6	83661465	83661603	276	NM_011912	Vax2
ES_H2AK119ub1_peak_2122	chr14	22802034	22802175	6719	NM_145459	Zfp503
ES_H2AK119ub1_peak_3506	chr19	7222563	7222811	-42468	NM_201411	Flrt1
ES_H2AK119ub1_peak_5387	chr4	153513870	153514287	239	NM_011642	Trp73
ES_H2AK119ub1_peak_1421	chr12	8870779	8870930	-57259	NM_008640	Laptm4a
ES_H2AK119ub1_peak_5282	chr4	148308249	148308485	129866	NM_027195	Casz1
ES_H2AK119ub1_peak_5183	chr4	137805532	137805688	-716	NM_001099631	Sh2d5
ES_H2AK119ub1_peak_1578	chr12	109243048	109243617	-1708	NM_021399	Bcl11b
ES_H2AK119ub1_peak_7111	chr7	112921150	112921742	14618	NM_001162943	Dchs1
ES_H2AK119ub1_peak_4541	chr3	54625787	54625925	-14143	NM_133231	Rfxap
ES_H2AK119ub1_peak_6746	chr6	125274825	125275164	3636	NM_011324	Scnn1a
ES_H2AK119ub1_peak_644	chr10	79849528	79849783	741	NM_198615	Mex3d
ES_H2AK119ub1_peak_5767	chr5	54153141	54153279	-47656	NM_144517	Tbc1d19
ES_H2AK119ub1_peak_2403	chr15	75543729	75544041	9167	NM_008164	Rhpn1
ES_H2AK119ub1_peak_189	chr1	93230779	93230935	12205	NM_001033292	Espnl
ES_H2AK119ub1_peak_4827	chr4	81462460	81462694	-248707	NR_040659	Gm5860
ES_H2AK119ub1_peak_1293	chr11	116393089	116393413	26	NM_011451	Sphk1
ES_H2AK119ub1_peak_3243	chr17	86046558	86046780	26495	NM_011381	Six3
ES_H2AK119ub1_peak_5340	chr4	151929174	151929354	77013	NM_153424	Nphp4
ES_H2AK119ub1_peak_1851	chr13	49341936	49342188	1470	NM_025491	Susd3
ES_H2AK119ub1_peak_2267	chr14	70246292	70246528	6196	NM_028526	Pebp4
ES_H2AK119ub1_peak_6917	chr7	51697960	51698151	198	NM_198250	Lrrc4b
ES_H2AK119ub1_peak_8507	chr9	119424714	119424981	46949	NM_021544	Scn5a
ES_H2AK119ub1_peak_1541	chr12	105709826	105710399	1334	NM_010351	Gsc
ES_H2AK119ub1_peak_2043	chr13	115247433	115247618	1634	NM_008046	Fst
ES_H2AK119ub1_peak_7070	chr7	106542674	106543012	12784	NM_201352	Gdpd5
ES_H2AK119ub1_peak_3214	chr17	83622082	83622428	7632	NM_134117	Pkdcc
ES_H2AK119ub1_peak_3824	chr2	31696332	31696995	4862	NM_178887	Fibcd1
ES_H2AK119ub1_peak_826	chr11	34122996	34123231	-15024	NM_023907	Foxi1
ES_H2AK119ub1_peak_8521	chr9	119544213	119544414	-56179	NM_021544	Scn5a
ES_H2AK119ub1_peak_2554	chr15	84276505	84277038	269	NM_001163145	1810041L15Rik
ES_H2AK119ub1_peak_2118	chr14	20417703	20417961	3977	NM_001024706	Gm5458
ES_H2AK119ub1_peak_5480	chr5	14985314	14985476	-6496	NM_001281514	Gm10354
ES_H2AK119ub1_peak_2374	chr15	73935958	73936484	-266120	NM_001033365	Mroh5
ES_H2AK119ub1_peak_739	chr11	3027412	3027653	3502	NR_003518	Pisd-ps3
ES_H2AK119ub1_peak_2253	chr14	64998973	64999211	36701	NM_026322	Msra
[truncated: 5,250 more rows]

## Sheet: H2AK119ub1.ES.vs.NPC.shared
Supplementary Data 3 H2AK119ub1 and H3K27me3 profiles in WT and PCGF5-/- ESCs and NPCs
The proximal genes for H2AK119ub1 marks shared by ESCs and NPCs
PeakID	Chr	Start	End	Distance to TSS	Nearest Refseq	Gene Name
ES_H2AK119ub1_peak_4950	chr4	118219671	118221380	-4194	NM_172383	Tmem125
ES_H2AK119ub1_peak_8093	chr8	126069747	126070748	-651	NR_046147	Gm22109
ES_H2AK119ub1_peak_6228	chr6	47635741	47637008	-999	NR_002841	Rn4.5s
ES_H2AK119ub1_peak_8111	chr8	126095784	126099569	-7689	NR_046140	Gm26391
ES_H2AK119ub1_peak_6240	chr6	47706564	47707483	-4099	NR_002841	Rn4.5s
ES_H2AK119ub1_peak_6208	chr6	47605459	47606297	-785	NR_002841	Rn4.5s
ES_H2AK119ub1_peak_6234	chr6	47695660	47698450	-2825	NR_002841	Rn4.5s
ES_H2AK119ub1_peak_8107	chr8	126090872	126092129	-1513	NR_046140	Gm26391
ES_H2AK119ub1_peak_8090	chr8	126065564	126066045	2087	NR_046127	Gm25018
ES_H2AK119ub1_peak_6233	chr6	47693122	47695447	-54	NR_002841	Rn4.5s
ES_H2AK119ub1_peak_8133	chr8	126126616	126128213	-37427	NR_046140	Gm26391
ES_H2AK119ub1_peak_6220	chr6	47622748	47623647	-799	NR_002841	Rn4.5s
ES_H2AK119ub1_peak_8132	chr8	126124437	126126477	-35470	NR_046140	Gm26391
ES_H2AK119ub1_peak_6690	chr6	114575258	114575702	-17639	NM_028835	Atg7
ES_H2AK119ub1_peak_8139	chr8	126142175	126143645	-34919	NM_133955	Rhou
ES_H2AK119ub1_peak_6613	chr6	114501305	114502468	-91233	NM_028835	Atg7
ES_H2AK119ub1_peak_6241	chr6	47708304	47708966	-5711	NR_002841	Rn4.5s
ES_H2AK119ub1_peak_6223	chr6	47627433	47627955	-958	NR_002841	Rn4.5s
ES_H2AK119ub1_peak_6248	chr6	47717756	47718850	-15379	NR_002841	Rn4.5s
ES_H2AK119ub1_peak_6253	chr6	47722189	47723216	-19778	NR_002841	Rn4.5s
ES_H2AK119ub1_peak_8124	chr8	126112111	126113402	-22769	NR_046140	Gm26391
ES_H2AK119ub1_peak_8126	chr8	126115796	126119677	-27749	NR_046140	Gm26391
ES_H2AK119ub1_peak_6618	chr6	114506082	114506491	-86833	NM_028835	Atg7
ES_H2AK119ub1_peak_8102	chr8	126086691	126087699	-2289	NR_046140	Gm26391
ES_H2AK119ub1_peak_8115	chr8	126103053	126104328	-13703	NR_046140	Gm26391
ES_H2AK119ub1_peak_8136	chr8	126133647	126136148	-42932	NM_133955	Rhou
ES_H2AK119ub1_peak_7172	chr7	135449406	135449592	-7854	NM_145590	BC017158
ES_H2AK119ub1_peak_6209	chr6	47606482	47607668	-1982	NR_002841	Rn4.5s
ES_H2AK119ub1_peak_6622	chr6	114511059	114511539	-81820	NM_028835	Atg7
ES_H2AK119ub1_peak_8089	chr8	126064603	126065395	-2195	NR_046154	Gm22291
ES_H2AK119ub1_peak_6236	chr6	47703230	47703884	-633	NR_002841	Rn4.5s
ES_H2AK119ub1_peak_6245	chr6	47713812	47714527	-11245	NR_002841	Rn4.5s
ES_H2AK119ub1_peak_8099	chr8	126081615	126083118	-858	NR_046127	Gm25018
ES_H2AK119ub1_peak_8138	chr8	126137940	126142003	-37858	NM_133955	Rhou
ES_H2AK119ub1_peak_8100	chr8	126083330	126086068	207	NR_046127	Gm25018
ES_H2AK119ub1_peak_8127	chr8	126119810	126120831	-30333	NR_046140	Gm26391
ES_H2AK119ub1_peak_6206	chr6	47604362	47604675	575	NR_002841	Rn4.5s
ES_H2AK119ub1_peak_8135	chr8	126129658	126133481	-41582	NR_046140	Gm26391
ES_H2AK119ub1_peak_8092	chr8	126066783	126069583	-292	NR_046154	Gm22291
ES_H2AK119ub1_peak_6213	chr6	47614129	47614959	-790	NR_002841	Rn4.5s
ES_H2AK119ub1_peak_6226	chr6	47631416	47632273	-787	NR_002841	Rn4.5s
ES_H2AK119ub1_peak_6229	chr6	47687091	47688286	6542	NR_002841	Rn4.5s
ES_H2AK119ub1_peak_8108	chr8	126092271	126093114	-2705	NR_046140	Gm26391
ES_H2AK119ub1_peak_6215	chr6	47618776	47619110	-853	NR_002841	Rn4.5s
ES_H2AK119ub1_peak_6235	chr6	47698798	47702938	2056	NR_002841	Rn4.5s
ES_H2AK119ub1_peak_4677	chr3	123380674	123381765	-5824	NM_031186	Ndst3
ES_H2AK119ub1_peak_2483	chr15	79292052	79293697	-20387	NM_013767	Csnk1e
ES_H2AK119ub1_peak_8088	chr8	126062868	126064372	-816	NR_046154	Gm22291
ES_H2AK119ub1_peak_8605	chrX	101107486	101107888	68936	NM_011276	Rlim
ES_H2AK119ub1_peak_4676	chr3	123380018	123380283	-4755	NM_031186	Ndst3
ES_H2AK119ub1_peak_6242	chr6	47709162	47709655	-6484	NR_002841	Rn4.5s
ES_H2AK119ub1_peak_6231	chr6	47690475	47690933	3526	NR_002841	Rn4.5s
ES_H2AK119ub1_peak_6211	chr6	47609773	47610560	-752	NR_002841	Rn4.5s
ES_H2AK119ub1_peak_8121	chr8	126109785	126110619	-20215	NR_046140	Gm26391
ES_H2AK119ub1_peak_6204	chr6	47602749	47603414	2012	NR_002841	Rn4.5s
ES_H2AK119ub1_peak_8094	chr8	126070911	126072092	-218	NR_046154	Gm22291
ES_H2AK119ub1_peak_8096	chr8	126073004	126077864	-749	NR_046147	Gm22109
ES_H2AK119ub1_peak_8141	chr8	126144342	126148226	-31545	NM_133955	Rhou
ES_H2AK119ub1_peak_8369	chr9	74929949	74930957	11440	NM_010864	Myo5a
ES_H2AK119ub1_peak_4844	chr4	88444429	88444800	-865	NM_001085533	Gm13275
ES_H2AK119ub1_peak_8095	chr8	126072276	126072741	-1225	NR_046154	Gm22291
ES_H2AK119ub1_peak_526	chr10	57696028	57696751	-966	NM_001081954	Dux
ES_H2AK119ub1_peak_6237	chr6	47704035	47704425	-1306	NR_002841	Rn4.5s
ES_H2AK119ub1_peak_8091	chr8	126066181	126066641	1480	NR_046127	Gm25018
ES_H2AK119ub1_peak_8114	chr8	126101860	126102909	-12397	NR_046140	Gm26391
ES_H2AK119ub1_peak_6224	chr6	47628132	47630109	1937	NR_002841	Rn4.5s
ES_H2AK119ub1_peak_6214	chr6	47615144	47618050	1493	NR_002841	Rn4.5s
ES_H2AK119ub1_peak_6230	chr6	47688713	47689838	4955	NR_002841	Rn4.5s
ES_H2AK119ub1_peak_8097	chr8	126078084	126080591	444	NR_046140	Gm26391
ES_H2AK119ub1_peak_4340	chr2	166267301	166267525	-5538	NR_015558	5031425F14Rik
ES_H2AK119ub1_peak_8137	chr8	126136381	126137798	-40740	NM_133955	Rhou
ES_H2AK119ub1_peak_8130	chr8	126122604	126123644	-33137	NR_046140	Gm26391
ES_H2AK119ub1_peak_8123	chr8	126111284	126111837	-21573	NR_046140	Gm26391
ES_H2AK119ub1_peak_8128	chr8	126120977	126121965	-31484	NR_046140	Gm26391
ES_H2AK119ub1_peak_6227	chr6	47632497	47635255	1499	NR_002841	Rn4.5s
ES_H2AK119ub1_peak_3872	chr2	33487795	33489217	7525	NM_010725	Lmx1b
ES_H2AK119ub1_peak_8322	chr9	62990968	62993120	2743	NM_172446	Skor1
ES_H2AK119ub1_peak_6212	chr6	47610794	47613659	1528	NR_002841	Rn4.5s
ES_H2AK119ub1_peak_6625	chr6	114513618	114514106	-79257	NM_028835	Atg7
ES_H2AK119ub1_peak_8125	chr8	126113685	126115248	-24479	NR_046140	Gm26391
ES_H2AK119ub1_peak_8110	chr8	126095102	126095621	-5374	NR_046140	Gm26391
ES_H2AK119ub1_peak_6232	chr6	47691791	47692834	1918	NR_002841	Rn4.5s
ES_H2AK119ub1_peak_6252	chr6	47721272	47721810	-18617	NR_002841	Rn4.5s
ES_H2AK119ub1_peak_6244	chr6	47711627	47713590	-9684	NR_002841	Rn4.5s
ES_H2AK119ub1_peak_2833	chr16	35543465	35543650	2109	NM_013661	Sema5b
ES_H2AK119ub1_peak_8087	chr8	126061285	126062702	811	NR_046140	Gm26391
ES_H2AK119ub1_peak_6225	chr6	47630278	47630937	450	NR_002841	Rn4.5s
ES_H2AK119ub1_peak_8116	chr8	126104622	126106591	-15619	NR_046140	Gm26391
ES_H2AK119ub1_peak_1005	chr11	82744314	82746120	-20387	NM_183201	Slfn5
ES_H2AK119ub1_peak_3135	chr17	35577855	35578347	1989	NM_001201460	H2-Q9
ES_H2AK119ub1_peak_6334	chr6	52254721	52255077	-8593	NM_007966	Evx1
ES_H2AK119ub1_peak_4678	chr3	123382090	123382285	-6792	NM_031186	Ndst3
ES_H2AK119ub1_peak_6067	chr5	140021635	140023749	2840	NM_013702	Uncx
ES_H2AK119ub1_peak_5442	chr4	154013218	154013670	-2462	NM_027504	Prdm16
ES_H2AK119ub1_peak_4078	chr2	105509126	105510447	701	NR_002867	Pax6os1
ES_H2AK119ub1_peak_8545	chr9	121143894	121146470	41108	NM_177589	Ulk4
ES_H2AK119ub1_peak_8113	chr8	126101102	126101697	-11412	NR_046140	Gm26391
ES_H2AK119ub1_peak_2851	chr16	80333585	80334019	-867140	NM_010954	Ncam2
ES_H2AK119ub1_peak_6210	chr6	47607826	47609300	851	NR_002841	Rn4.5s
ES_H2AK119ub1_peak_6219	chr6	47621617	47622287	446	NR_002841	Rn4.5s
ES_H2AK119ub1_peak_4831	chr4	88417588	88418386	-1751	NM_001243155	Gm13290
ES_H2AK119ub1_peak_6646	chr6	114535761	114535959	-57259	NM_028835	Atg7
ES_H2AK119ub1_peak_8105	chr8	126089098	126089776	550	NR_046155	Gm23284
ES_H2AK119ub1_peak_7031	chr7	89136268	89136743	680	NM_007562	Bnc1
ES_H2AK119ub1_peak_6311	chr6	52180351	52181109	-566	NR_029912	Mir196b
ES_H2AK119ub1_peak_6621	chr6	114508687	114508972	-84290	NM_028835	Atg7
ES_H2AK119ub1_peak_1023	chr11	84341757	84342671	3052	NR_038057	Lhx1os
ES_H2AK119ub1_peak_6251	chr6	47720773	47721020	-17972	NR_002841	Rn4.5s
ES_H2AK119ub1_peak_6221	chr6	47623810	47626686	1488	NR_002841	Rn4.5s
ES_H2AK119ub1_peak_5504	chr5	26334175	26334676	-3158	NM_001281519	Gm1979
ES_H2AK119ub1_peak_6677	chr6	114560497	114560664	-32539	NM_028835	Atg7
ES_H2AK119ub1_peak_6239	chr6	47705686	47706410	-3124	NR_002841	Rn4.5s
ES_H2AK119ub1_peak_6859	chr7	27613845	27614202	-6335	NM_007812	Cyp2a5
ES_H2AK119ub1_peak_5219	chr4	139377950	139379008	10404	NM_011039	Pax7
ES_H2AK119ub1_peak_8323	chr9	62993296	62994538	870	NM_172446	Skor1
ES_H2AK119ub1_peak_5968	chr5	120883610	120884735	2277	NM_008499	Lhx5
ES_H2AK119ub1_peak_4125	chr2	119151855	119152306	-147	NR_030683	Gm14207
ES_H2AK119ub1_peak_3991	chr2	74518449	74519291	1255	NM_008273	Hoxd11
ES_H2AK119ub1_peak_7370	chr7	149844470	149845417	-234	NM_010514	Igf2
ES_H2AK119ub1_peak_8118	chr8	126107488	126107890	-17702	NR_046140	Gm26391
ES_H2AK119ub1_peak_490	chr10	42300503	42300842	2722	NM_152229	Nr2e1
ES_H2AK119ub1_peak_356	chr1	172993903	172994246	709	NR_106103	Mir6546
ES_H2AK119ub1_peak_2244	chr14	63899209	63899582	-35287	NM_008092	Gata4
ES_H2AK119ub1_peak_1024	chr11	84343025	84343210	3955	NR_038057	Lhx1os
ES_H2AK119ub1_peak_6851	chr7	25921641	25922720	-4701	NM_011138	Pou2f2
ES_H2AK119ub1_peak_6246	chr6	47714726	47716485	-12681	NR_002841	Rn4.5s
ES_H2AK119ub1_peak_6205	chr6	47603569	47604211	1203	NR_002841	Rn4.5s
ES_H2AK119ub1_peak_3120	chr17	35107555	35108741	953	NM_010479	Hspa1a
ES_H2AK119ub1_peak_2384	chr15	74348016	74348943	1853	NM_174991	Adgrb1
ES_H2AK119ub1_peak_7800	chr8	94883084	94884649	2171	NM_018826	Irx5
ES_H2AK119ub1_peak_4645	chr3	107399213	107400497	1906	NM_007441	Alx3
ES_H2AK119ub1_peak_4259	chr2	160191662	160192529	706	NM_010658	Mafb
ES_H2AK119ub1_peak_3643	chr19	45815890	45816272	1293	NM_010205	Fgf8
ES_H2AK119ub1_peak_1109	chr11	96156812	96157251	-3454	NM_008269	Hoxb6
ES_H2AK119ub1_peak_3236	chr17	86020383	86023578	1806	NM_011381	Six3
ES_H2AK119ub1_peak_2888	chr16	94087194	94087902	2043	NM_011377	Sim2
ES_H2AK119ub1_peak_6070	chr5	140026711	140026872	6939	NM_013702	Uncx
ES_H2AK119ub1_peak_2273	chr14	70478864	70480266	1963	NM_018781	Egr3
ES_H2AK119ub1_peak_653	chr10	79957429	79958347	237	NM_139226	Onecut3
ES_H2AK119ub1_peak_6140	chr5	148001874	148002371	1850	NM_008178	Gsx1
ES_H2AK119ub1_peak_6243	chr6	47709858	47711490	-7750	NR_002841	Rn4.5s
ES_H2AK119ub1_peak_7700	chr8	72405489	72406312	5391	NM_026818	Cilp2
ES_H2AK119ub1_peak_5860	chr5	111847256	111848852	868	NM_001081235	Mn1
ES_H2AK119ub1_peak_3815	chr2	31494828	31495157	-565	NM_001123362	Prdm12
ES_H2AK119ub1_peak_3912	chr2	38193349	38193720	-1267	NM_010710	Lhx2
ES_H2AK119ub1_peak_647	chr10	79950626	79952165	-6256	NM_139226	Onecut3
ES_H2AK119ub1_peak_6257	chr6	47727892	47728220	-25132	NR_002841	Rn4.5s
ES_H2AK119ub1_peak_3138	chr17	36127301	36127565	-4016	NR_015618	A930015D03Rik
ES_H2AK119ub1_peak_7999	chr8	123651683	123652112	312	NM_008024	Foxl1
ES_H2AK119ub1_peak_4675	chr3	123379525	123379752	-4243	NM_031186	Ndst3
ES_H2AK119ub1_peak_3105	chr17	34807831	34809795	1333	NM_031176	Tnxb
ES_H2AK119ub1_peak_3627	chr19	45227441	45228182	2606	NM_021901	Tlx1
ES_H2AK119ub1_peak_5757	chr5	42153632	42154387	1450	NM_007524	Nkx3-2
ES_H2AK119ub1_peak_1157	chr11	98189318	98190345	1128	NM_010895	Neurod2
ES_H2AK119ub1_peak_94	chr1	78214626	78215003	-21103	NM_008781	Pax3
ES_H2AK119ub1_peak_7506	chr7	150631577	150632038	15148	NM_009876	Cdkn1c
ES_H2AK119ub1_peak_2504	chr15	82042182	82042707	801	NM_001207021	Shisa8
ES_H2AK119ub1_peak_6068	chr5	140024216	140024746	4629	NM_013702	Uncx
ES_H2AK119ub1_peak_3232	chr17	86013826	86014843	3402	NR_015385	Six3os1
ES_H2AK119ub1_peak_5227	chr4	139384837	139387105	2912	NM_011039	Pax7
ES_H2AK119ub1_peak_3119	chr17	35094673	35095591	1051	NM_010478	Hspa1b
ES_H2AK119ub1_peak_1918	chr13	55934156	55934763	-1673	NM_011097	Pitx1
ES_H2AK119ub1_peak_3615	chr19	44832710	44832941	941	NM_011037	Pax2
ES_H2AK119ub1_peak_1117	chr11	96165077	96165469	447	NM_008268	Hoxb5
ES_H2AK119ub1_peak_1022	chr11	84341261	84341542	2239	NR_038057	Lhx1os
ES_H2AK119ub1_peak_5568	chr5	33774668	33775663	1574	NM_011320	Nkx1-1
ES_H2AK119ub1_peak_3953	chr2	60108491	60109061	13765	NM_025422	Cd302
ES_H2AK119ub1_peak_8120	chr8	126108624	126109644	-19147	NR_046140	Gm26391
ES_H2AK119ub1_peak_6217	chr6	47619969	47620843	1992	NR_002841	Rn4.5s
ES_H2AK119ub1_peak_1041	chr11	85702702	85704066	-181	NM_011536	Tbx4
ES_H2AK119ub1_peak_3987	chr2	74515229	74515543	-2229	NM_008273	Hoxd11
ES_H2AK119ub1_peak_1835	chr13	48759626	48760080	1448	NM_007526	Barx1
ES_H2AK119ub1_peak_2945	chr17	14417070	14417601	822	NM_022315	Smoc2
ES_H2AK119ub1_peak_56	chr1	74996654	74997789	1025	NM_010544	Ihh
ES_H2AK119ub1_peak_6435	chr6	84536517	84536940	7076	NM_175475	Cyp26b1
ES_H2AK119ub1_peak_4912	chr4	114079791	114080047	590	NM_001085549	Trabd2b
ES_H2AK119ub1_peak_3913	chr2	38194452	38195537	193	NM_010710	Lhx2
ES_H2AK119ub1_peak_3871	chr2	33487207	33487592	8632	NM_010725	Lmx1b
ES_H2AK119ub1_peak_7790	chr8	94323296	94324812	1499	NM_008393	Irx3
ES_H2AK119ub1_peak_5679	chr5	35731955	35732802	612	NM_010445	Hmx1
ES_H2AK119ub1_peak_4613	chr3	94976465	94977058	8500	NM_011351	Sema6c
ES_H2AK119ub1_peak_3993	chr2	74520319	74521384	471	NM_008273	Hoxd11
ES_H2AK119ub1_peak_2219	chr14	57724215	57724658	-897	NM_008125	Gjb2
ES_H2AK119ub1_peak_1348	chr11	118769374	118770224	1087	NM_001024931	Rbfox3
ES_H2AK119ub1_peak_7222	chr7	144506767	144507419	-965	NM_010096	Ebf3
ES_H2AK119ub1_peak_648	chr10	79953094	79953480	-4364	NM_139226	Onecut3
ES_H2AK119ub1_peak_6250	chr6	47719962	47720264	-17189	NR_002841	Rn4.5s
ES_H2AK119ub1_peak_5971	chr5	120888509	120889569	7144	NM_008499	Lhx5
ES_H2AK119ub1_peak_1129	chr11	96193901	96195031	10026	NM_010458	Hoxb3
ES_H2AK119ub1_peak_5680	chr5	35733350	35733904	1861	NM_010445	Hmx1
ES_H2AK119ub1_peak_4632	chr3	105254591	105254916	-495	NM_019931	Kcnd3
ES_H2AK119ub1_peak_1505	chr12	81859797	81860931	1338	NM_001008423	Ccdc177
ES_H2AK119ub1_peak_7987	chr8	123605208	123607074	869	NR_045471	Fendrr
ES_H2AK119ub1_peak_5816	chr5	100001488	100002088	156291	NR_030692	A930011G23Rik
ES_H2AK119ub1_peak_2779	chr16	18588196	18589853	1740	NM_011532	Tbx1
ES_H2AK119ub1_peak_6309	chr6	52176536	52177494	354	NM_010456	Hoxa9
ES_H2AK119ub1_peak_2770	chr16	18581029	18581788	5654	NM_011532	Tbx1
ES_H2AK119ub1_peak_5327	chr4	151663211	151663461	2435	NM_008237	Hes3
ES_H2AK119ub1_peak_4002	chr2	74534340	74534704	-1298	NM_013555	Hoxd9
ES_H2AK119ub1_peak_2641	chr15	98620377	98620832	316	NM_021279	Wnt1
ES_H2AK119ub1_peak_1916	chr13	55932030	55932527	508	NM_011097	Pitx1
ES_H2AK119ub1_peak_8644	chrX	166443537	166443741	-26790	NM_001039559	G530011O06Rik
ES_H2AK119ub1_peak_8546	chr9	121146814	121148638	38564	NM_177589	Ulk4
ES_H2AK119ub1_peak_8307	chr9	59026858	59027206	-112347	NM_028121	Adpgk
ES_H2AK119ub1_peak_6315	chr6	52184182	52184481	607	NM_008263	Hoxa10
ES_H2AK119ub1_peak_1969	chr13	58909907	58910365	1078	NM_008745	Ntrk2
ES_H2AK119ub1_peak_3816	chr2	31495298	31496066	125	NM_001123362	Prdm12
ES_H2AK119ub1_peak_8327	chr9	62997460	62998348	-1136	NM_172446	Skor1
ES_H2AK119ub1_peak_961	chr11	74979614	74980895	1400	NM_010430	Hic1
ES_H2AK119ub1_peak_5797	chr5	77285779	77286419	16475	NM_001163793	C530008M17Rik
ES_H2AK119ub1_peak_1036	chr11	85651192	85652216	5587	NM_009324	Tbx2
ES_H2AK119ub1_peak_1347	chr11	118768338	118768926	2254	NM_001024931	Rbfox3
ES_H2AK119ub1_peak_8401	chr9	98853733	98853903	1911	NR_003248	Foxl2os
ES_H2AK119ub1_peak_4907	chr4	109654197	109655182	4059	NM_172296	Dmrta2
ES_H2AK119ub1_peak_5228	chr4	139387582	139388080	1052	NM_011039	Pax7
ES_H2AK119ub1_peak_1987	chr13	72768335	72769129	2487	NM_010574	Irx2
ES_H2AK119ub1_peak_3691	chr19	59245175	59245382	-759	NM_009501	Vax1
ES_H2AK119ub1_peak_3736	chr2	25433466	25434449	1662	NM_001005424	Gm996
ES_H2AK119ub1_peak_7993	chr8	123640936	123642244	1519	NM_013519	Foxc2
ES_H2AK119ub1_peak_5682	chr5	35734705	35736306	3739	NM_010445	Hmx1
ES_H2AK119ub1_peak_7921	chr8	122752978	122754098	-1408	NR_110496	A330074K22Rik
ES_H2AK119ub1_peak_8411	chr9	99776031	99776464	342	NM_011440	Sox14
ES_H2AK119ub1_peak_1602	chr12	110290334	110291125	15698	NM_001163175	Begain
ES_H2AK119ub1_peak_6445	chr6	85139709	85140025	1942	NM_010131	Emx1
ES_H2AK119ub1_peak_7218	chr7	144503407	144503648	2601	NM_010096	Ebf3
ES_H2AK119ub1_peak_7760	chr8	89993986	89995452	1772	NM_019626	Cbln1
ES_H2AK119ub1_peak_2235	chr14	63865453	63865889	-1563	NM_008092	Gata4
ES_H2AK119ub1_peak_3582	chr19	43673753	43673901	-12988	NM_008699	Nkx2-3
ES_H2AK119ub1_peak_2644	chr15	98622893	98623134	2725	NM_021279	Wnt1
ES_H2AK119ub1_peak_5941	chr5	120246455	120246754	-38068	NM_011537	Tbx5
ES_H2AK119ub1_peak_51	chr1	74930753	74932034	589	NM_153111	Fev
ES_H2AK119ub1_peak_6139	chr5	148000617	148001243	658	NM_008178	Gsx1
ES_H2AK119ub1_peak_6470	chr6	88146160	88146427	-2365	NM_008090	Gata2
ES_H2AK119ub1_peak_2773	chr16	18583990	18584423	2856	NM_011532	Tbx1
ES_H2AK119ub1_peak_7992	chr8	123639120	123639538	-742	NM_013519	Foxc2
ES_H2AK119ub1_peak_2346	chr15	35230184	35230477	4463	NM_054049	Osr2
ES_H2AK119ub1_peak_5845	chr5	106896019	106896350	-8999	NM_001005477	Barhl2
ES_H2AK119ub1_peak_3936	chr2	38566375	38568285	424	NM_139051	Nr5a1
ES_H2AK119ub1_peak_5964	chr5	120877246	120877701	-4422	NM_008499	Lhx5
ES_H2AK119ub1_peak_5325	chr4	151656619	151657237	8457	NM_178406	Gpr153
ES_H2AK119ub1_peak_3920	chr2	38208054	38209200	1799	NM_010710	Lhx2
ES_H2AK119ub1_peak_1912	chr13	55928794	55929385	3697	NM_011097	Pitx1
ES_H2AK119ub1_peak_1832	chr13	48755700	48755879	-2616	NM_007526	Barx1
ES_H2AK119ub1_peak_7750	chr8	87308112	87309342	-10459	NM_010906	Nfix
ES_H2AK119ub1_peak_6316	chr6	52184623	52185076	89	NM_008263	Hoxa10
ES_H2AK119ub1_peak_3341	chr18	53622705	53623086	-1305	NM_001033281	Prdm6
ES_H2AK119ub1_peak_8381	chr9	89775286	89776742	-28599	NM_011245	Rasgrf1
ES_H2AK119ub1_peak_5086	chr4	131392391	131393405	1295	NM_011214	Ptpru
ES_H2AK119ub1_peak_7988	chr8	123607822	123609913	581	NM_010426	Foxf1
ES_H2AK119ub1_peak_1373	chr11	118951470	118951804	-4086	NM_007625	Cbx4
ES_H2AK119ub1_peak_1920	chr13	55936756	55938633	-4908	NM_011097	Pitx1
ES_H2AK119ub1_peak_7979	chr8	123597047	123597823	9575	NR_045471	Fendrr
ES_H2AK119ub1_peak_5805	chr5	93078594	93078828	25442	NM_177230	Ccdc158
ES_H2AK119ub1_peak_6327	chr6	52202989	52203242	-7306	NM_010450	Hoxa11
ES_H2AK119ub1_peak_48	chr1	74901739	74903116	824	NM_009872	Cdk5r2
ES_H2AK119ub1_peak_1838	chr13	48761311	48761635	3068	NM_007526	Barx1
ES_H2AK119ub1_peak_5437	chr4	154007975	154008704	2137	NR_045643	5930403L14Rik
ES_H2AK119ub1_peak_5567	chr5	33772124	33774531	3412	NM_011320	Nkx1-1
ES_H2AK119ub1_peak_6218	chr6	47621099	47621472	1113	NR_002841	Rn4.5s
ES_H2AK119ub1_peak_8538	chr9	121138732	121139131	47359	NM_177589	Ulk4
ES_H2AK119ub1_peak_2707	chr15	102814549	102814742	-6325	NM_010466	Hoxc8
ES_H2AK119ub1_peak_5841	chr5	106886155	106886307	954	NM_001005477	Barhl2
ES_H2AK119ub1_peak_28	chr1	42754459	42755017	747	NM_008900	Pou3f3
ES_H2AK119ub1_peak_3921	chr2	38209334	38209527	2602	NM_010710	Lhx2
ES_H2AK119ub1_peak_2344	chr15	35228320	35229030	2808	NM_054049	Osr2
ES_H2AK119ub1_peak_6147	chr5	148117446	148118149	1028	NM_007673	Cdx2
ES_H2AK119ub1_peak_1817	chr13	40830891	40831201	-757	NM_011547	Tfap2a
ES_H2AK119ub1_peak_1018	chr11	84336816	84337216	2020	NM_008498	Lhx1
ES_H2AK119ub1_peak_4199	chr2	147869390	147869679	1666	NM_010446	Foxa2
ES_H2AK119ub1_peak_6405	chr6	83659878	83660101	811	NR_002871	Vax2os
ES_H2AK119ub1_peak_45	chr1	74838158	74838804	-112	NM_009518	Wnt10a
ES_H2AK119ub1_peak_1106	chr11	96152423	96152583	4543	NM_010460	Hoxb7
ES_H2AK119ub1_peak_3988	chr2	74516564	74516811	-928	NM_008273	Hoxd11
ES_H2AK119ub1_peak_7064	chr7	105981286	105981530	-2214	NM_009519	Wnt11
ES_H2AK119ub1_peak_1122	chr11	96174008	96174203	-4374	NR_029784	Mir10a
ES_H2AK119ub1_peak_3925	chr2	38213519	38213747	6805	NM_010710	Lhx2
ES_H2AK119ub1_peak_6434	chr6	84535105	84535726	8389	NM_175475	Cyp26b1
ES_H2AK119ub1_peak_2702	chr15	102808216	102808369	829	NM_008272	Hoxc9
ES_H2AK119ub1_peak_4682	chr3	128901655	128902330	-804	NM_011098	Pitx2
ES_H2AK119ub1_peak_1424	chr12	9578892	9579202	-1656	NR_045488	1700022H16Rik
ES_H2AK119ub1_peak_8275	chr9	55390707	55391069	1932	NM_027397	Isl2
ES_H2AK119ub1_peak_7985	chr8	123603160	123603579	3641	NR_045471	Fendrr
ES_H2AK119ub1_peak_4905	chr4	109652439	109653067	2123	NM_172296	Dmrta2
ES_H2AK119ub1_peak_3631	chr19	45303985	45304762	5353	NM_010691	Lbx1
ES_H2AK119ub1_peak_3619	chr19	44835893	44836191	4158	NM_011037	Pax2
ES_H2AK119ub1_peak_4929	chr4	114731501	114731867	1268	NM_011527	Tal1
ES_H2AK119ub1_peak_3986	chr2	74514069	74514225	1077	NM_008274	Hoxd12
ES_H2AK119ub1_peak_6471	chr6	88146748	88147385	-1592	NM_008090	Gata2
ES_H2AK119ub1_peak_3628	chr19	45228852	45229131	3786	NM_021901	Tlx1
ES_H2AK119ub1_peak_7986	chr8	123604026	123605036	2479	NR_045471	Fendrr
ES_H2AK119ub1_peak_5285	chr4	148326166	148326604	147536	NM_019781	Pex14
ES_H2AK119ub1_peak_2233	chr14	63864278	63864680	-371	NM_008092	Gata4
ES_H2AK119ub1_peak_5763	chr5	52505401	52505676	21718	NR_105845	Mir6417
ES_H2AK119ub1_peak_2113	chr14	13176329	13177880	1275	NM_080433	Fezf2
ES_H2AK119ub1_peak_5570	chr5	33777244	33777707	-736	NM_011320	Nkx1-1
ES_H2AK119ub1_peak_1648	chr12	112513075	112513659	4060	NM_033603	Amn
ES_H2AK119ub1_peak_2300	chr14	80168717	80168968	2277	NM_021543	Pcdh8
ES_H2AK119ub1_peak_3980	chr2	74496966	74497467	398	NM_007967	Evx2
ES_H2AK119ub1_peak_8367	chr9	74710326	74710948	909	NM_008262	Onecut1
ES_H2AK119ub1_peak_3614	chr19	44831496	44832494	111	NM_011037	Pax2
ES_H2AK119ub1_peak_2639	chr15	98607412	98608167	792	NM_011718	Wnt10b
ES_H2AK119ub1_peak_2887	chr16	94086147	94087015	1076	NM_011377	Sim2
ES_H2AK119ub1_peak_7994	chr8	123642921	123643238	3008	NM_013519	Foxc2
ES_H2AK119ub1_peak_6072	chr5	140028046	140028818	8580	NM_013702	Uncx
ES_H2AK119ub1_peak_8326	chr9	62996003	62997129	202	NM_172446	Skor1
ES_H2AK119ub1_peak_334	chr1	157585952	157587172	2595	NM_010712	Lhx4
ES_H2AK119ub1_peak_5060	chr4	129830026	129830264	-13739	NM_198959	Hcrtr1
ES_H2AK119ub1_peak_1107	chr11	96154600	96154812	-5779	NM_008269	Hoxb6
ES_H2AK119ub1_peak_284	chr1	137814789	137814928	926	NM_019645	Pkp1
ES_H2AK119ub1_peak_5801	chr5	90092252	90092720	47025	NR_037571	Gm7056
ES_H2AK119ub1_peak_7978	chr8	123596557	123596886	10289	NR_045471	Fendrr
ES_H2AK119ub1_peak_3878	chr2	33493675	33494289	2049	NM_010725	Lmx1b
ES_H2AK119ub1_peak_4842	chr4	88438611	88438984	-849	NM_001085533	Gm13275
ES_H2AK119ub1_peak_1834	chr13	48758914	48759466	785	NM_007526	Barx1
ES_H2AK119ub1_peak_4124	chr2	119150747	119151635	-329	NM_019454	Dll4
ES_H2AK119ub1_peak_6339	chr6	52265625	52265846	-909	NR_038163	Evx1os
ES_H2AK119ub1_peak_2748	chr16	17802938	17803242	5715	NM_153790	Scarf2
ES_H2AK119ub1_peak_3233	chr17	86015462	86016045	1983	NR_015385	Six3os1
ES_H2AK119ub1_peak_5734	chr5	38207853	38207991	-3881	NR_027920	Msx1os
ES_H2AK119ub1_peak_684	chr10	86962242	86962389	-5910	NM_008553	Ascl1
ES_H2AK119ub1_peak_4846	chr4	88447464	88447884	1450	NM_001161610	Gm13287
ES_H2AK119ub1_peak_4013	chr2	74576118	74576303	12083	NR_029566	Mir10b
ES_H2AK119ub1_peak_5849	chr5	108151839	108152360	1264	NM_010278	Gfi1
ES_H2AK119ub1_peak_4924	chr4	114579875	114581185	973	NM_008593	Foxd2
ES_H2AK119ub1_peak_8109	chr8	126093367	126094877	-4135	NR_046140	Gm26391
ES_H2AK119ub1_peak_3230	chr17	86012287	86012935	5125	NR_015385	Six3os1
ES_H2AK119ub1_peak_2706	chr15	102812665	102813183	5461	NM_008272	Hoxc9
ES_H2AK119ub1_peak_7184	chr7	138686748	138687608	701	NM_008257	Hmx3
ES_H2AK119ub1_peak_3966	chr2	71378794	71378969	-2933	NR_002854	Dlx1as
ES_H2AK119ub1_peak_3015	chr17	26976687	26977299	1517	NM_008700	Nkx2-5
ES_H2AK119ub1_peak_4097	chr2	118529244	118529473	341	NM_001081971	Ankrd63
ES_H2AK119ub1_peak_3269	chr18	11054708	11054992	-2285	NR_105022	1010001N08Rik
ES_H2AK119ub1_peak_785	chr11	11926579	11926918	1226	NM_010345	Grb10
ES_H2AK119ub1_peak_3997	chr2	74526280	74526436	-3590	NM_013554	Hoxd10
ES_H2AK119ub1_peak_1841	chr13	48764001	48765002	6096	NM_007526	Barx1
ES_H2AK119ub1_peak_1035	chr11	85650372	85651016	4577	NM_009324	Tbx2
ES_H2AK119ub1_peak_4190	chr2	147019846	147020440	6983	NR_108091	6430503K07Rik
ES_H2AK119ub1_peak_1364	chr11	118919358	118919708	-17306	NM_013926	Cbx8
ES_H2AK119ub1_peak_3880	chr2	33495604	33495917	271	NM_010725	Lmx1b
ES_H2AK119ub1_peak_1101	chr11	96145764	96145948	-2104	NM_010460	Hoxb7
ES_H2AK119ub1_peak_2862	chr16	91226088	91227322	910	NM_016967	Olig2
ES_H2AK119ub1_peak_5010	chr4	124663815	124664474	470	NM_138683	Rspo1
ES_H2AK119ub1_peak_6472	chr6	88148947	88149483	557	NM_008090	Gata2
ES_H2AK119ub1_peak_307	chr1	140737854	140738146	1021	NM_010714	Lhx9
ES_H2AK119ub1_peak_6384	chr6	83019597	83020448	197	NM_009392	Tlx2
ES_H2AK119ub1_peak_6407	chr6	83661906	83662234	125	NR_002871	Vax2os
ES_H2AK119ub1_peak_1936	chr13	56352602	56353355	546	NM_010896	Neurog1
ES_H2AK119ub1_peak_5226	chr4	139383745	139384124	4949	NM_011039	Pax7
ES_H2AK119ub1_peak_994	chr11	82204284	82204568	2024	NM_023438	Tmem132e
ES_H2AK119ub1_peak_7605	chr8	12390310	12390651	4709	NM_001013812	Gm5607
ES_H2AK119ub1_peak_6322	chr6	52195837	52197203	-711	NM_010450	Hoxa11
ES_H2AK119ub1_peak_1836	chr13	48760336	48760505	2015	NM_007526	Barx1
ES_H2AK119ub1_peak_6473	chr6	88150177	88150436	1648	NM_008090	Gata2
ES_H2AK119ub1_peak_406	chr1	186543106	186543327	6840	NR_040627	4930488B22Rik
ES_H2AK119ub1_peak_2272	chr14	70477524	70478340	330	NM_018781	Egr3
ES_H2AK119ub1_peak_6306	chr6	52169914	52170657	-1713	NM_010455	Hoxa7
ES_H2AK119ub1_peak_4005	chr2	74537108	74537247	1357	NM_013555	Hoxd9
ES_H2AK119ub1_peak_6324	chr6	52200218	52200574	-4587	NM_010450	Hoxa11
ES_H2AK119ub1_peak_8000	chr8	123652250	123652817	948	NM_008024	Foxl1
ES_H2AK119ub1_peak_7371	chr7	149845550	149846182	281	NR_002855	Igf2os
ES_H2AK119ub1_peak_792	chr11	21896056	21897337	4958	NM_011023	Otx1
ES_H2AK119ub1_peak_4315	chr2	165059158	165059759	779	NM_174988	Cdh22
ES_H2AK119ub1_peak_8368	chr9	74711253	74712344	2070	NM_008262	Onecut1
ES_H2AK119ub1_peak_3916	chr2	38202293	38203169	-4097	NM_010710	Lhx2
ES_H2AK119ub1_peak_3633	chr19	45306245	45307640	2784	NM_010691	Lbx1
ES_H2AK119ub1_peak_3127	chr17	35495534	35495793	16385	NM_010392	H2-Q2
ES_H2AK119ub1_peak_7980	chr8	123598273	123599151	8298	NR_045471	Fendrr
ES_H2AK119ub1_peak_6295	chr6	52155920	52156233	-1490	NM_010453	Hoxa5
ES_H2AK119ub1_peak_4188	chr2	147017845	147018050	4787	NR_108091	6430503K07Rik
ES_H2AK119ub1_peak_8518	chr9	119486851	119487568	925	NM_021544	Scn5a
ES_H2AK119ub1_peak_3103	chr17	34767753	34768019	1255	NM_030890	Prrt1
ES_H2AK119ub1_peak_1361	chr11	118906416	118907096	-4529	NM_013926	Cbx8
ES_H2AK119ub1_peak_567	chr10	60148740	60149201	10268	NM_023370	Cdh23
ES_H2AK119ub1_peak_2024	chr13	99275485	99275895	-70670	NR_045498	2310005E17Rik
ES_H2AK119ub1_peak_3922	chr2	38209682	38211518	3772	NM_010710	Lhx2
ES_H2AK119ub1_peak_3618	chr19	44834739	44835735	3353	NM_011037	Pax2
ES_H2AK119ub1_peak_3687	chr19	59242830	59243053	1578	NM_009501	Vax1
ES_H2AK119ub1_peak_2383	chr15	74347440	74347870	1029	NM_174991	Adgrb1
ES_H2AK119ub1_peak_1102	chr11	96146534	96147024	-1181	NM_010460	Hoxb7
ES_H2AK119ub1_peak_4055	chr2	93484057	93484323	1599	NM_007442	Alx4
ES_H2AK119ub1_peak_1360	chr11	118904333	118904717	-2298	NM_013926	Cbx8
ES_H2AK119ub1_peak_5113	chr4	134707622	134708148	31325	NM_019732	Runx3
ES_H2AK119ub1_peak_6331	chr6	52209706	52209845	1099	NM_008264	Hoxa13
ES_H2AK119ub1_peak_5945	chr5	120254775	120255203	-29683	NM_011537	Tbx5
ES_H2AK119ub1_peak_438	chr1	191995698	191995855	-1217	NM_008937	Prox1
ES_H2AK119ub1_peak_3345	chr18	53631724	53632149	7736	NM_001033281	Prdm6
ES_H2AK119ub1_peak_2579	chr15	85410114	85410510	847	NM_009528	Wnt7b
ES_H2AK119ub1_peak_1100	chr11	96144484	96145166	1606	NM_010461	Hoxb8
ES_H2AK119ub1_peak_4070	chr2	104967794	104968969	1695	NM_144783	Wt1
ES_H2AK119ub1_peak_2576	chr15	85407436	85408105	730	NM_009528	Wnt7b
ES_H2AK119ub1_peak_6288	chr6	52119749	52120224	4313	NR_131182	Hoxaas2
ES_H2AK119ub1_peak_7603	chr8	12386711	12387703	1436	NM_001013812	Gm5607
ES_H2AK119ub1_peak_1914	chr13	55930061	55930565	2473	NM_011097	Pitx1
ES_H2AK119ub1_peak_2581	chr15	85411971	85412316	108	NM_009528	Wnt7b
ES_H2AK119ub1_peak_7018	chr7	86650498	86651215	706	NR_029818	Mir9-3
ES_H2AK119ub1_peak_6469	chr6	88143347	88144026	-4972	NM_008090	Gata2
ES_H2AK119ub1_peak_964	chr11	74982011	74982358	-530	NM_010430	Hic1
ES_H2AK119ub1_peak_6341	chr6	52266653	52267482	-2241	NR_038163	Evx1os
ES_H2AK119ub1_peak_5661	chr5	35622897	35623735	2101	NM_007418	Adra2c
ES_H2AK119ub1_peak_3881	chr2	33497073	33497990	818	NM_177842	C130021I20Rik
ES_H2AK119ub1_peak_1474	chr12	57792959	57793489	-3234	NM_011041	Pax9
ES_H2AK119ub1_peak_1097	chr11	96049623	96049768	-5980	NM_008267	Hoxb13
ES_H2AK119ub1_peak_3587	chr19	43681590	43681909	-5066	NM_008699	Nkx2-3
ES_H2AK119ub1_peak_2886	chr16	94085304	94085976	135	NM_011377	Sim2
ES_H2AK119ub1_peak_1818	chr13	40832322	40832595	-2169	NM_011547	Tfap2a
ES_H2AK119ub1_peak_7564	chr7	152025364	152025772	1051	NM_008007	Fgf3
ES_H2AK119ub1_peak_5969	chr5	120885595	120886266	4035	NM_008499	Lhx5
ES_H2AK119ub1_peak_3636	chr19	45310035	45310274	-428	NM_010691	Lbx1
ES_H2AK119ub1_peak_6323	chr6	52198413	52199745	-3270	NM_010450	Hoxa11
ES_H2AK119ub1_peak_4644	chr3	107398588	107398903	796	NM_007441	Alx3
ES_H2AK119ub1_peak_4925	chr4	114598351	114598801	42	NM_015758	Foxe3
ES_H2AK119ub1_peak_3247	chr17	86086066	86087001	1061	NM_011380	Six2
ES_H2AK119ub1_peak_2298	chr14	79842174	79842335	-9388	NM_001034882	Kbtbd6
ES_H2AK119ub1_peak_4250	chr2	158435699	158436852	184	NR_040358	Gm14204
ES_H2AK119ub1_peak_6128	chr5	144050149	144051169	-18958	NM_017467	Zfp316
ES_H2AK119ub1_peak_6671	chr6	114555561	114555946	-37366	NM_028835	Atg7
ES_H2AK119ub1_peak_1327	chr11	118429860	118430177	91744	NM_172573	Engase
ES_H2AK119ub1_peak_1429	chr12	9585976	9586383	4931	NM_011859	Osr1
ES_H2AK119ub1_peak_3279	chr18	23199026	23199191	1046	NM_199024	Nol4
ES_H2AK119ub1_peak_793	chr11	21898338	21898753	3109	NM_011023	Otx1
ES_H2AK119ub1_peak_5388	chr4	153514432	153514936	-367	NM_011642	Trp73
ES_H2AK119ub1_peak_8277	chr9	55392077	55392893	3529	NM_027397	Isl2
ES_H2AK119ub1_peak_1799	chr13	31899941	31900628	1769	NM_008592	Foxc1
ES_H2AK119ub1_peak_3875	chr2	33491334	33491864	4432	NM_010725	Lmx1b
ES_H2AK119ub1_peak_4928	chr4	114730210	114730720	49	NM_011527	Tal1
ES_H2AK119ub1_peak_6879	chr7	35904705	35905424	752	NM_007678	Cebpa
ES_H2AK119ub1_peak_2737	chr16	11986226	11986386	2100	NM_028277	Shisa9
ES_H2AK119ub1_peak_3591	chr19	43687215	43688057	821	NM_008699	Nkx2-3
ES_H2AK119ub1_peak_6342	chr6	52267686	52267835	-2934	NR_038163	Evx1os
ES_H2AK119ub1_peak_8392	chr9	91274900	91275424	11352	NM_009576	Zic4
ES_H2AK119ub1_peak_6071	chr5	140027152	140027561	7504	NM_013702	Uncx
ES_H2AK119ub1_peak_6454	chr6	85462165	85463200	854	NM_020596	Egr4
ES_H2AK119ub1_peak_5233	chr4	139392603	139393426	-4131	NM_011039	Pax7
ES_H2AK119ub1_peak_7995	chr8	123643763	123644229	3925	NM_013519	Foxc2
ES_H2AK119ub1_peak_3584	chr19	43676543	43677051	-10018	NM_008699	Nkx2-3
ES_H2AK119ub1_peak_2790	chr16	18625694	18626432	-3567	NM_010327	Gp1bb
ES_H2AK119ub1_peak_2856	chr16	90832407	90832595	1397	NM_027627	Eva1c
ES_H2AK119ub1_peak_3402	chr18	77098286	77098544	3271	NM_001109743	Skor2
ES_H2AK119ub1_peak_2700	chr15	102806047	102806603	-1138	NM_008272	Hoxc9
ES_H2AK119ub1_peak_7219	chr7	144503960	144504104	2096	NM_010096	Ebf3
ES_H2AK119ub1_peak_6301	chr6	52164514	52164763	649	NR_045199	Mira
ES_H2AK119ub1_peak_4523	chr3	38785817	38786027	60	NM_183221	Fat4
ES_H2AK119ub1_peak_4058	chr2	93490246	93490625	7844	NM_007442	Alx4
ES_H2AK119ub1_peak_4923	chr4	114578929	114579150	2464	NM_008593	Foxd2
ES_H2AK119ub1_peak_1113	chr11	96160668	96161990	844	NM_008269	Hoxb6
ES_H2AK119ub1_peak_5524	chr5	28787066	28787486	-6248	NR_015562	9530036O11Rik
ES_H2AK119ub1_peak_3605	chr19	44817607	44817947	-14107	NM_011037	Pax2
ES_H2AK119ub1_peak_3330	chr18	42554859	42555303	830	NM_138945	Pou4f3
ES_H2AK119ub1_peak_3585	chr19	43677483	43677668	-9240	NM_008699	Nkx2-3
ES_H2AK119ub1_peak_3150	chr17	36283973	36284111	2079	NR_033517	2410017I17Rik
ES_H2AK119ub1_peak_552	chr10	59939689	59939843	77292	NM_001164374	Gm17455
ES_H2AK119ub1_peak_411	chr1	186554154	186554323	2134	NM_008250	Hlx
ES_H2AK119ub1_peak_6329	chr6	52204315	52204501	6466	NM_008264	Hoxa13
ES_H2AK119ub1_peak_2382	chr15	74346082	74346445	-363	NM_174991	Adgrb1
ES_H2AK119ub1_peak_5215	chr4	139374810	139374948	14004	NM_011039	Pax7
ES_H2AK119ub1_peak_5003	chr4	124335353	124335793	684	NM_011141	Pou3f1
ES_H2AK119ub1_peak_4252	chr2	158438044	158438443	1749	NM_009508	Slc32a1
ES_H2AK119ub1_peak_2867	chr16	91232050	91232431	6445	NM_016967	Olig2
ES_H2AK119ub1_peak_3014	chr17	26974443	26974671	3953	NM_008700	Nkx2-5
ES_H2AK119ub1_peak_7220	chr7	144504285	144505065	1453	NM_010096	Ebf3
ES_H2AK119ub1_peak_2345	chr15	35229426	35229586	3639	NM_054049	Osr2
ES_H2AK119ub1_peak_3616	chr19	44833429	44833654	1657	NM_011037	Pax2
ES_H2AK119ub1_peak_7693	chr8	59805618	59806096	-5375	NR_131041	5033428I22Rik
ES_H2AK119ub1_peak_5967	chr5	120882000	120882836	523	NM_008499	Lhx5
ES_H2AK119ub1_peak_6312	chr6	52182008	52182169	-1924	NR_029912	Mir196b
ES_H2AK119ub1_peak_3547	chr19	25683287	25683867	-1450	NM_177360	Dmrt3
ES_H2AK119ub1_peak_3606	chr19	44822674	44822921	-9087	NM_011037	Pax2
ES_H2AK119ub1_peak_4922	chr4	114576133	114576366	5254	NM_008593	Foxd2
ES_H2AK119ub1_peak_7835	chr8	98200199	98200443	-26616	NM_145602	Ndrg4
ES_H2AK119ub1_peak_6528	chr6	112439538	112440133	-33	NM_001081147	Oxtr
ES_H2AK119ub1_peak_7201	chr7	140902629	140902773	1685	NM_025392	Bccip
ES_H2AK119ub1_peak_3331	chr18	42557749	42557887	3567	NM_138945	Pou4f3
ES_H2AK119ub1_peak_3695	chr19	59534221	59534626	1243	NM_010132	Emx2
ES_H2AK119ub1_peak_1133	chr11	96200445	96200633	-4544	NM_010458	Hoxb3
ES_H2AK119ub1_peak_6911	chr7	51607540	51607910	22675	NM_027049	1700008O03Rik
ES_H2AK119ub1_peak_1468	chr12	57636735	57638134	461	NM_009385	Nkx2-1
ES_H2AK119ub1_peak_6856	chr7	25965218	25965469	25255	NM_001033781	D930028M14Rik
ES_H2AK119ub1_peak_8409	chr9	99771217	99771403	5279	NM_011440	Sox14
ES_H2AK119ub1_peak_6313	chr6	52183505	52183722	1325	NM_008263	Hoxa10
ES_H2AK119ub1_peak_3593	chr19	43690319	43690467	3578	NM_008699	Nkx2-3
ES_H2AK119ub1_peak_1794	chr13	31719959	31721205	2897	NM_010225	Foxf2
ES_H2AK119ub1_peak_29	chr1	42768445	42768747	1703	NR_110495	Pantr2
ES_H2AK119ub1_peak_3398	chr18	77084259	77084430	-10800	NM_001109743	Skor2
ES_H2AK119ub1_peak_6993	chr7	77492566	77493018	-10054	NR_131144	Gm29683
ES_H2AK119ub1_peak_5222	chr4	139381003	139381895	7434	NM_011039	Pax7
ES_H2AK119ub1_peak_2832	chr16	35542533	35543043	1340	NM_013661	Sema5b
ES_H2AK119ub1_peak_2175	chr14	33412917	33413110	-100	NM_001001796	Prrxl1
ES_H2AK119ub1_peak_6298	chr6	52159071	52159341	-583	NM_010454	Hoxa6
ES_H2AK119ub1_peak_2643	chr15	98622329	98622517	2135	NM_021279	Wnt1
ES_H2AK119ub1_peak_2745	chr16	17798009	17798233	746	NM_153790	Scarf2
ES_H2AK119ub1_peak_1431	chr12	9588659	9588817	7490	NM_011859	Osr1
ES_H2AK119ub1_peak_7751	chr8	87309559	87309965	-11494	NM_010906	Nfix
ES_H2AK119ub1_peak_791	chr11	21895552	21895759	5999	NM_011023	Otx1
ES_H2AK119ub1_peak_799	chr11	21903545	21903775	-2006	NM_011023	Otx1
ES_H2AK119ub1_peak_1475	chr12	57793652	57794789	-2238	NM_011041	Pax9
ES_H2AK119ub1_peak_4930	chr4	114736216	114736891	6137	NM_011527	Tal1
ES_H2AK119ub1_peak_6065	chr5	140018734	140019375	-798	NM_013702	Uncx
ES_H2AK119ub1_peak_718	chr10	121886596	121886793	1139	NM_016847	Avpr1a
ES_H2AK119ub1_peak_871	chr11	57642982	57643320	2498	NM_008213	Hand1
ES_H2AK119ub1_peak_6444	chr6	85138639	85139260	1024	NM_010131	Emx1
ES_H2AK119ub1_peak_6996	chr7	77502342	77502496	3060	NM_009697	Nr2f2
ES_H2AK119ub1_peak_6152	chr5	148535287	148535515	2163	NM_010228	Flt1
ES_H2AK119ub1_peak_5772	chr5	67488949	67489352	1215	NM_008888	Phox2b
ES_H2AK119ub1_peak_3698	chr19	59537151	59537605	4198	NM_010132	Emx2
ES_H2AK119ub1_peak_3562	chr19	37768951	37769282	-3182	NM_007811	Cyp26a1
ES_H2AK119ub1_peak_6317	chr6	52186507	52187192	-1911	NM_008263	Hoxa10
ES_H2AK119ub1_peak_3879	chr2	33494519	33495465	1039	NM_010725	Lmx1b
ES_H2AK119ub1_peak_649	chr10	79953734	79954336	-3616	NM_139226	Onecut3
ES_H2AK119ub1_peak_57	chr1	74998158	74998439	-52	NM_010544	Ihh
ES_H2AK119ub1_peak_2232	chr14	63863352	63863702	581	NM_008092	Gata4
ES_H2AK119ub1_peak_5571	chr5	33777896	33778425	-1421	NM_011320	Nkx1-1
ES_H2AK119ub1_peak_3962	chr2	71368653	71369354	1501	NM_010053	Dlx1
ES_H2AK119ub1_peak_8403	chr9	98854877	98855245	668	NR_003248	Foxl2os
ES_H2AK119ub1_peak_8366	chr9	74701549	74702211	5636	NR_045284	Gm16551
ES_H2AK119ub1_peak_5225	chr4	139383021	139383275	5735	NM_011039	Pax7
ES_H2AK119ub1_peak_3975	chr2	73110920	73111398	1176	NM_001005343	Sp9
ES_H2AK119ub1_peak_4098	chr2	118529624	118529762	6	NM_001081971	Ankrd63
ES_H2AK119ub1_peak_2324	chr15	7763897	7764263	353	NM_010275	Gdnf
ES_H2AK119ub1_peak_7757	chr8	87321948	87322100	2213	NM_010906	Nfix
ES_H2AK119ub1_peak_1464	chr12	57634338	57634526	3463	NM_009385	Nkx2-1
ES_H2AK119ub1_peak_4096	chr2	118527666	118529085	1324	NM_001081971	Ankrd63
ES_H2AK119ub1_peak_5681	chr5	35734159	35734504	2565	NM_010445	Hmx1
ES_H2AK119ub1_peak_6291	chr6	52126499	52127047	11100	NR_131182	Hoxaas2
ES_H2AK119ub1_peak_1917	chr13	55933096	55933609	-566	NM_011097	Pitx1
ES_H2AK119ub1_peak_1998	chr13	73408176	73408314	10300	NM_018885	Irx4
ES_H2AK119ub1_peak_7019	chr7	86685664	86685802	25412	NR_040311	Mir9-3hg
ES_H2AK119ub1_peak_6321	chr6	52195062	52195517	47	NR_015348	Hoxa11os
ES_H2AK119ub1_peak_5678	chr5	35728802	35730657	-2037	NM_010445	Hmx1
ES_H2AK119ub1_peak_1562	chr12	109120635	109120934	120840	NM_021399	Bcl11b
ES_H2AK119ub1_peak_4177	chr2	146044884	146045099	-2742	NM_016889	Insm1
ES_H2AK119ub1_peak_3990	chr2	74517802	74518082	327	NM_008273	Hoxd11
ES_H2AK119ub1_peak_2052	chr14	4212773	4213091	85955	NM_001029930	Gm5796
ES_H2AK119ub1_peak_7191	chr7	138696774	138697211	-584	NM_145998	Hmx2
ES_H2AK119ub1_peak_4679	chr3	123382425	123382743	-7189	NM_031186	Ndst3
ES_H2AK119ub1_peak_1200	chr11	103612080	103612485	-1147	NM_011719	Wnt9b
ES_H2AK119ub1_peak_5095	chr4	133052828	133052966	1568	NM_001081156	Trnp1
ES_H2AK119ub1_peak_6447	chr6	85141174	85141833	3578	NM_010131	Emx1
ES_H2AK119ub1_peak_3995	chr2	74522146	74522292	1839	NM_008273	Hoxd11
ES_H2AK119ub1_peak_2080	chr14	6172024	6172200	68525	NM_001270812	LOC100861615
ES_H2AK119ub1_peak_2744	chr16	17797543	17797775	284	NM_153790	Scarf2
ES_H2AK119ub1_peak_3648	chr19	46391360	46391763	9795	NM_028627	Psd
ES_H2AK119ub1_peak_3748	chr2	26056622	26057155	5207	NM_010711	Lhx3
ES_H2AK119ub1_peak_6255	chr6	47725833	47726305	-23145	NR_002841	Rn4.5s
ES_H2AK119ub1_peak_1910	chr13	55927303	55927689	5290	NM_011097	Pitx1
ES_H2AK119ub1_peak_5517	chr5	28488146	28488317	-4005	NM_010134	En2
ES_H2AK119ub1_peak_1911	chr13	55927831	55928173	4784	NM_011097	Pitx1
ES_H2AK119ub1_peak_789	chr11	21893759	21894179	7685	NM_011023	Otx1
ES_H2AK119ub1_peak_4841	chr4	88438267	88438457	908	NM_001161609	Gm13285
ES_H2AK119ub1_peak_3234	chr17	86017688	86018372	-294	NR_015385	Six3os1
ES_H2AK119ub1_peak_5527	chr5	28789789	28789994	-3633	NR_015562	9530036O11Rik
ES_H2AK119ub1_peak_4189	chr2	147019197	147019353	6115	NR_108091	6430503K07Rik
ES_H2AK119ub1_peak_5278	chr4	148180102	148180289	1694	NM_027195	Casz1
ES_H2AK119ub1_peak_6296	chr6	52157251	52157584	1206	NM_010454	Hoxa6
ES_H2AK119ub1_peak_3814	chr2	31493774	31494078	-1631	NM_001123362	Prdm12
ES_H2AK119ub1_peak_1913	chr13	55929580	55929870	3061	NM_011097	Pitx1
ES_H2AK119ub1_peak_4244	chr2	156905854	156906087	-969	NM_001164663	Soga1
ES_H2AK119ub1_peak_2234	chr14	63864817	63865093	-847	NM_008092	Gata4
ES_H2AK119ub1_peak_4839	chr4	88435587	88435731	1123	NM_001161609	Gm13285
ES_H2AK119ub1_peak_4782	chr4	46356544	46356716	-436	NM_183298	Foxe1
ES_H2AK119ub1_peak_1326	chr11	118428610	118429279	90670	NM_172573	Engase
ES_H2AK119ub1_peak_7261	chr7	146771113	146771323	-2522	NM_183248	Nkx6-2
ES_H2AK119ub1_peak_8348	chr9	69607187	69607326	1491	NM_022378	Foxb1
ES_H2AK119ub1_peak_3737	chr2	25434840	25435116	641	NM_001005424	Gm996
ES_H2AK119ub1_peak_3607	chr19	44823720	44824119	-7965	NM_011037	Pax2
ES_H2AK119ub1_peak_1814	chr13	40825040	40825316	648	NM_011547	Tfap2a
ES_H2AK119ub1_peak_2111	chr14	13174018	13174265	4238	NM_080433	Fezf2
ES_H2AK119ub1_peak_7712	chr8	73018406	73018633	1489	NM_018827	Crlf1
ES_H2AK119ub1_peak_6360	chr6	64679983	64680309	1006	NM_007500	Atoh1
ES_H2AK119ub1_peak_6332	chr6	52211793	52212539	-603	NR_110441	Hottip
ES_H2AK119ub1_peak_2712	chr15	102822042	102822186	1144	NM_010466	Hoxc8
ES_H2AK119ub1_peak_3873	chr2	33490142	33490880	5520	NM_010725	Lmx1b
ES_H2AK119ub1_peak_898	chr11	59102995	59103639	936	NM_009522	Wnt3a
ES_H2AK119ub1_peak_5943	chr5	120253044	120253188	-31556	NM_011537	Tbx5
ES_H2AK119ub1_peak_6965	chr7	57231242	57231426	614	NM_001037906	Nell1
ES_H2AK119ub1_peak_7225	chr7	144512057	144512540	-6170	NM_010096	Ebf3
ES_H2AK119ub1_peak_1993	chr13	73399339	73400252	1850	NM_018885	Irx4
ES_H2AK119ub1_peak_3267	chr18	11052900	11053474	-622	NR_105022	1010001N08Rik
ES_H2AK119ub1_peak_578	chr10	60639937	60640147	2032	NM_023064	Tbata
ES_H2AK119ub1_peak_236	chr1	122497558	122498082	-1244	NM_010133	En1
ES_H2AK119ub1_peak_3876	chr2	33492440	33492638	3492	NM_010725	Lmx1b
ES_H2AK119ub1_peak_8517	chr9	119485943	119486438	1944	NM_021544	Scn5a
ES_H2AK119ub1_peak_7795	chr8	94332353	94332525	-6886	NM_008393	Irx3
ES_H2AK119ub1_peak_7223	chr7	144507947	144508156	-1923	NM_010096	Ebf3
ES_H2AK119ub1_peak_1154	chr11	98178708	98179075	12068	NM_010895	Neurod2
ES_H2AK119ub1_peak_3597	chr19	44584740	44584926	16871	NM_011720	Wnt8b
ES_H2AK119ub1_peak_2647	chr15	98926983	98927493	-2677	NM_176835	Dnajc22
ES_H2AK119ub1_peak_1137	chr11	96204826	96205129	-106	NM_010458	Hoxb3
ES_H2AK119ub1_peak_6167	chr6	6814178	6814417	853	NR_002839	Dlx6os2
ES_H2AK119ub1_peak_7276	chr7	148478583	148478854	813	NM_007878	Drd4
ES_H2AK119ub1_peak_7794	chr8	94329859	94330783	-4768	NM_008393	Irx3
ES_H2AK119ub1_peak_6813	chr7	17060910	17061330	1009	NM_008718	Npas1
ES_H2AK119ub1_peak_6073	chr5	140029937	140030119	10176	NM_013702	Uncx
ES_H2AK119ub1_peak_4194	chr2	147190723	147191530	396	NM_008780	Pax1
ES_H2AK119ub1_peak_2264	chr14	67854795	67855259	2898	NM_010095	Ebf2
ES_H2AK119ub1_peak_1009	chr11	83369140	83369300	22918	NM_011338	Ccl9
ES_H2AK119ub1_peak_794	chr11	21899255	21899393	2330	NM_011023	Otx1
ES_H2AK119ub1_peak_469	chr10	21879383	21879763	1158	NM_009016	Raet1a
ES_H2AK119ub1_peak_26	chr1	40738580	40739109	287	NM_001033289	Slc9a2
ES_H2AK119ub1_peak_1640	chr12	111515827	111516186	272	NR_002866	Dio3os
ES_H2AK119ub1_peak_407	chr1	186548728	186549001	7508	NM_008250	Hlx
ES_H2AK119ub1_peak_1016	chr11	84334233	84335743	4048	NM_008498	Lhx1
ES_H2AK119ub1_peak_3534	chr19	16946708	16947060	1436	NM_008023	Foxb2
ES_H2AK119ub1_peak_6344	chr6	52270349	52270612	-5654	NR_038163	Evx1os
ES_H2AK119ub1_peak_3196	chr17	70319851	70320012	1518	NM_027712	Dlgap1
ES_H2AK119ub1_peak_1105	chr11	96150034	96150336	2225	NM_010460	Hoxb7
ES_H2AK119ub1_peak_6164	chr6	6810019	6810226	-3212	NM_010057	Dlx6
ES_H2AK119ub1_peak_4079	chr2	105511194	105511610	-915	NR_002867	Pax6os1
ES_H2AK119ub1_peak_3251	chr17	86091554	86091990	-4178	NM_011380	Six2
ES_H2AK119ub1_peak_5946	chr5	120255472	120255855	-29009	NM_011537	Tbx5
ES_H2AK119ub1_peak_1787	chr13	30842905	30843070	1885	NM_013674	Irf4
ES_H2AK119ub1_peak_2240	chr14	63869807	63870340	-5965	NM_008092	Gata4
ES_H2AK119ub1_peak_4920	chr4	114573584	114573722	7850	NM_008593	Foxd2
ES_H2AK119ub1_peak_6144	chr5	148086610	148086854	-3635	NR_038157	2210019I11Rik
ES_H2AK119ub1_peak_2363	chr15	72376263	72376902	127	NM_001033876	Kcnk9
ES_H2AK119ub1_peak_5217	chr4	139376475	139376873	12209	NM_011039	Pax7
ES_H2AK119ub1_peak_2697	chr15	102786088	102786471	1322	NM_001024842	Hoxc11
ES_H2AK119ub1_peak_3439	chr18	80911205	80911345	-1465	NM_016791	Nfatc1
ES_H2AK119ub1_peak_3403	chr18	77098699	77098944	3677	NM_001109743	Skor2
ES_H2AK119ub1_peak_5534	chr5	29801239	29801731	3525	NM_019944	Mnx1
ES_H2AK119ub1_peak_3998	chr2	74527272	74527450	-2587	NM_013554	Hoxd10
ES_H2AK119ub1_peak_2365	chr15	72378696	72379390	-2334	NM_001033876	Kcnk9
ES_H2AK119ub1_peak_2125	chr14	22804761	22805049	3918	NM_145459	Zfp503
ES_H2AK119ub1_peak_488	chr10	42297252	42297974	5781	NM_152229	Nr2e1
ES_H2AK119ub1_peak_6878	chr7	35596519	35596663	1139	NM_175140	Chst8
ES_H2AK119ub1_peak_4935	chr4	115610716	115610955	1696	NM_130865	Dmbx1
ES_H2AK119ub1_peak_6285	chr6	52115416	52116023	46	NR_131182	Hoxaas2
ES_H2AK119ub1_peak_4619	chr3	99043933	99044467	-13483	NM_009323	Tbx15
ES_H2AK119ub1_peak_2863	chr16	91227565	91227911	1943	NM_016967	Olig2
ES_H2AK119ub1_peak_3924	chr2	38212673	38213193	6105	NM_010710	Lhx2
ES_H2AK119ub1_peak_2170	chr14	33276860	33277045	1084	NM_021712	Slc18a3
ES_H2AK119ub1_peak_2861	chr16	91224145	91224468	-1489	NM_016967	Olig2
ES_H2AK119ub1_peak_1839	chr13	48761794	48762111	3547	NM_007526	Barx1
ES_H2AK119ub1_peak_6756	chr6	126593436	126593849	2177	NM_010595	Kcna1
ES_H2AK119ub1_peak_1427	chr12	9582778	9582963	1622	NM_011859	Osr1
ES_H2AK119ub1_peak_7984	chr8	123602545	123602775	4350	NR_045471	Fendrr
ES_H2AK119ub1_peak_239	chr1	122501475	122502030	2688	NM_010133	En1
ES_H2AK119ub1_peak_1915	chr13	55931176	55931810	1293	NM_011097	Pitx1
ES_H2AK119ub1_peak_2364	chr15	72377109	72377453	-572	NM_001033876	Kcnk9
ES_H2AK119ub1_peak_5861	chr5	111849345	111849559	2266	NM_001081235	Mn1
ES_H2AK119ub1_peak_3018	chr17	26986833	26987097	-8455	NM_008700	Nkx2-5
ES_H2AK119ub1_peak_6300	chr6	52163691	52163861	-710	NM_010452	Hoxa3
ES_H2AK119ub1_peak_2325	chr15	7765328	7766079	153	NM_010275	Gdnf
ES_H2AK119ub1_peak_7226	chr7	144512685	144512998	-6713	NM_010096	Ebf3
ES_H2AK119ub1_peak_1038	chr11	85653610	85653910	7643	NM_009324	Tbx2
ES_H2AK119ub1_peak_6287	chr6	52118464	52118866	2992	NR_131182	Hoxaas2
ES_H2AK119ub1_peak_2646	chr15	98925941	98926201	-3844	NM_176835	Dnajc22
ES_H2AK119ub1_peak_491	chr10	42302565	42302908	658	NM_152229	Nr2e1
ES_H2AK119ub1_peak_1491	chr12	74146588	74146834	988	NM_009189	Six1
ES_H2AK119ub1_peak_6403	chr6	83653270	83654047	7142	NR_002871	Vax2os
ES_H2AK119ub1_peak_5683	chr5	35736732	35737181	5190	NM_010445	Hmx1
ES_H2AK119ub1_peak_4015	chr2	74583538	74583840	-7052	NR_110447	LOC102634401
ES_H2AK119ub1_peak_1110	chr11	96158964	96159114	-1446	NM_008269	Hoxb6
ES_H2AK119ub1_peak_3679	chr19	56797062	56797486	412	NM_007419	Adrb1
ES_H2AK119ub1_peak_1082	chr11	94982248	94982868	1127	NM_010055	Dlx3
ES_H2AK119ub1_peak_308	chr1	140739202	140739366	-263	NM_010714	Lhx9
ES_H2AK119ub1_peak_5738	chr5	38213953	38214622	1537	NM_010835	Msx1
ES_H2AK119ub1_peak_5569	chr5	33776127	33777111	120	NM_011320	Nkx1-1
ES_H2AK119ub1_peak_3989	chr2	74517120	74517583	-264	NM_008273	Hoxd11
ES_H2AK119ub1_peak_683	chr10	86957082	86957750	-1011	NM_008553	Ascl1
ES_H2AK119ub1_peak_7793	chr8	94329100	94329603	-3798	NM_008393	Irx3
ES_H2AK119ub1_peak_2435	chr15	76349725	76350008	2693	NM_130893	Scrt1
ES_H2AK119ub1_peak_1127	chr11	96192113	96192385	7809	NM_010458	Hoxb3
ES_H2AK119ub1_peak_4295	chr2	164793401	164793652	38	NM_020333	Slc12a5
ES_H2AK119ub1_peak_872	chr11	57646065	57646373	-570	NM_008213	Hand1
ES_H2AK119ub1_peak_5525	chr5	28787875	28788032	-5571	NR_015562	9530036O11Rik
ES_H2AK119ub1_peak_4077	chr2	105507701	105508213	-1096	NM_013627	Pax6
ES_H2AK119ub1_peak_1800	chr13	31902857	31903293	4560	NM_008592	Foxc1
ES_H2AK119ub1_peak_3969	chr2	71382010	71382428	2592	NM_010054	Dlx2
ES_H2AK119ub1_peak_4004	chr2	74536314	74536813	743	NM_013555	Hoxd9
ES_H2AK119ub1_peak_7836	chr8	98202909	98203106	-23930	NM_145602	Ndrg4
ES_H2AK119ub1_peak_3700	chr19	59542015	59542153	8904	NM_010132	Emx2
ES_H2AK119ub1_peak_333	chr1	157584879	157585130	4153	NM_010712	Lhx4
ES_H2AK119ub1_peak_5838	chr5	106881788	106881927	5328	NM_001005477	Barhl2
ES_H2AK119ub1_peak_3634	chr19	45307995	45308518	1470	NM_010691	Lbx1
ES_H2AK119ub1_peak_6752	chr6	126113937	126114283	868	NM_008742	Ntf3
ES_H2AK119ub1_peak_7188	chr7	138695003	138695215	-2467	NM_145998	Hmx2
ES_H2AK119ub1_peak_8432	chr9	106557862	106558164	427	NM_001160353	Grm2
ES_H2AK119ub1_peak_1985	chr13	72103565	72103705	-2464	NM_010573	Irx1
ES_H2AK119ub1_peak_3228	chr17	86009105	86009276	8546	NR_015385	Six3os1
ES_H2AK119ub1_peak_1037	chr11	85653164	85653362	7146	NM_009324	Tbx2
ES_H2AK119ub1_peak_330	chr1	157583144	157583404	5883	NM_010712	Lhx4
ES_H2AK119ub1_peak_3983	chr2	74506802	74507180	624	NM_008275	Hoxd13
ES_H2AK119ub1_peak_2021	chr13	99136602	99136902	12552	NM_008242	Foxd1
ES_H2AK119ub1_peak_1039	chr11	85654068	85654854	8344	NM_009324	Tbx2
ES_H2AK119ub1_peak_2788	chr16	18624175	18624465	-1824	NM_010327	Gp1bb
ES_H2AK119ub1_peak_8393	chr9	91275608	91275746	11867	NM_009576	Zic4
ES_H2AK119ub1_peak_1126	chr11	96187994	96188372	3743	NM_010458	Hoxb3
ES_H2AK119ub1_peak_8584	chr9	122480151	122480323	-1382	NR_015610	9530059O14Rik
ES_H2AK119ub1_peak_2774	chr16	18584563	18584853	2354	NM_011532	Tbx1
ES_H2AK119ub1_peak_7749	chr8	87307548	87307718	-9365	NM_010906	Nfix
ES_H2AK119ub1_peak_1025	chr11	84343907	84344553	5068	NR_038057	Lhx1os
ES_H2AK119ub1_peak_6443	chr6	85138029	85138508	343	NM_010131	Emx1
ES_H2AK119ub1_peak_2237	chr14	63867116	63867301	-3100	NM_008092	Gata4
ES_H2AK119ub1_peak_4012	chr2	74574392	74575616	10877	NR_029566	Mir10b
ES_H2AK119ub1_peak_2865	chr16	91228579	91228762	2875	NM_016967	Olig2
ES_H2AK119ub1_peak_4688	chr3	128912718	128912867	-4058	NM_011098	Pitx2
ES_H2AK119ub1_peak_1477	chr12	57798827	57799054	2482	NM_011041	Pax9
ES_H2AK119ub1_peak_1262	chr11	113992393	113992551	-65207	NM_172800	Sdk2
ES_H2AK119ub1_peak_2302	chr14	80170591	80170798	425	NM_021543	Pcdh8
ES_H2AK119ub1_peak_1116	chr11	96163541	96163903	-1104	NM_008268	Hoxb5
ES_H2AK119ub1_peak_6992	chr7	77478128	77478463	4413	NR_131144	Gm29683
ES_H2AK119ub1_peak_6431	chr6	84532067	84532431	11555	NM_175475	Cyp26b1
ES_H2AK119ub1_peak_5438	chr4	154008902	154009348	1351	NR_045643	5930403L14Rik
ES_H2AK119ub1_peak_3278	chr18	21810915	21811063	-120	NM_001081403	Klhl14
ES_H2AK119ub1_peak_1995	chr13	73402260	73402645	4507	NM_018885	Irx4
ES_H2AK119ub1_peak_3365	chr18	61634800	61634970	9376	NR_045419	A530050N04Rik
ES_H2AK119ub1_peak_7599	chr8	12382300	12382461	-3391	NM_001013812	Gm5607
ES_H2AK119ub1_peak_1572	chr12	109216881	109217029	24669	NM_021399	Bcl11b
ES_H2AK119ub1_peak_2866	chr16	91230247	91230707	4682	NM_016967	Olig2
ES_H2AK119ub1_peak_3246	chr17	86084685	86085911	2296	NM_011380	Six2
ES_H2AK119ub1_peak_1020	chr11	84338270	84338636	583	NM_008498	Lhx1
ES_H2AK119ub1_peak_5441	chr4	154012330	154012958	-1662	NM_027504	Prdm16
ES_H2AK119ub1_peak_2699	chr15	102804044	102804222	352	NR_029722	Mir196a-2
ES_H2AK119ub1_peak_2786	chr16	18622743	18622958	-354	NM_010327	Gp1bb
ES_H2AK119ub1_peak_2638	chr15	98606771	98606912	1740	NM_011718	Wnt10b
ES_H2AK119ub1_peak_6653	chr6	114540685	114541020	-52267	NM_028835	Atg7
ES_H2AK119ub1_peak_1131	chr11	96199361	96199564	-5621	NM_010458	Hoxb3
ES_H2AK119ub1_peak_1879	chr13	53832958	53833148	89099	NR_131010	4930555G21Rik
ES_H2AK119ub1_peak_1909	chr13	55926488	55926782	6151	NM_011097	Pitx1
ES_H2AK119ub1_peak_4810	chr4	55801012	55801182	-255750	NM_010637	Klf4
ES_H2AK119ub1_peak_655	chr10	79960115	79960319	2566	NM_139226	Onecut3
ES_H2AK119ub1_peak_8325	chr9	62995404	62995857	-812	NM_172446	Skor1
ES_H2AK119ub1_peak_3375	chr18	66097465	66097675	1173	NM_013833	Rax
ES_H2AK119ub1_peak_1465	chr12	57634683	57635392	2858	NM_009385	Nkx2-1
ES_H2AK119ub1_peak_3387	chr18	75938676	75938994	-40997	NM_145356	Zbtb7c
ES_H2AK119ub1_peak_1033	chr11	85647484	85648766	2008	NM_009324	Tbx2
ES_H2AK119ub1_peak_5684	chr5	35737482	35738001	5975	NM_010445	Hmx1
ES_H2AK119ub1_peak_1396	chr11	120097711	120098321	3755	NM_198423	Bahcc1
ES_H2AK119ub1_peak_8176	chr9	20530798	20531024	1747	NM_173777	Olfm2
ES_H2AK119ub1_peak_3918	chr2	38204942	38205444	-1635	NM_010710	Lhx2
ES_H2AK119ub1_peak_412	chr1	186554507	186554825	1706	NM_008250	Hlx
ES_H2AK119ub1_peak_3713	chr2	18529545	18529708	-64463	NM_147778	Commd3
ES_H2AK119ub1_peak_888	chr11	58947671	58947985	2049	NM_199152	Obscn
ES_H2AK119ub1_peak_6303	chr6	52165779	52166018	-611	NR_045199	Mira
ES_H2AK119ub1_peak_821	chr11	33104142	33104396	-681	NM_019916	Tlx3
ES_H2AK119ub1_peak_91	chr1	78212591	78212902	-19035	NM_008781	Pax3
ES_H2AK119ub1_peak_2778	chr16	18587429	18587742	-523	NM_011532	Tbx1
ES_H2AK119ub1_peak_2885	chr16	94084657	94085167	-593	NM_011377	Sim2
ES_H2AK119ub1_peak_85	chr1	78191488	78191739	2098	NM_008781	Pax3
ES_H2AK119ub1_peak_5839	chr5	106882210	106882508	4826	NM_001005477	Barhl2
ES_H2AK119ub1_peak_6325	chr6	52200900	52201277	-5279	NM_010450	Hoxa11
ES_H2AK119ub1_peak_5843	chr5	106888014	106888347	-995	NM_001005477	Barhl2
ES_H2AK119ub1_peak_1384	chr11	119408296	119408491	741	NM_008730	Nptx1
ES_H2AK119ub1_peak_2864	chr16	91228056	91228365	2415	NM_016967	Olig2
ES_H2AK119ub1_peak_1019	chr11	84337515	84338042	1258	NM_008498	Lhx1
ES_H2AK119ub1_peak_6172	chr6	6830433	6831751	976	NM_010056	Dlx5
ES_H2AK119ub1_peak_2698	chr15	102787471	102787700	2628	NM_001024842	Hoxc11
ES_H2AK119ub1_peak_7802	chr8	94889075	94889273	7479	NM_018826	Irx5
ES_H2AK119ub1_peak_5922	chr5	118620793	118621101	1174	NM_007545	Hrk
ES_H2AK119ub1_peak_2171	chr14	33277232	33277775	533	NM_021712	Slc18a3
ES_H2AK119ub1_peak_3707	chr2	9796370	9796646	3719	NM_008091	Gata3
ES_H2AK119ub1_peak_6165	chr6	6811308	6811565	-1898	NM_010057	Dlx6
ES_H2AK119ub1_peak_4075	chr2	105501230	105501519	126	NR_117095	Paupar
ES_H2AK119ub1_peak_4514	chr3	30405115	30405256	3224	NM_007963	Mecom
ES_H2AK119ub1_peak_4517	chr3	30412756	30412927	-4432	NM_007963	Mecom
ES_H2AK119ub1_peak_1386	chr11	119410421	119411067	800	NR_045099	Gm11762
ES_H2AK119ub1_peak_250	chr1	133965074	133965284	-540	NM_172510	Mfsd4a
ES_H2AK119ub1_peak_4163	chr2	130406180	130406538	1965	NM_009732	Avp
ES_H2AK119ub1_peak_3819	chr2	31513728	31513905	-12419	NM_144886	Exosc2
ES_H2AK119ub1_peak_5236	chr4	139409763	139410081	-21039	NM_011039	Pax7
ES_H2AK119ub1_peak_6718	chr6	115944190	115944328	764	NM_026376	Plxnd1
ES_H2AK119ub1_peak_7803	chr8	94889686	94890065	8180	NM_018826	Irx5
ES_H2AK119ub1_peak_1804	chr13	36062020	36062158	2314	NM_029628	Ppp1r3g
ES_H2AK119ub1_peak_1647	chr12	112512547	112512941	3437	NM_033603	Amn
ES_H2AK119ub1_peak_3914	chr2	38195726	38196087	1105	NM_010710	Lhx2
ES_H2AK119ub1_peak_5542	chr5	30891067	30891579	-331	NR_040427	Gm9899
ES_H2AK119ub1_peak_6333	chr6	52214970	52215121	2276	NR_110441	Hottip
ES_H2AK119ub1_peak_5028	chr4	125974753	125975299	10988	NM_199473	Col8a2
ES_H2AK119ub1_peak_1199	chr11	103609633	103609801	1418	NM_011719	Wnt9b
ES_H2AK119ub1_peak_1476	chr12	57795757	57796069	-545	NM_011041	Pax9
ES_H2AK119ub1_peak_6310	chr6	52179637	52180135	278	NR_029912	Mir196b
ES_H2AK119ub1_peak_4933	chr4	115609293	115610030	2870	NM_130865	Dmbx1
ES_H2AK119ub1_peak_650	chr10	79955116	79955267	-2460	NM_139226	Onecut3
ES_H2AK119ub1_peak_787	chr11	11937827	11938103	-542	NM_010345	Grb10
ES_H2AK119ub1_peak_5019	chr4	125123975	125124283	-43946	NM_001081097	Grik3
ES_H2AK119ub1_peak_5741	chr5	38217847	38218142	-2170	NM_010835	Msx1
ES_H2AK119ub1_peak_2224	chr14	58692445	58693339	1369	NM_013518	Fgf9
ES_H2AK119ub1_peak_351	chr1	169620411	169620564	798	NM_033652	Lmx1a
ES_H2AK119ub1_peak_6319	chr6	52194104	52194352	-1014	NR_015348	Hoxa11os
ES_H2AK119ub1_peak_703	chr10	114238198	114238355	150	NM_146241	Trhde
ES_H2AK119ub1_peak_2301	chr14	80169983	80170459	898	NM_021543	Pcdh8
ES_H2AK119ub1_peak_3603	chr19	44813642	44813791	-18168	NM_011037	Pax2
ES_H2AK119ub1_peak_4739	chr4	41445751	41445932	4267	NM_001085515	AI464131
ES_H2AK119ub1_peak_1979	chr13	69875685	69875938	2964	NM_001145162	Ube2ql1
ES_H2AK119ub1_peak_4734	chr4	21614212	21614445	-1218	NM_001080771	Prdm13
ES_H2AK119ub1_peak_1139	chr11	96206229	96206442	1252	NM_010458	Hoxb3
ES_H2AK119ub1_peak_2370	chr15	73668729	73668890	1292	NM_001033365	Mroh5
ES_H2AK119ub1_peak_3874	chr2	33491046	33491192	4912	NM_010725	Lmx1b
ES_H2AK119ub1_peak_440	chr1	191996553	191997172	-2303	NM_008937	Prox1
ES_H2AK119ub1_peak_3635	chr19	45308897	45309383	586	NM_010691	Lbx1
ES_H2AK119ub1_peak_4696	chr3	130812120	130812622	-844	NM_010703	Lef1
ES_H2AK119ub1_peak_7747	chr8	87295773	87296108	2328	NM_010906	Nfix
ES_H2AK119ub1_peak_2857	chr16	91220489	91220944	-5079	NM_016967	Olig2
ES_H2AK119ub1_peak_4681	chr3	127336150	127336471	247	NM_009718	Neurog2
ES_H2AK119ub1_peak_226	chr1	121318224	121318486	470	NM_008381	Inhbb
ES_H2AK119ub1_peak_240	chr1	122503153	122503300	4162	NM_010133	En1
ES_H2AK119ub1_peak_4123	chr2	119149722	119150612	-1353	NM_019454	Dll4
ES_H2AK119ub1_peak_3811	chr2	31490106	31490459	-5275	NM_001123362	Prdm12
ES_H2AK119ub1_peak_3388	chr18	75981027	75981212	1287	NM_145356	Zbtb7c
ES_H2AK119ub1_peak_5690	chr5	35741929	35742142	10269	NM_010445	Hmx1
ES_H2AK119ub1_peak_7713	chr8	73019273	73019723	2468	NM_018827	Crlf1
ES_H2AK119ub1_peak_1462	chr12	57630250	57630472	46	NR_045082	E030019B13Rik
ES_H2AK119ub1_peak_1430	chr12	9587004	9587620	6064	NM_011859	Osr1
ES_H2AK119ub1_peak_1128	chr11	96193246	96193608	8987	NM_010458	Hoxb3
ES_H2AK119ub1_peak_5923	chr5	118621664	118621906	2012	NM_007545	Hrk
ES_H2AK119ub1_peak_1983	chr13	72097784	72098098	3230	NM_010573	Irx1
ES_H2AK119ub1_peak_4490	chr2	180508355	180508493	3181	NM_080641	Bhlhe23
ES_H2AK119ub1_peak_5944	chr5	120254172	120254627	-30273	NM_011537	Tbx5
ES_H2AK119ub1_peak_1426	chr12	9582219	9582531	1127	NM_011859	Osr1
ES_H2AK119ub1_peak_7187	chr7	138690115	138690307	3734	NM_008257	Hmx3
ES_H2AK119ub1_peak_1359	chr11	118903443	118904155	-1572	NM_013926	Cbx8
ES_H2AK119ub1_peak_6304	chr6	52166214	52166986	-1313	NR_045199	Mira
ES_H2AK119ub1_peak_3542	chr19	24972327	24972779	3246	NM_008022	Foxd4
ES_H2AK119ub1_peak_5526	chr5	28788334	28788651	-5032	NR_015562	9530036O11Rik
ES_H2AK119ub1_peak_3235	chr17	86019134	86019692	-761	NM_011381	Six3
ES_H2AK119ub1_peak_4804	chr4	48063439	48063655	-571	NM_015743	Nr4a3
ES_H2AK119ub1_peak_5444	chr4	154015566	154015717	-4659	NM_027504	Prdm16
ES_H2AK119ub1_peak_7753	chr8	87311304	87311442	12864	NM_010906	Nfix
ES_H2AK119ub1_peak_2112	chr14	13175230	13175432	3048	NM_080433	Fezf2
ES_H2AK119ub1_peak_7996	chr8	123644755	123644893	4753	NM_013519	Foxc2
ES_H2AK119ub1_peak_2385	chr15	74349074	74349363	2592	NM_174991	Adgrb1
ES_H2AK119ub1_peak_8382	chr9	89804261	89804425	-270	NM_011245	Rasgrf1
ES_H2AK119ub1_peak_1416	chr12	5380970	5381532	1237	NM_001164493	Klhl29
ES_H2AK119ub1_peak_590	chr10	66997809	66998036	-2695	NM_010118	Egr2
ES_H2AK119ub1_peak_3626	chr19	45226523	45227163	1638	NM_021901	Tlx1
ES_H2AK119ub1_peak_5784	chr5	72971312	72971710	812	NM_174877	Zar1
ES_H2AK119ub1_peak_1819	chr13	40832871	40833165	-2729	NM_011547	Tfap2a
ES_H2AK119ub1_peak_5736	chr5	38212684	38212822	950	NR_027920	Msx1os
ES_H2AK119ub1_peak_423	chr1	189432151	189432547	-536	NM_011935	Esrrg
ES_H2AK119ub1_peak_6337	chr6	52262712	52263082	-595	NM_007966	Evx1
ES_H2AK119ub1_peak_1140	chr11	96206613	96206955	1701	NM_010458	Hoxb3
ES_H2AK119ub1_peak_5850	chr5	108152631	108153151	472	NM_010278	Gfi1
ES_H2AK119ub1_peak_6841	chr7	25717947	25718248	28732	NM_008488	Arhgef1
ES_H2AK119ub1_peak_4516	chr3	30409186	30409324	-846	NM_007963	Mecom
ES_H2AK119ub1_peak_6433	chr6	84534365	84534972	9136	NM_175475	Cyp26b1
ES_H2AK119ub1_peak_2858	chr16	91221716	91221958	-3958	NM_016967	Olig2
ES_H2AK119ub1_peak_4057	chr2	93485977	93486632	3713	NM_007442	Alx4
ES_H2AK119ub1_peak_6125	chr5	144016630	144016869	14952	NM_017467	Zfp316
ES_H2AK119ub1_peak_3877	chr2	33493351	33493501	2605	NM_010725	Lmx1b
ES_H2AK119ub1_peak_1042	chr11	85704316	85704830	1008	NM_011536	Tbx4
ES_H2AK119ub1_peak_2115	chr14	13179880	13180663	-1892	NM_080433	Fezf2
ES_H2AK119ub1_peak_1156	chr11	98188271	98188878	2385	NM_010895	Neurod2
ES_H2AK119ub1_peak_6854	chr7	25963214	25963490	23264	NM_001033781	D930028M14Rik
ES_H2AK119ub1_peak_1138	chr11	96205392	96205820	523	NM_010458	Hoxb3
ES_H2AK119ub1_peak_6964	chr7	56891774	56892207	215	NM_001005232	Dbx1
ES_H2AK119ub1_peak_1021	chr11	84340116	84341105	1448	NR_038057	Lhx1os
ES_H2AK119ub1_peak_3905	chr2	35959447	35959646	34	NM_008500	Lhx6
ES_H2AK119ub1_peak_1014	chr11	84332575	84332719	-5644	NM_019816	Aatf
ES_H2AK119ub1_peak_8387	chr9	91258536	91259123	1808	NM_009573	Zic1
ES_H2AK119ub1_peak_1142	chr11	96212582	96212874	-218	NM_134032	Hoxb2
ES_H2AK119ub1_peak_6305	chr6	52168452	52168669	12	NM_010455	Hoxa7
ES_H2AK119ub1_peak_5688	chr5	35740031	35740892	8695	NM_010445	Hmx1
ES_H2AK119ub1_peak_4083	chr2	105516337	105516882	323	NM_013627	Pax6
ES_H2AK119ub1_peak_90	chr1	78201836	78202097	-8255	NM_008781	Pax3
ES_H2AK119ub1_peak_5216	chr4	139375688	139375961	13059	NM_011039	Pax7
ES_H2AK119ub1_peak_6286	chr6	52117028	52117189	1435	NR_131182	Hoxaas2
ES_H2AK119ub1_peak_4011	chr2	74573860	74574257	9931	NR_029566	Mir10b
ES_H2AK119ub1_peak_3985	chr2	74513534	74513926	660	NM_008274	Hoxd12
ES_H2AK119ub1_peak_410	chr1	186552175	186552432	4069	NM_008250	Hlx
ES_H2AK119ub1_peak_7193	chr7	138698950	138699117	1457	NM_145998	Hmx2
ES_H2AK119ub1_peak_3245	chr17	86082916	86083179	4547	NM_011380	Six2
ES_H2AK119ub1_peak_2173	chr14	33410960	33411442	-1393	NM_001001796	Prrxl1
ES_H2AK119ub1_peak_2260	chr14	67851228	67851559	-736	NM_010095	Ebf2
ES_H2AK119ub1_peak_4829	chr4	88407039	88407177	430	NM_001085531	Gm13283
ES_H2AK119ub1_peak_5689	chr5	35741094	35741465	9513	NM_010445	Hmx1
ES_H2AK119ub1_peak_2776	chr16	18585687	18586133	1152	NM_011532	Tbx1
ES_H2AK119ub1_peak_89	chr1	78200839	78201058	-7237	NM_008781	Pax3
ES_H2AK119ub1_peak_2714	chr15	102841667	102841876	1778	NM_010465	Hoxc6
ES_H2AK119ub1_peak_5529	chr5	28791883	28792069	-1548	NR_015562	9530036O11Rik
ES_H2AK119ub1_peak_963	chr11	74981556	74981862	-55	NM_010430	Hic1
ES_H2AK119ub1_peak_4126	chr2	119154846	119155326	-3153	NR_030683	Gm14207
ES_H2AK119ub1_peak_3397	chr18	77083582	77083720	-11493	NM_001109743	Skor2
ES_H2AK119ub1_peak_5443	chr4	154014869	154015078	-3991	NM_027504	Prdm16
ES_H2AK119ub1_peak_4790	chr4	47003726	47003912	767	NM_001081141	Gabbr2
ES_H2AK119ub1_peak_4182	chr2	147008303	147008701	-1317	NR_030769	Nkx2-2os
ES_H2AK119ub1_peak_499	chr10	42741044	42741541	153044	NM_175407	Sobp
ES_H2AK119ub1_peak_1428	chr12	9584169	9584565	3119	NM_011859	Osr1
ES_H2AK119ub1_peak_6962	chr7	56887914	56888230	4133	NM_001005232	Dbx1
ES_H2AK119ub1_peak_5970	chr5	120887894	120888212	6158	NM_008499	Lhx5
ES_H2AK119ub1_peak_5528	chr5	28790430	28790664	-2977	NR_015562	9530036O11Rik
ES_H2AK119ub1_peak_2578	chr15	85409022	85409317	-669	NM_009528	Wnt7b
ES_H2AK119ub1_peak_4783	chr4	46357779	46358571	1109	NM_183298	Foxe1
ES_H2AK119ub1_peak_1108	chr11	96156320	96156578	-4036	NM_008269	Hoxb6
ES_H2AK119ub1_peak_1682	chr12	113382834	113383256	-1374	NM_001097621	Kif26a
ES_H2AK119ub1_peak_4694	chr3	128926895	128927334	10264	NM_011098	Pitx2
ES_H2AK119ub1_peak_3533	chr19	16944325	16944612	3852	NM_008023	Foxb2
ES_H2AK119ub1_peak_4080	chr2	105512107	105512621	-1877	NR_002867	Pax6os1
ES_H2AK119ub1_peak_2031	chr13	106233644	106233860	-21	NM_008308	Htr1a
ES_H2AK119ub1_peak_3435	chr18	80906505	80906870	-1775	NM_016791	Nfatc1
ES_H2AK119ub1_peak_6896	chr7	37478642	37479069	-4282	NM_172298	Tshz3
ES_H2AK119ub1_peak_3788	chr2	28773326	28773544	-1475	NM_019446	Barhl1
ES_H2AK119ub1_peak_7374	chr7	149849828	149850254	2680	NM_010514	Igf2
ES_H2AK119ub1_peak_7189	chr7	138695535	138696129	-1744	NM_145998	Hmx2
ES_H2AK119ub1_peak_1119	chr11	96166859	96167073	1258	NR_131758	Hoxb5os
ES_H2AK119ub1_peak_8553	chr9	121553403	121554040	1887	NM_011703	Vipr1
ES_H2AK119ub1_peak_5737	chr5	38213049	38213402	1422	NR_027920	Msx1os
ES_H2AK119ub1_peak_5972	chr5	120889805	120890398	8206	NM_008499	Lhx5
ES_H2AK119ub1_peak_4906	chr4	109653778	109654045	3281	NM_172296	Dmrta2
ES_H2AK119ub1_peak_1745	chr12	113917692	113918167	878	NM_001100460	Zbtb42
ES_H2AK119ub1_peak_5533	chr5	29800049	29800419	4776	NM_019944	Mnx1
ES_H2AK119ub1_peak_6171	chr6	6830107	6830265	1882	NM_010056	Dlx5
ES_H2AK119ub1_peak_6364	chr6	70908624	70908806	2115	NM_001101464	Foxi3
ES_H2AK119ub1_peak_1358	chr11	118900088	118900501	1933	NM_013926	Cbx8
ES_H2AK119ub1_peak_5722	chr5	37259184	37259463	-486	NM_172994	Ppp2r2c
ES_H2AK119ub1_peak_5224	chr4	139382476	139382742	6274	NM_011039	Pax7
ES_H2AK119ub1_peak_489	chr10	42299488	42300077	3612	NM_152229	Nr2e1
ES_H2AK119ub1_peak_5468	chr4	154418321	154419303	-22327	NM_001042407	Pex10
ES_H2AK119ub1_peak_471	chr10	21993313	21993546	149	NM_001177775	H60b
ES_H2AK119ub1_peak_582	chr10	61591931	61592166	-3790	NM_009719	Neurog3
ES_H2AK119ub1_peak_1017	chr11	84336225	84336574	2637	NM_008498	Lhx1
ES_H2AK119ub1_peak_2701	chr15	102806832	102807446	-324	NM_008272	Hoxc9
ES_H2AK119ub1_peak_6717	chr6	115943039	115944051	1478	NM_026376	Plxnd1
ES_H2AK119ub1_peak_5677	chr5	35727435	35727840	-4129	NM_010445	Hmx1
ES_H2AK119ub1_peak_7711	chr8	73017539	73018147	813	NM_018827	Crlf1
ES_H2AK119ub1_peak_3961	chr2	71366756	71367214	-517	NM_010053	Dlx1
ES_H2AK119ub1_peak_1840	chr13	48762543	48762969	4351	NM_007526	Barx1
ES_H2AK119ub1_peak_2654	chr15	99417113	99417251	-4277	NM_009701	Aqp5
ES_H2AK119ub1_peak_3699	chr19	59538171	59538566	5188	NM_010132	Emx2
ES_H2AK119ub1_peak_442	chr1	191998082	191998398	-3681	NM_008937	Prox1
ES_H2AK119ub1_peak_5947	chr5	120256165	120256380	-28400	NM_011537	Tbx5
ES_H2AK119ub1_peak_5488	chr5	24030901	24031102	1665	NM_015739	Gbx1
ES_H2AK119ub1_peak_1820	chr13	40833830	40834709	-3980	NM_011547	Tfap2a
ES_H2AK119ub1_peak_6095	chr5	140388610	140389126	4971	NM_175522	Elfn1
ES_H2AK119ub1_peak_2154	chr14	30533782	30533920	1199	NM_009785	Cacna2d3
ES_H2AK119ub1_peak_8359	chr9	71064227	71064476	755	NM_009022	Aldh1a2
ES_H2AK119ub1_peak_1134	chr11	96201163	96201391	-3806	NM_010458	Hoxb3
ES_H2AK119ub1_peak_4936	chr4	115611359	115611921	891	NM_130865	Dmbx1
ES_H2AK119ub1_peak_3581	chr19	43673049	43673233	-13674	NM_008699	Nkx2-3
ES_H2AK119ub1_peak_6439	chr6	84539715	84539881	4006	NM_175475	Cyp26b1
ES_H2AK119ub1_peak_4192	chr2	147186699	147186970	1695	NR_040330	AI646519
ES_H2AK119ub1_peak_7604	chr8	12389075	12389236	3384	NM_001013812	Gm5607
ES_H2AK119ub1_peak_6474	chr6	88152069	88152430	3591	NM_008090	Gata2
ES_H2AK119ub1_peak_5220	chr4	139379200	139379732	9417	NM_011039	Pax7
ES_H2AK119ub1_peak_3475	chr19	5561056	5561246	-576	NM_019935	Ovol1
ES_H2AK119ub1_peak_6966	chr7	57232746	57232970	2138	NM_001037906	Nell1
ES_H2AK119ub1_peak_5490	chr5	24033103	24033265	-518	NM_015739	Gbx1
ES_H2AK119ub1_peak_1473	chr12	57791652	57792110	-4577	NM_011041	Pax9
ES_H2AK119ub1_peak_494	chr10	42304903	42305397	-1756	NM_152229	Nr2e1
ES_H2AK119ub1_peak_5950	chr5	120289798	120289936	5195	NM_011537	Tbx5
ES_H2AK119ub1_peak_6977	chr7	70903989	70904266	-157616	NM_001256311	E030018B13Rik
ES_H2AK119ub1_peak_7271	chr7	147235954	147236103	-1041	NM_010836	Msx3
ES_H2AK119ub1_peak_4197	chr2	147864657	147864852	6446	NM_010446	Foxa2
ES_H2AK119ub1_peak_1894	chr13	55052066	55052375	1427	NM_153131	Unc5a
ES_H2AK119ub1_peak_6066	chr5	140019901	140020706	451	NM_013702	Uncx
ES_H2AK119ub1_peak_7186	chr7	138689248	138689406	2850	NM_008257	Hmx3
ES_H2AK119ub1_peak_7563	chr7	152024888	152025229	541	NM_008007	Fgf3
ES_H2AK119ub1_peak_1118	chr11	96165948	96166185	1240	NM_008268	Hoxb5
ES_H2AK119ub1_peak_3785	chr2	28765004	28765276	6801	NM_019446	Barhl1
ES_H2AK119ub1_peak_1503	chr12	81857098	81857765	4271	NM_001008423	Ccdc177
ES_H2AK119ub1_peak_7375	chr7	149850606	149850863	1987	NM_010514	Igf2
ES_H2AK119ub1_peak_682	chr10	86954380	86954651	1890	NM_008553	Ascl1
ES_H2AK119ub1_peak_6991	chr7	77470985	77471127	11652	NR_131144	Gm29683
ES_H2AK119ub1_peak_414	chr1	186557921	186558141	-1659	NM_008250	Hlx
ES_H2AK119ub1_peak_1419	chr12	8305569	8305849	3051	NM_013527	Gdf7
ES_H2AK119ub1_peak_7690	chr8	59799189	59799478	323	NR_110474	Uph
ES_H2AK119ub1_peak_1460	chr12	54352129	54352298	2549	NM_013780	Npas3
ES_H2AK119ub1_peak_1603	chr12	110291311	110292177	14683	NM_001163175	Begain
ES_H2AK119ub1_peak_5752	chr5	38707363	38707534	-3300	NM_013503	Drd5
ES_H2AK119ub1_peak_795	chr11	21900200	21900415	1347	NM_011023	Otx1
ES_H2AK119ub1_peak_5522	chr5	28495954	28496235	3858	NM_010134	En2
ES_H2AK119ub1_peak_486	chr10	42292683	42292988	10559	NM_152229	Nr2e1
ES_H2AK119ub1_peak_2193	chr14	35635838	35635976	2585	NM_008166	Grid1
ES_H2AK119ub1_peak_6283	chr6	52106778	52106946	1454	NM_010449	Hoxa1
ES_H2AK119ub1_peak_6123	chr5	144014976	144015274	16576	NM_017467	Zfp316
ES_H2AK119ub1_peak_4551	chr3	66783004	66783313	-425	NM_013665	Shox2
ES_H2AK119ub1_peak_6827	chr7	20108581	20108761	4591	NM_027116	Nkpd1
ES_H2AK119ub1_peak_2889	chr16	94088389	94088619	2999	NM_011377	Sim2
ES_H2AK119ub1_peak_3225	chr17	86007509	86007707	10128	NR_015385	Six3os1
ES_H2AK119ub1_peak_2124	chr14	22804006	22804301	4670	NM_145459	Zfp503
ES_H2AK119ub1_peak_3709	chr2	9809312	9809471	1776	NR_040511	9230102O04Rik
ES_H2AK119ub1_peak_3693	chr19	59246602	59246837	-2200	NM_009501	Vax1
ES_H2AK119ub1_peak_3598	chr19	44585577	44585967	17810	NM_011720	Wnt8b
ES_H2AK119ub1_peak_322	chr1	156572743	156573117	120	NM_009782	Cacna1e
ES_H2AK119ub1_peak_5820	chr5	102086021	102086485	7477	NM_144955	Nkx6-1
ES_H2AK119ub1_peak_1833	chr13	48757227	48757471	-1056	NM_007526	Barx1
ES_H2AK119ub1_peak_5535	chr5	29802499	29802761	2380	NM_019944	Mnx1
ES_H2AK119ub1_peak_2655	chr15	99420483	99420692	-872	NM_009701	Aqp5
ES_H2AK119ub1_peak_5842	chr5	106886529	106886808	517	NM_001005477	Barhl2
ES_H2AK119ub1_peak_2640	chr15	98608787	98608925	-275	NM_011718	Wnt10b
ES_H2AK119ub1_peak_3218	chr17	84030156	84030414	950	NM_153512	Kcng3
ES_H2AK119ub1_peak_2772	chr16	18582836	18583127	4081	NM_011532	Tbx1
ES_H2AK119ub1_peak_7194	chr7	138699327	138699567	1871	NM_145998	Hmx2
ES_H2AK119ub1_peak_3967	chr2	71379130	71379648	-3441	NR_002854	Dlx1as
ES_H2AK119ub1_peak_44	chr1	74829335	74829669	-9091	NM_009518	Wnt10a
ES_H2AK119ub1_peak_7017	chr7	86650117	86650327	72	NR_029818	Mir9-3
ES_H2AK119ub1_peak_7997	chr8	123645778	123646142	-5625	NM_008024	Foxl1
ES_H2AK119ub1_peak_5521	chr5	28494509	28494669	2353	NM_010134	En2
ES_H2AK119ub1_peak_1136	chr11	96202924	96203203	-2020	NM_010458	Hoxb3
ES_H2AK119ub1_peak_1158	chr11	98201542	98201806	-8046	NM_144828	Ppp1r1b
ES_H2AK119ub1_peak_3982	chr2	74498839	74499021	-1316	NM_007967	Evx2
ES_H2AK119ub1_peak_3604	chr19	44815308	44815609	-16426	NM_011037	Pax2
ES_H2AK119ub1_peak_1470	chr12	57639613	57640033	-1928	NM_009385	Nkx2-1
ES_H2AK119ub1_peak_816	chr11	33098872	33099010	4647	NM_019916	Tlx3
ES_H2AK119ub1_peak_7990	chr8	123612742	123613520	4845	NM_010426	Foxf1
ES_H2AK119ub1_peak_3792	chr2	29105422	29105630	-1907	NM_133500	Ntng2
ES_H2AK119ub1_peak_4195	chr2	147192115	147192253	1454	NM_008780	Pax1
ES_H2AK119ub1_peak_2488	chr15	79634119	79634566	797	NM_030689	Nptxr
ES_H2AK119ub1_peak_1893	chr13	55051584	55051836	917	NM_153131	Unc5a
ES_H2AK119ub1_peak_3690	chr19	59244710	59244861	-266	NM_009501	Vax1
ES_H2AK119ub1_peak_6293	chr6	52153932	52154181	530	NM_010453	Hoxa5
ES_H2AK119ub1_peak_1466	chr12	57635529	57635667	2297	NM_009385	Nkx2-1
ES_H2AK119ub1_peak_6307	chr6	52174832	52174970	2468	NM_010456	Hoxa9
ES_H2AK119ub1_peak_3963	chr2	71369541	71369826	2181	NM_010053	Dlx1
ES_H2AK119ub1_peak_8390	chr9	91273384	91273712	9738	NM_009576	Zic4
ES_H2AK119ub1_peak_1155	chr11	98182367	98182723	8414	NM_010895	Neurod2
ES_H2AK119ub1_peak_3303	chr18	35812885	35813108	1857	NM_001270646	Prob1
ES_H2AK119ub1_peak_4683	chr3	128903235	128903406	524	NM_011098	Pitx2
ES_H2AK119ub1_peak_4620	chr3	99060247	99060385	2633	NM_009323	Tbx15
ES_H2AK119ub1_peak_3586	chr19	43678088	43678246	-8648	NM_008699	Nkx2-3
ES_H2AK119ub1_peak_4908	chr4	109656133	109656271	5572	NM_172296	Dmrta2
ES_H2AK119ub1_peak_3970	chr2	71383742	71384046	917	NM_010054	Dlx2
ES_H2AK119ub1_peak_7645	chr8	26147057	26147294	2259	NM_001081187	Htra4
ES_H2AK119ub1_peak_3268	chr18	11054032	11054340	-1621	NR_105022	1010001N08Rik
ES_H2AK119ub1_peak_3227	chr17	86008387	86008691	9197	NR_015385	Six3os1
ES_H2AK119ub1_peak_1088	chr11	95005696	95006028	-505	NR_040279	Dlx4os
ES_H2AK119ub1_peak_3400	chr18	77094753	77095284	-126	NM_001109743	Skor2
ES_H2AK119ub1_peak_4680	chr3	123382960	123383206	-7688	NM_031186	Ndst3
ES_H2AK119ub1_peak_1130	chr11	96198815	96198953	-6199	NM_010458	Hoxb3
ES_H2AK119ub1_peak_6446	chr6	85140834	85140973	2978	NM_010131	Emx1
ES_H2AK119ub1_peak_2784	chr16	18621129	18621417	1223	NM_010327	Gp1bb
ES_H2AK119ub1_peak_6124	chr5	144016147	144016479	15388	NM_017467	Zfp316
ES_H2AK119ub1_peak_360	chr1	173000710	173001111	-6127	NR_106103	Mir6546
ES_H2AK119ub1_peak_331	chr1	157583537	157583772	5503	NM_010712	Lhx4
ES_H2AK119ub1_peak_3527	chr19	10530136	10530318	1710	NM_001111140	Lrrc10b
ES_H2AK119ub1_peak_2577	chr15	85408265	85408480	128	NM_009528	Wnt7b
ES_H2AK119ub1_peak_733	chr10	126966816	126966954	4730	NM_183297	Nxph4
ES_H2AK119ub1_peak_6308	chr6	52175685	52175926	1564	NM_010456	Hoxa9
ES_H2AK119ub1_peak_1370	chr11	118948832	118949034	-1382	NM_007625	Cbx4
ES_H2AK119ub1_peak_7991	chr8	123638260	123638506	-1688	NM_013519	Foxc2
ES_H2AK119ub1_peak_1649	chr12	112514229	112514402	5008	NM_033603	Amn
ES_H2AK119ub1_peak_5489	chr5	24031333	24031646	1177	NM_015739	Gbx1
ES_H2AK119ub1_peak_4014	chr2	74578350	74578615	-12259	NR_110447	LOC102634401
ES_H2AK119ub1_peak_2487	chr15	79633459	79633632	1594	NM_030689	Nptxr
ES_H2AK119ub1_peak_6069	chr5	140025621	140025915	5916	NM_013702	Uncx
ES_H2AK119ub1_peak_1111	chr11	96159339	96159596	-1018	NM_008269	Hoxb6
ES_H2AK119ub1_peak_837	chr11	44432672	44432841	1154	NM_007897	Ebf1
ES_H2AK119ub1_peak_5948	chr5	120281275	120281781	-3144	NM_011537	Tbx5
ES_H2AK119ub1_peak_819	chr11	33100985	33101139	2526	NM_019916	Tlx3
ES_H2AK119ub1_peak_6800	chr6	148394538	148394676	-1733	NM_198967	Tmtc1
ES_H2AK119ub1_peak_6383	chr6	83018823	83019081	1267	NM_009392	Tlx2
ES_H2AK119ub1_peak_699	chr10	111708262	111708408	156	NM_001025581	Kcnc2
ES_H2AK119ub1_peak_7691	chr8	59801382	59801521	1671	NM_010402	Hand2
ES_H2AK119ub1_peak_1121	chr11	96170509	96170779	-2420	NR_131758	Hoxb5os
ES_H2AK119ub1_peak_8278	chr9	55393078	55393564	4365	NM_027397	Isl2
ES_H2AK119ub1_peak_3510	chr19	7239287	7239934	41164	NM_134150	Otub1
ES_H2AK119ub1_peak_3630	chr19	45230893	45231144	5813	NM_021901	Tlx1
ES_H2AK119ub1_peak_3968	chr2	71380460	71380678	4242	NM_010054	Dlx2
ES_H2AK119ub1_peak_8320	chr9	62987117	62987392	7533	NM_172446	Skor1
ES_H2AK119ub1_peak_2708	chr15	102816841	102816998	-4051	NM_010466	Hoxc8
ES_H2AK119ub1_peak_2038	chr13	113786478	113786841	2583	NM_001037914	Mcidas
ES_H2AK119ub1_peak_6289	chr6	52120633	52121103	5195	NR_131182	Hoxaas2
ES_H2AK119ub1_peak_6169	chr6	6825517	6825905	-6178	NR_015388	Dlx6os1
ES_H2AK119ub1_peak_3229	chr17	86009909	86010358	7603	NR_015385	Six3os1
ES_H2AK119ub1_peak_3252	chr17	86092285	86092423	-4760	NM_011380	Six2
ES_H2AK119ub1_peak_734	chr10	126968514	126968853	2932	NM_183297	Nxph4
ES_H2AK119ub1_peak_4733	chr4	21612737	21612896	294	NM_001080771	Prdm13
ES_H2AK119ub1_peak_6328	chr6	52203461	52203712	7288	NM_008264	Hoxa13
ES_H2AK119ub1_peak_6524	chr6	99994749	99995013	242471	NM_019743	Rybp
ES_H2AK119ub1_peak_5440	chr4	154011721	154012067	-912	NM_027504	Prdm16
ES_H2AK119ub1_peak_769	chr11	4959454	4959664	1428	NM_145216	Rasl10a
ES_H2AK119ub1_peak_7507	chr7	150632577	150632860	14237	NM_009876	Cdkn1c
ES_H2AK119ub1_peak_7094	chr7	108601880	108602050	2199	NM_001008548	Pde2a
ES_H2AK119ub1_peak_1371	chr11	118949368	118949532	-1899	NM_007625	Cbx4
ES_H2AK119ub1_peak_6028	chr5	131781638	131781778	1684	NM_145218	Wbscr17
ES_H2AK119ub1_peak_1372	chr11	118950972	118951212	-3541	NM_007625	Cbx4
ES_H2AK119ub1_peak_4563	chr3	87554245	87554594	-1874	NM_028971	Lrrc71
ES_H2AK119ub1_peak_4122	chr2	119149058	119149328	-2327	NM_019454	Dll4
ES_H2AK119ub1_peak_3609	chr19	44826814	44827107	-4924	NM_011037	Pax2
ES_H2AK119ub1_peak_686	chr10	90293057	90293355	618	NM_181398	Anks1b
ES_H2AK119ub1_peak_1112	chr11	96159825	96160273	-436	NM_008269	Hoxb6
ES_H2AK119ub1_peak_4082	chr2	105514510	105515236	-1028	NM_013627	Pax6
ES_H2AK119ub1_peak_2243	chr14	63887689	63888249	-23861	NM_008092	Gata4
ES_H2AK119ub1_peak_4008	chr2	74572031	74572182	7979	NR_029566	Mir10b
ES_H2AK119ub1_peak_6168	chr6	6817357	6817496	2107	NR_015388	Dlx6os1
ES_H2AK119ub1_peak_6320	chr6	52194634	52194817	-517	NR_015348	Hoxa11os
ES_H2AK119ub1_peak_1015	chr11	84333068	84333339	5833	NM_008498	Lhx1
ES_H2AK119ub1_peak_6848	chr7	25740137	25740488	14782	NR_106013	Mir7046
ES_H2AK119ub1_peak_5758	chr5	42155203	42155366	175	NM_007524	Nkx3-2
ES_H2AK119ub1_peak_6735	chr6	119056070	119056457	2250	NM_009781	Cacna1c
ES_H2AK119ub1_peak_4017	chr2	74585167	74585413	-5451	NR_110447	LOC102634401
ES_H2AK119ub1_peak_2789	chr16	18624649	18625374	-2515	NM_010327	Gp1bb
ES_H2AK119ub1_peak_3786	chr2	28766483	28766666	5367	NM_019446	Barhl1
ES_H2AK119ub1_peak_2014	chr13	95459203	95459391	-99601	NM_009321	Tbca
ES_H2AK119ub1_peak_2696	chr15	102785254	102785778	559	NM_001024842	Hoxc11
ES_H2AK119ub1_peak_1793	chr13	31719359	31719712	1850	NM_010225	Foxf2
ES_H2AK119ub1_peak_2129	chr14	22809516	22810140	-1005	NM_145459	Zfp503
ES_H2AK119ub1_peak_890	chr11	58949880	58950087	-106	NM_199152	Obscn
ES_H2AK119ub1_peak_1355	chr11	118896226	118896618	5805	NM_013926	Cbx8
ES_H2AK119ub1_peak_1103	chr11	96148915	96149174	1084	NM_010460	Hoxb7
ES_H2AK119ub1_peak_3994	chr2	74521700	74521992	1466	NM_008273	Hoxd11
ES_H2AK119ub1_peak_4848	chr4	88451231	88451513	-63	NM_001243167	Gm13288
ES_H2AK119ub1_peak_4101	chr2	118531212	118531499	-1656	NM_001081971	Ankrd63
ES_H2AK119ub1_peak_2704	chr15	102809155	102809494	1861	NM_008272	Hoxc9
ES_H2AK119ub1_peak_7692	chr8	59801812	59802367	2309	NM_010402	Hand2
ES_H2AK119ub1_peak_2747	chr16	17801895	17802473	4809	NM_153790	Scarf2
ES_H2AK119ub1_peak_5965	chr5	120879231	120879981	-2289	NM_008499	Lhx5
ES_H2AK119ub1_peak_1362	chr11	118907905	118908290	-5870	NM_013926	Cbx8
ES_H2AK119ub1_peak_8324	chr9	62994833	62995132	-164	NM_172446	Skor1
ES_H2AK119ub1_peak_1114	chr11	96162277	96162568	1937	NM_008269	Hoxb6
ES_H2AK119ub1_peak_4543	chr3	58100281	58100504	-118250	NM_001081229	Tsc22d2
ES_H2AK119ub1_peak_4147	chr2	127280554	127280709	-10330	NM_029629	Fahd2a
ES_H2AK119ub1_peak_8276	chr9	55391344	55391660	2546	NM_027397	Isl2
ES_H2AK119ub1_peak_4832	chr4	88420207	88420670	540	NM_001161609	Gm13285
ES_H2AK119ub1_peak_5436	chr4	154007069	154007555	3164	NR_045643	5930403L14Rik
ES_H2AK119ub1_peak_2771	chr16	18582456	18582626	4521	NM_011532	Tbx1
ES_H2AK119ub1_peak_2890	chr16	94091107	94091252	5674	NM_011377	Sim2
ES_H2AK119ub1_peak_7748	chr8	87303736	87303935	-5567	NM_010906	Nfix
ES_H2AK119ub1_peak_8408	chr9	99770790	99771059	5665	NM_011440	Sox14
ES_H2AK119ub1_peak_33	chr1	57036713	57036938	8512	NR_024325	9130024F11Rik
ES_H2AK119ub1_peak_3617	chr19	44834251	44834592	2537	NM_011037	Pax2
ES_H2AK119ub1_peak_6174	chr6	23203623	23204100	-5597	NM_028462	Fezf1
ES_H2AK119ub1_peak_5030	chr4	126412805	126413086	568	NM_198960	Tfap2e
ES_H2AK119ub1_peak_509	chr10	51747318	51747583	5142	NM_153786	Vgll2
ES_H2AK119ub1_peak_1986	chr13	72761517	72761662	4423	NR_030701	Gm20554
ES_H2AK119ub1_peak_1788	chr13	31711288	31711603	-6240	NM_010225	Foxf2
ES_H2AK119ub1_peak_4006	chr2	74542629	74542818	51	NM_008276	Hoxd8
ES_H2AK119ub1_peak_5686	chr5	35738595	35738832	6947	NM_010445	Hmx1
ES_H2AK119ub1_peak_583	chr10	61594720	61594968	-994	NM_009719	Neurog3
ES_H2AK119ub1_peak_2709	chr15	102817234	102817467	-3620	NM_010466	Hoxc8
ES_H2AK119ub1_peak_7746	chr8	87269292	87269490	28877	NM_010906	Nfix
ES_H2AK119ub1_peak_4729	chr4	9786116	9786392	14735	NM_013526	Gdf6
ES_H2AK119ub1_peak_8200	chr9	40684276	40684552	2204	NM_178245	Bsx
ES_H2AK119ub1_peak_3642	chr19	45814197	45814495	3028	NM_010205	Fgf8
ES_H2AK119ub1_peak_3701	chr19	59542620	59542801	9530	NM_010132	Emx2
ES_H2AK119ub1_peak_8402	chr9	98854216	98854475	1384	NR_003248	Foxl2os
ES_H2AK119ub1_peak_4196	chr2	147192601	147192905	2023	NM_008780	Pax1
ES_H2AK119ub1_peak_5823	chr5	102090630	102090915	2958	NM_144955	Nkx6-1
ES_H2AK119ub1_peak_4927	chr4	114729522	114729772	616	NM_011527	Tal1
ES_H2AK119ub1_peak_416	chr1	186558896	186559194	-2673	NM_008250	Hlx
ES_H2AK119ub1_peak_1469	chr12	57638442	57638740	-696	NM_009385	Nkx2-1
ES_H2AK119ub1_peak_8321	chr9	62990406	62990790	4189	NM_172446	Skor1
ES_H2AK119ub1_peak_3999	chr2	74528166	74528304	-1713	NM_013554	Hoxd10
ES_H2AK119ub1_peak_2258	chr14	67848429	67848567	-3631	NM_010095	Ebf2
ES_H2AK119ub1_peak_4016	chr2	74583996	74584221	-6633	NR_110447	LOC102634401
ES_H2AK119ub1_peak_2310	chr14	118634455	118634836	-809	NR_131969	LOC105245869
ES_H2AK119ub1_peak_7998	chr8	123650703	123650916	-776	NM_008024	Foxl1
ES_H2AK119ub1_peak_3329	chr18	42554414	42554560	236	NM_138945	Pou4f3
ES_H2AK119ub1_peak_797	chr11	21902171	21902376	-619	NM_011023	Otx1
ES_H2AK119ub1_peak_6523	chr6	99643324	99643544	761	NM_008158	Gpr27
ES_H2AK119ub1_peak_680	chr10	86948817	86949090	7452	NM_008553	Ascl1
ES_H2AK119ub1_peak_3253	chr17	86092609	86092747	-5084	NM_011380	Six2
ES_H2AK119ub1_peak_1104	chr11	96149550	96149841	1735	NM_010460	Hoxb7
ES_H2AK119ub1_peak_1124	chr11	96187052	96187217	2694	NM_010458	Hoxb3
ES_H2AK119ub1_peak_4909	chr4	109657190	109657483	6706	NM_172296	Dmrta2
ES_H2AK119ub1_peak_3371	chr18	64500964	64501236	1082	NM_194268	Onecut2
ES_H2AK119ub1_peak_7565	chr7	152047694	152047832	472	NM_010202	Fgf4
ES_H2AK119ub1_peak_3951	chr2	56963837	56964213	3424	NM_013613	Nr4a2
ES_H2AK119ub1_peak_3594	chr19	43690600	43690881	3925	NM_008699	Nkx2-3
ES_H2AK119ub1_peak_4136	chr2	122123957	122124212	-183	NM_177610	Duox2
ES_H2AK119ub1_peak_82	chr1	78188918	78189065	4720	NM_008781	Pax3
ES_H2AK119ub1_peak_6963	chr7	56890482	56890667	1631	NM_001005232	Dbx1
ES_H2AK119ub1_peak_241	chr1	122510931	122511235	12019	NM_010133	En1
ES_H2AK119ub1_peak_6062	chr5	140013544	140013876	-6142	NM_013702	Uncx
ES_H2AK119ub1_peak_2710	chr15	102820208	102820346	-693	NM_010466	Hoxc8
ES_H2AK119ub1_peak_2008	chr13	78334000	78334250	1585	NM_010151	Nr2f1
ES_H2AK119ub1_peak_439	chr1	191996042	191996334	-1629	NM_008937	Prox1
ES_H2AK119ub1_peak_95	chr1	78215196	78215416	-21595	NM_008781	Pax3
ES_H2AK119ub1_peak_786	chr11	11932807	11933104	4468	NM_010345	Grb10
ES_H2AK119ub1_peak_493	chr10	42304504	42304721	-1218	NM_152229	Nr2e1
ES_H2AK119ub1_peak_3903	chr2	35952356	35952545	7130	NM_008500	Lhx6
ES_H2AK119ub1_peak_1992	chr13	73398523	73398826	729	NM_018885	Irx4
ES_H2AK119ub1_peak_4010	chr2	74573493	74573650	9444	NR_029566	Mir10b
ES_H2AK119ub1_peak_4003	chr2	74535054	74535254	-666	NM_013555	Hoxd9
ES_H2AK119ub1_peak_1007	chr11	82747071	82747479	-18329	NM_183201	Slfn5
ES_H2AK119ub1_peak_6063	chr5	140014055	140014233	-5708	NM_013702	Uncx
ES_H2AK119ub1_peak_7192	chr7	138698318	138698534	850	NM_145998	Hmx2
ES_H2AK119ub1_peak_5223	chr4	139382060	139382299	6704	NM_011039	Pax7
ES_H2AK119ub1_peak_3817	chr2	31496805	31497029	1360	NM_001123362	Prdm12
ES_H2AK119ub1_peak_2174	chr14	33412573	33412740	62	NM_001001796	Prrxl1
ES_H2AK119ub1_peak_5780	chr5	67998251	67998455	-769	NM_001033415	Shisa3
ES_H2AK119ub1_peak_7015	chr7	86645255	86645497	464	NR_040311	Mir9-3hg
ES_H2AK119ub1_peak_7706	chr8	72897974	72898118	599	NM_016685	Comp
ES_H2AK119ub1_peak_8582	chr9	122478179	122478443	-3308	NR_015610	9530059O14Rik
ES_H2AK119ub1_peak_86	chr1	78192446	78192584	1196	NM_008781	Pax3
ES_H2AK119ub1_peak_589	chr10	66997195	66997485	-3277	NM_010118	Egr2
ES_H2AK119ub1_peak_6348	chr6	53767714	53767868	3028	NM_025817	Tril
ES_H2AK119ub1_peak_6330	chr6	52209006	52209236	1753	NM_008264	Hoxa13
ES_H2AK119ub1_peak_6436	chr6	84537296	84537535	6389	NM_175475	Cyp26b1
ES_H2AK119ub1_peak_7373	chr7	149847482	149847733	-431	NM_010514	Igf2
ES_H2AK119ub1_peak_5771	chr5	67488534	67488789	1704	NM_008888	Phox2b
ES_H2AK119ub1_peak_2259	chr14	67850071	67850289	-1949	NM_010095	Ebf2
ES_H2AK119ub1_peak_1123	chr11	96186453	96186904	2238	NM_010458	Hoxb3
ES_H2AK119ub1_peak_3979	chr2	74495546	74495992	1845	NM_007967	Evx2
ES_H2AK119ub1_peak_6149	chr5	148123462	148123600	-4706	NM_007673	Cdx2
ES_H2AK119ub1_peak_2110	chr14	13173631	13173822	4653	NM_080433	Fezf2
ES_H2AK119ub1_peak_4937	chr4	115616896	115617170	-4502	NM_130865	Dmbx1
ES_H2AK119ub1_peak_415	chr1	186558418	186558633	-2153	NM_008250	Hlx
ES_H2AK119ub1_peak_5844	chr5	106893698	106894214	-6771	NM_001005477	Barhl2
ES_H2AK119ub1_peak_3915	chr2	38200542	38200680	5810	NM_010710	Lhx2
ES_H2AK119ub1_peak_6075	chr5	140031552	140031690	11769	NM_013702	Uncx
ES_H2AK119ub1_peak_8585	chr9	122482766	122482965	1246	NR_015610	9530059O14Rik
ES_H2AK119ub1_peak_1463	chr12	57630620	57631075	-440	NR_045082	E030019B13Rik
ES_H2AK119ub1_peak_5727	chr5	37633757	37634007	585	NM_007765	Crmp1
ES_H2AK119ub1_peak_3917	chr2	38204268	38204540	-2424	NM_010710	Lhx2
ES_H2AK119ub1_peak_2009	chr13	78334736	78335178	753	NM_010151	Nr2f1
ES_H2AK119ub1_peak_3750	chr2	26058610	26058748	3416	NM_010711	Lhx3
ES_H2AK119ub1_peak_3545	chr19	25074808	25075068	919	NM_028785	Dock8
ES_H2AK119ub1_peak_3250	chr17	86091198	86091410	-3710	NM_011380	Six2
ES_H2AK119ub1_peak_352	chr1	169621024	169621162	1404	NM_033652	Lmx1a
ES_H2AK119ub1_peak_1516	chr12	87763413	87763624	924	NM_011934	Esrrb
ES_H2AK119ub1_peak_7634	chr8	24083280	24083428	-1954	NM_031158	Ank1
ES_H2AK119ub1_peak_1815	chr13	40826856	40827286	-1245	NM_011547	Tfap2a
ES_H2AK119ub1_peak_8319	chr9	62986716	62986854	8002	NM_172446	Skor1
ES_H2AK119ub1_peak_5516	chr5	28485676	28485874	-6461	NM_010134	En2
ES_H2AK119ub1_peak_2241	chr14	63870530	63870721	-6517	NM_008092	Gata4
ES_H2AK119ub1_peak_3543	chr19	24973756	24973936	1953	NM_008022	Foxd4
ES_H2AK119ub1_peak_6294	chr6	52155549	52155687	-1032	NM_010453	Hoxa5
ES_H2AK119ub1_peak_2242	chr14	63870920	63871133	-6918	NM_008092	Gata4
ES_H2AK119ub1_peak_2238	chr14	63868627	63868881	-4646	NM_008092	Gata4
ES_H2AK119ub1_peak_1099	chr11	96143270	96143408	120	NM_010461	Hoxb8
ES_H2AK119ub1_peak_7981	chr8	123599345	123599502	7587	NR_045471	Fendrr
ES_H2AK119ub1_peak_46	chr1	74839141	74839472	713	NM_009518	Wnt10a
ES_H2AK119ub1_peak_6179	chr6	28783511	28783785	-1901	NM_138682	Lrrc4
ES_H2AK119ub1_peak_50	chr1	74930249	74930518	1599	NM_153111	Fev
ES_H2AK119ub1_peak_8274	chr9	55389878	55390128	1047	NM_027397	Isl2
ES_H2AK119ub1_peak_6343	chr6	52269053	52269277	-4339	NR_038163	Evx1os
ES_H2AK119ub1_peak_4081	chr2	105513826	105514067	-1955	NM_013627	Pax6
ES_H2AK119ub1_peak_2854	chr16	90194567	90194737	-26335	NM_011434	Sod1
ES_H2AK119ub1_peak_2263	chr14	67854376	67854592	2355	NM_010095	Ebf2
ES_H2AK119ub1_peak_652	chr10	79955820	79956114	-1684	NM_139226	Onecut3
ES_H2AK119ub1_peak_1034	chr11	85649922	85650065	3876	NM_009324	Tbx2
ES_H2AK119ub1_peak_4585	chr3	88018870	88019026	-145	NR_037276	Mir3093
ES_H2AK119ub1_peak_4828	chr4	82181579	82181819	27806	NR_137202	Gm11266
ES_H2AK119ub1_peak_3270	chr18	11055142	11055295	-2653	NR_105022	1010001N08Rik
ES_H2AK119ub1_peak_642	chr10	79819892	79820094	789	NM_183152	Plk5
ES_H2AK119ub1_peak_6347	chr6	53238686	53238919	1505	NM_172728	Creb5
ES_H2AK119ub1_peak_8194	chr9	32348687	32348939	224	NM_008026	Fli1
ES_H2AK119ub1_peak_6876	chr7	31911203	31911483	699	NM_011322	Scn1b
ES_H2AK119ub1_peak_4009	chr2	74572422	74572633	8400	NR_029566	Mir10b
ES_H2AK119ub1_peak_736	chr10	126970958	126971174	549	NM_183297	Nxph4
ES_H2AK119ub1_peak_6142	chr5	148081936	148082216	369	NM_008814	Pdx1
ES_H2AK119ub1_peak_7144	chr7	131125922	131126087	-691	NM_001252072	Hs3st4
ES_H2AK119ub1_peak_3697	chr19	59536357	59536742	3369	NM_010132	Emx2
ES_H2AK119ub1_peak_7702	chr8	72409397	72409639	1773	NM_026818	Cilp2
ES_H2AK119ub1_peak_6194	chr6	32536855	32537042	1244	NM_175750	Plxna4
ES_H2AK119ub1_peak_7277	chr7	148479249	148479496	1467	NM_007878	Drd4
ES_H2AK119ub1_peak_88	chr1	78195815	78196040	-2216	NM_008781	Pax3
ES_H2AK119ub1_peak_1806	chr13	36821842	36822234	4308	NM_153529	Nrn1
ES_H2AK119ub1_peak_3118	chr17	35094057	35094458	1926	NM_010478	Hspa1b
ES_H2AK119ub1_peak_2582	chr15	85412468	85412671	-318	NM_009528	Wnt7b
ES_H2AK119ub1_peak_4849	chr4	88452552	88452872	622	NM_001161609	Gm13285
ES_H2AK119ub1_peak_2262	chr14	67853868	67854140	1875	NM_010095	Ebf2
ES_H2AK119ub1_peak_3389	chr18	75981374	75981874	1792	NM_145356	Zbtb7c
ES_H2AK119ub1_peak_6340	chr6	52266234	52266488	-1535	NR_038163	Evx1os
ES_H2AK119ub1_peak_6292	chr6	52129489	52129842	12037	NM_008265	Hoxa4
ES_H2AK119ub1_peak_5921	chr5	118620439	118620632	762	NM_007545	Hrk
ES_H2AK119ub1_peak_4200	chr2	147870253	147870391	878	NM_010446	Foxa2
ES_H2AK119ub1_peak_55	chr1	74996176	74996481	1918	NM_010544	Ihh
ES_H2AK119ub1_peak_6297	chr6	52157729	52157989	764	NM_010454	Hoxa6
ES_H2AK119ub1_peak_1141	chr11	96207387	96207547	2384	NM_010458	Hoxb3
ES_H2AK119ub1_peak_1997	chr13	73407506	73407844	9730	NM_018885	Irx4
ES_H2AK119ub1_peak_2705	chr15	102810448	102810586	3054	NM_008272	Hoxc9
ES_H2AK119ub1_peak_7989	chr8	123610130	123610488	2023	NM_010426	Foxf1
ES_H2AK119ub1_peak_3249	chr17	86090497	86090635	-2972	NM_011380	Six2
ES_H2AK119ub1_peak_4261	chr2	160196158	160196434	-3495	NM_010658	Mafb
ES_H2AK119ub1_peak_7982	chr8	123600544	123601005	6236	NR_045471	Fendrr
ES_H2AK119ub1_peak_408	chr1	186549809	186549953	6491	NM_008250	Hlx
ES_H2AK119ub1_peak_2749	chr16	17808652	17808867	11384	NM_153790	Scarf2
ES_H2AK119ub1_peak_1827	chr13	45496761	45497085	11812	NM_153789	Mylip
ES_H2AK119ub1_peak_2775	chr16	18585032	18585261	1916	NM_011532	Tbx1
ES_H2AK119ub1_peak_2192	chr14	35635561	35635699	2308	NM_008166	Grid1
ES_H2AK119ub1_peak_4833	chr4	88423265	88423539	576	NM_001161609	Gm13285
ES_H2AK119ub1_peak_643	chr10	79820686	79820928	1603	NM_183152	Plk5
ES_H2AK119ub1_peak_2715	chr15	102895107	102895325	30390	NM_013553	Hoxc4
ES_H2AK119ub1_peak_3499	chr19	6904851	6905459	-721	NR_039555	Mir5046
ES_H2AK119ub1_peak_1492	chr12	74151268	74151578	-3724	NM_009189	Six1
ES_H2AK119ub1_peak_3151	chr17	36305584	36305722	-171	NM_001081032	Gm8909
ES_H2AK119ub1_peak_6615	chr6	114503739	114504221	-89139	NM_028835	Atg7
ES_H2AK119ub1_peak_6807	chr7	4946399	4946537	1235	NM_026741	Zfp579
ES_H2AK119ub1_peak_654	chr10	79959603	79959951	2126	NM_139226	Onecut3
ES_H2AK119ub1_peak_897	chr11	59102525	59102848	1567	NM_009522	Wnt3a
ES_H2AK119ub1_peak_1816	chr13	40827987	40828204	1097	NM_011547	Tfap2a
ES_H2AK119ub1_peak_6107	chr5	141451530	141451792	24889	NM_175362	Card11
ES_H2AK119ub1_peak_306	chr1	140735856	140736455	2866	NM_010714	Lhx9
ES_H2AK119ub1_peak_4193	chr2	147188933	147189108	-491	NR_040330	AI646519
ES_H2AK119ub1_peak_5840	chr5	106884991	106885161	2109	NM_001005477	Barhl2
ES_H2AK119ub1_peak_4668	chr3	108219673	108219873	-1361	NM_017392	Celsr2
ES_H2AK119ub1_peak_6336	chr6	52261382	52261584	-2009	NM_007966	Evx1
ES_H2AK119ub1_peak_4766	chr4	44725238	44725427	-2020	NM_008782	Pax5
ES_H2AK119ub1_peak_3715	chr2	18610565	18610750	-9992	NM_001001334	Spag6
ES_H2AK119ub1_peak_2039	chr13	113787477	113787865	3595	NM_001037914	Mcidas
ES_H2AK119ub1_peak_3696	chr19	59535334	59535525	2249	NM_010132	Emx2
ES_H2AK119ub1_peak_6195	chr6	32537305	32537500	790	NM_175750	Plxna4
ES_H2AK119ub1_peak_735	chr10	126969219	126969383	2314	NM_183297	Nxph4
ES_H2AK119ub1_peak_5687	chr5	35739731	35739878	8038	NM_010445	Hmx1
ES_H2AK119ub1_peak_6338	chr6	52263918	52264099	516	NM_007966	Evx1
ES_H2AK119ub1_peak_508	chr10	50622475	50622613	7087	NM_011376	Sim1
ES_H2AK119ub1_peak_1013	chr11	84329812	84329950	-2878	NM_019816	Aatf
ES_H2AK119ub1_peak_1292	chr11	116392776	116392957	-359	NM_011451	Sphk1
ES_H2AK119ub1_peak_6299	chr6	52161162	52161357	1807	NM_010452	Hoxa3
ES_H2AK119ub1_peak_3544	chr19	24975280	24975590	364	NM_008022	Foxd4
ES_H2AK119ub1_peak_5114	chr4	134709380	134709673	32966	NM_019732	Runx3
ES_H2AK119ub1_peak_4084	chr2	105523443	105523724	963	NM_013627	Pax6
ES_H2AK119ub1_peak_2703	chr15	102808510	102808734	1159	NM_008272	Hoxc9
ES_H2AK119ub1_peak_8391	chr9	91273961	91274290	10315	NM_009576	Zic4
ES_H2AK119ub1_peak_1010	chr11	83666021	83666214	-345	NM_009330	Hnf1b
ES_H2AK119ub1_peak_6163	chr6	6808734	6808872	-4531	NM_010057	Dlx6
ES_H2AK119ub1_peak_3981	chr2	74498155	74498569	-748	NM_007967	Evx2
ES_H2AK119ub1_peak_235	chr1	122495942	122496557	-2815	NM_010133	En1
ES_H2AK119ub1_peak_2239	chr14	63869464	63869674	-5461	NM_008092	Gata4
ES_H2AK119ub1_peak_5795	chr5	75550326	75550523	1463	NM_011058	Pdgfra
ES_H2AK119ub1_peak_6146	chr5	148116212	148116472	2483	NM_007673	Cdx2
ES_H2AK119ub1_peak_2884	chr16	94084244	94084456	-1155	NM_011377	Sim2
ES_H2AK119ub1_peak_8407	chr9	99770363	99770622	6097	NM_011440	Sox14
ES_H2AK119ub1_peak_4065	chr2	102391156	102391344	1072	NM_173749	Pamr1
ES_H2AK119ub1_peak_4140	chr2	125548481	125548792	1248	NM_199022	Shc4
ES_H2AK119ub1_peak_1089	chr11	95010852	95011103	-3862	NM_007867	Dlx4
ES_H2AK119ub1_peak_5942	chr5	120247880	120248056	-36704	NM_011537	Tbx5
ES_H2AK119ub1_peak_1012	chr11	83668484	83668660	2110	NM_009330	Hnf1b
ES_H2AK119ub1_peak_2720	chr16	5131236	5131694	1109	NM_008909	Ppl
ES_H2AK119ub1_peak_6318	chr6	52193612	52193845	-1514	NR_015348	Hoxa11os
ES_H2AK119ub1_peak_1919	chr13	55935149	55935401	-2489	NM_011097	Pitx1
ES_H2AK119ub1_peak_8513	chr9	119479261	119479476	-7572	NM_021544	Scn5a
ES_H2AK119ub1_peak_5949	chr5	120283887	120284060	-699	NM_011537	Tbx5
ES_H2AK119ub1_peak_960	chr11	74335123	74335361	68418	NM_001015046	Rap1gap2
ES_H2AK119ub1_peak_3950	chr2	56962588	56962746	4782	NM_013613	Nr4a2
ES_H2AK119ub1_peak_3629	chr19	45229813	45229998	4700	NM_021901	Tlx1
ES_H2AK119ub1_peak_4088	chr2	115898534	115898702	3214	NR_033447	2810405F15Rik
ES_H2AK119ub1_peak_2236	chr14	63866765	63866928	-2738	NM_008092	Gata4
ES_H2AK119ub1_peak_7217	chr7	144502798	144502981	3239	NM_010096	Ebf3
ES_H2AK119ub1_peak_5518	chr5	28488854	28489056	-3281	NM_010134	En2
ES_H2AK119ub1_peak_8386	chr9	91257901	91258101	2636	NM_009573	Zic1
ES_H2AK119ub1_peak_8201	chr9	40684883	40685051	2757	NM_178245	Bsx
ES_H2AK119ub1_peak_6138	chr5	147998447	147998698	-1700	NM_008178	Gsx1
ES_H2AK119ub1_peak_6404	chr6	83659488	83659730	1191	NR_002871	Vax2os
ES_H2AK119ub1_peak_820	chr11	33101620	33101833	1862	NM_019916	Tlx3
ES_H2AK119ub1_peak_3401	chr18	77097162	77097388	2131	NM_001109743	Skor2
ES_H2AK119ub1_peak_5218	chr4	139377059	139377265	11721	NM_011039	Pax7
ES_H2AK119ub1_peak_4007	chr2	74544818	74545003	1364	NM_008276	Hoxd8
ES_H2AK119ub1_peak_3640	chr19	45811948	45812133	5334	NM_010205	Fgf8
ES_H2AK119ub1_peak_6008	chr5	128938111	128938266	749	NM_172885	Tmem132d
ES_H2AK119ub1_peak_3561	chr19	37766505	37766746	-5673	NM_007811	Cyp26a1
ES_H2AK119ub1_peak_6408	chr6	83663725	83663953	-1644	NR_002871	Vax2os
ES_H2AK119ub1_peak_2257	chr14	66989048	66989242	26012	NM_019675	Stmn4
ES_H2AK119ub1_peak_1135	chr11	96201931	96202219	-3008	NM_010458	Hoxb3
ES_H2AK119ub1_peak_2405	chr15	75577613	75577861	615	NM_194350	Mafa
ES_H2AK119ub1_peak_5519	chr5	28489304	28489442	-2863	NM_010134	En2
ES_H2AK119ub1_peak_3454	chr18	83420672	83420904	74488	NR_045361	4921531P14Rik
ES_H2AK119ub1_peak_3248	chr17	86087820	86088204	-418	NM_011380	Six2
ES_H2AK119ub1_peak_4183	chr2	147010345	147010833	770	NR_030769	Nkx2-2os
ES_H2AK119ub1_peak_5776	chr5	67621151	67621335	-30561	NM_028975	Tmem33
ES_H2AK119ub1_peak_1115	chr11	96162967	96163352	-1667	NM_008268	Hoxb5
ES_H2AK119ub1_peak_3909	chr2	36061488	36061704	-24350	NM_008969	Ptgs1
ES_H2AK119ub1_peak_1831	chr13	48754097	48754240	-4237	NM_007526	Barx1
ES_H2AK119ub1_peak_6335	chr6	52259091	52259447	-4223	NM_007966	Evx1
ES_H2AK119ub1_peak_4260	chr2	160195433	160195922	-2876	NM_010658	Mafb
ES_H2AK119ub1_peak_1432	chr12	9589569	9589714	8393	NM_011859	Osr1
ES_H2AK119ub1_peak_3978	chr2	74494261	74494500	3234	NM_007967	Evx2
ES_H2AK119ub1_peak_6143	chr5	148084589	148084737	-1566	NR_038157	2210019I11Rik
ES_H2AK119ub1_peak_817	chr11	33099535	33099733	3954	NM_019916	Tlx3
ES_H2AK119ub1_peak_3884	chr2	33501035	33501283	4446	NM_177842	C130021I20Rik
ES_H2AK119ub1_peak_6290	chr6	52121333	52121588	5787	NR_131182	Hoxaas2
ES_H2AK119ub1_peak_6200	chr6	38586685	38586898	448	NM_001033171	Klrg2
ES_H2AK119ub1_peak_455	chr1	194489045	194489237	108272	NM_144881	Hhat
ES_H2AK119ub1_peak_3271	chr18	11055820	11056215	-3452	NR_105022	1010001N08Rik
ES_H2AK119ub1_peak_2711	chr15	102820691	102821161	-44	NM_010466	Hoxc8
ES_H2AK119ub1_peak_1502	chr12	81618559	81618787	-1304	NM_001081421	Galnt16
ES_H2AK119ub1_peak_6314	chr6	52183890	52184033	977	NM_008263	Hoxa10
ES_H2AK119ub1_peak_3583	chr19	43674571	43674820	-12120	NM_008699	Nkx2-3
ES_H2AK119ub1_peak_6141	chr5	148002650	148002870	2488	NM_008178	Gsx1
ES_H2AK119ub1_peak_6041	chr5	136344610	136344834	-19067	NM_013560	Hspb1
ES_H2AK119ub1_peak_3984	chr2	74508628	74508790	2342	NM_008275	Hoxd13
ES_H2AK119ub1_peak_495	chr10	42306577	42306780	-3284	NM_152229	Nr2e1
ES_H2AK119ub1_peak_1363	chr11	118910876	118911014	-8718	NM_013926	Cbx8
ES_H2AK119ub1_peak_6326	chr6	52201925	52202271	-6289	NM_010450	Hoxa11
ES_H2AK119ub1_peak_2716	chr15	102917859	102918168	53187	NM_013553	Hoxc4
ES_H2AK119ub1_peak_7016	chr7	86645715	86645853	872	NR_040311	Mir9-3hg
ES_H2AK119ub1_peak_3632	chr19	45305941	45306079	3716	NM_010691	Lbx1
ES_H2AK119ub1_peak_818	chr11	33100097	33100339	3370	NM_019916	Tlx3
ES_H2AK119ub1_peak_7089	chr7	108159393	108159561	1035	NM_008773	P2ry2
ES_H2AK119ub1_peak_3992	chr2	74519467	74519719	-787	NM_008273	Hoxd11
ES_H2AK119ub1_peak_4921	chr4	114574703	114574901	6701	NM_008593	Foxd2
ES_H2AK119ub1_peak_790	chr11	21894335	21894473	7250	NM_011023	Otx1
ES_H2AK119ub1_peak_2299	chr14	80168311	80168529	2699	NM_021543	Pcdh8
ES_H2AK119ub1_peak_4178	chr2	146049230	146049402	1583	NM_016889	Insm1
ES_H2AK119ub1_peak_4687	chr3	128911195	128911403	-5551	NM_011098	Pitx2
ES_H2AK119ub1_peak_1098	chr11	96056122	96056291	531	NM_008267	Hoxb13
ES_H2AK119ub1_peak_2713	chr15	102822576	102822811	1723	NM_010466	Hoxc8
ES_H2AK119ub1_peak_4000	chr2	74530608	74530824	768	NM_013554	Hoxd10
ES_H2AK119ub1_peak_4728	chr4	9772420	9772558	970	NM_013526	Gdf6
ES_H2AK119ub1_peak_3935	chr2	38565605	38565827	2038	NM_139051	Nr5a1
ES_H2AK119ub1_peak_4087	chr2	115898142	115898357	3583	NR_033447	2810405F15Rik
ES_H2AK119ub1_peak_1504	chr12	81858438	81858622	3172	NM_001008423	Ccdc177
ES_H2AK119ub1_peak_7983	chr8	123601502	123601888	5315	NR_045471	Fendrr
ES_H2AK119ub1_peak_487	chr10	42293362	42293576	9925	NM_152229	Nr2e1
ES_H2AK119ub1_peak_4934	chr4	115610250	115610515	2149	NM_130865	Dmbx1
ES_H2AK119ub1_peak_6449	chr6	85142721	85142979	4925	NM_010131	Emx1
ES_H2AK119ub1_peak_7694	chr8	59808108	59808283	-3037	NR_131041	5033428I22Rik
ES_H2AK119ub1_peak_5826	chr5	102095870	102096032	-2221	NM_144955	Nkx6-1
ES_H2AK119ub1_peak_1837	chr13	48760874	48761141	2602	NM_007526	Barx1
ES_H2AK119ub1_peak_6448	chr6	85142034	85142201	4192	NM_010131	Emx1
ES_H2AK119ub1_peak_3372	chr18	64501549	64501752	1632	NM_194268	Onecut2
ES_H2AK119ub1_peak_2168	chr14	33274933	33275084	3028	NM_021712	Slc18a3
ES_H2AK119ub1_peak_4581	chr3	87802548	87802977	1516	NM_007529	Bcan
ES_H2AK119ub1_peak_1479	chr12	58650894	58651128	-3903	NM_008259	Foxa1
ES_H2AK119ub1_peak_4056	chr2	93485563	93485772	3076	NM_007442	Alx4
ES_H2AK119ub1_peak_4837	chr4	88433941	88434125	152	NM_001098840	Gm13277
ES_H2AK119ub1_peak_2040	chr13	113824467	113824715	-996	NM_001281487	Cdc20b
ES_H2AK119ub1_peak_4910	chr4	109657937	109658122	7399	NM_172296	Dmrta2
ES_H2AK119ub1_peak_4001	chr2	74531230	74531463	1398	NM_013554	Hoxd10
ES_H2AK119ub1_peak_96	chr1	78306751	78306940	-76	NM_001004173	Sgpp2
ES_H2AK119ub1_peak_8400	chr9	98851946	98852462	3525	NR_003248	Foxl2os
ES_H2AK119ub1_peak_7190	chr7	138696298	138696547	-1154	NM_145998	Hmx2
ES_H2AK119ub1_peak_3996	chr2	74525016	74525534	-4673	NM_013554	Hoxd10
ES_H2AK119ub1_peak_6381	chr6	81924359	81924525	-8499	NM_026490	Mrpl19
ES_H2AK119ub1_peak_6402	chr6	83652783	83653101	7858	NR_002871	Vax2os
ES_H2AK119ub1_peak_6302	chr6	52165225	52165383	-17	NR_045199	Mira
ES_H2AK119ub1_peak_3747	chr2	26056296	26056434	5730	NM_010711	Lhx3
ES_H2AK119ub1_peak_6185	chr6	29923732	29923918	-11504	NR_040263	Smkr-ps
ES_H2AK119ub1_peak_3359	chr18	61195431	61195831	222	NM_009880	Cdx1
ES_H2AK119ub1_peak_1664	chr12	112684877	112685080	4106	NM_009396	Tnfaip2
ES_H2AK119ub1_peak_8184	chr9	22415426	22415612	135360	NM_178415	Bbs9
ES_H2AK119ub1_peak_6880	chr7	35905571	35905783	1365	NM_007678	Cebpa
ES_H2AK119ub1_peak_788	chr11	21893093	21893624	8296	NM_011023	Otx1
ES_H2AK119ub1_peak_1125	chr11	96187527	96187744	3195	NM_010458	Hoxb3
ES_H2AK119ub1_peak_6997	chr7	77503080	77503451	2214	NM_009697	Nr2f2
ES_H2AK119ub1_peak_5427	chr4	153863396	153863687	146935	NR_045643	5930403L14Rik
ES_H2AK119ub1_peak_3550	chr19	25743359	25743666	3217	NR_045347	2610016A17Rik
ES_H2AK119ub1_peak_566	chr10	60148017	60148403	11028	NM_023370	Cdh23
ES_H2AK119ub1_peak_5435	chr4	154006560	154006739	3827	NR_045643	5930403L14Rik
ES_H2AK119ub1_peak_656	chr10	79964041	79964179	6459	NM_139226	Onecut3
ES_H2AK119ub1_peak_1120	chr11	96167601	96167827	510	NR_131758	Hoxb5os
ES_H2AK119ub1_peak_2806	chr16	26993597	26993778	-1949	NM_001013761	Gmnc
ES_H2AK119ub1_peak_1032	chr11	85645255	85645433	546	NR_077059	2610027K06Rik
ES_H2AK119ub1_peak_2743	chr16	17560369	17560721	795	NM_029053	Lrrc74b

## Sheet: H2AK119ub1.NPC.specific
Supplementary Data 3 H2AK119ub1 and H3K27me3 profiles in WT and PCGF5-/- ESCs and NPCs
The proximal genes for H2AK119ub1 marks specific in NPCs
PeakID	Chr	Start	End	Distance to TSS	Nearest Refseq	Gene Name
NPC_H2AK119ub1_peak_2032	chr15	102861562	102862581	-2755	NM_013553	Hoxc4
NPC_H2AK119ub1_peak_5609	chr9	91263029	91264359	-116	NM_009576	Zic4
NPC_H2AK119ub1_peak_4017	chr5	79471521	79471737	1577116	NR_131050	1700017L05Rik
NPC_H2AK119ub1_peak_512	chr10	110348457	110348756	-8626	NM_007792	Csrp2
NPC_H2AK119ub1_peak_1962	chr15	102779388	102782292	-2463	NR_047528	Hotair
NPC_H2AK119ub1_peak_641	chr11	34495268	34495738	101904	NM_033374	Dock2
NPC_H2AK119ub1_peak_4132	chr5	120131488	120132103	9432	NR_040416	Tbx3os2
NPC_H2AK119ub1_peak_895	chr11	98186417	98186667	4417	NM_010895	Neurod2
NPC_H2AK119ub1_peak_1696	chr14	63885632	63885983	-21699	NM_008092	Gata4
NPC_H2AK119ub1_peak_4084	chr5	108797130	108797977	-19839	NM_008806	Pde6b
NPC_H2AK119ub1_peak_4008	chr5	75479778	75480137	8331	NM_133256	Gsx2
NPC_H2AK119ub1_peak_2966	chr2	74507237	74508424	1463	NM_008275	Hoxd13
NPC_H2AK119ub1_peak_1207	chr13	8450524	8450715	248507	NM_052977	Adarb2
NPC_H2AK119ub1_peak_1259	chr13	36822842	36823193	3329	NM_153529	Nrn1
NPC_H2AK119ub1_peak_2409	chr18	64498456	64498792	-1394	NM_194268	Onecut2
NPC_H2AK119ub1_peak_4937	chr7	86679651	86680084	19546	NR_040311	Mir9-3hg
NPC_H2AK119ub1_peak_36	chr1	19205572	19205894	3598	NM_009334	Tfap2b
NPC_H2AK119ub1_peak_3646	chr4	109330724	109331397	6917	NM_007671	Cdkn2c
NPC_H2AK119ub1_peak_1065	chr12	57621249	57621979	8793	NR_045082	E030019B13Rik
NPC_H2AK119ub1_peak_815	chr11	96129396	96130557	-2668	NM_008270	Hoxb9
NPC_H2AK119ub1_peak_1551	chr13	117099315	117099621	428	NM_021459	Isl1
NPC_H2AK119ub1_peak_4346	chr6	23201980	23202635	-4043	NM_028462	Fezf1
NPC_H2AK119ub1_peak_2861	chr2	38197852	38198207	3228	NM_010710	Lhx2
NPC_H2AK119ub1_peak_764	chr11	96037294	96038290	-17883	NM_008267	Hoxb13
NPC_H2AK119ub1_peak_50	chr1	19225306	19226060	23548	NM_009334	Tfap2b
NPC_H2AK119ub1_peak_2024	chr15	102854460	102855300	9539	NR_030526	Mir615
NPC_H2AK119ub1_peak_1952	chr15	102768516	102769763	1855	NM_010463	Hoxc12
NPC_H2AK119ub1_peak_2659	chr19	54568315	54568492	448731	NM_007417	Adra2a
NPC_H2AK119ub1_peak_2415	chr18	66095998	66097090	2199	NM_013833	Rax
NPC_H2AK119ub1_peak_574	chr11	11923730	11925166	3526	NM_010345	Grb10
NPC_H2AK119ub1_peak_4034	chr5	98617068	98617725	7508	NM_029947	Prdm8
NPC_H2AK119ub1_peak_3602	chr4	88925566	88926202	2212	NM_009877	Cdkn2a
NPC_H2AK119ub1_peak_1595	chr14	7440284	7440650	149104	NM_001309401	Gm3636
NPC_H2AK119ub1_peak_4317	chr6	6824804	6825114	-5426	NR_015388	Dlx6os1
NPC_H2AK119ub1_peak_569	chr11	11775738	11775886	7686	NR_045178	1700042O10Rik
NPC_H2AK119ub1_peak_1599	chr14	8150329	8150680	14405	NM_001025085	Gm5797
NPC_H2AK119ub1_peak_1795	chr15	31296426	31296682	960	NM_026153	Ankrd33b
NPC_H2AK119ub1_peak_2728	chr2	9811851	9812557	-1037	NR_040511	9230102O04Rik
NPC_H2AK119ub1_peak_4070	chr5	106889487	106890070	-2593	NM_001005477	Barhl2
NPC_H2AK119ub1_peak_1030	chr12	50476453	50476795	-7246	NM_008241	Foxg1
NPC_H2AK119ub1_peak_742	chr11	91431663	91431876	7100	NM_028547	Kif2b
NPC_H2AK119ub1_peak_2902	chr2	61643490	61645014	1742	NM_009322	Tbr1
NPC_H2AK119ub1_peak_4505	chr6	52123228	52123742	7812	NR_131182	Hoxaas2
NPC_H2AK119ub1_peak_1916	chr15	102576449	102577029	601	NR_104334	Gm38436
NPC_H2AK119ub1_peak_1607	chr14	13173011	13173414	5167	NM_080433	Fezf2
NPC_H2AK119ub1_peak_1547	chr13	117096417	117096948	3214	NM_021459	Isl1
NPC_H2AK119ub1_peak_1316	chr13	48752147	48752337	-6163	NM_007526	Barx1
NPC_H2AK119ub1_peak_4473	chr6	51125106	51126778	93967	NR_029719	Mir148a
NPC_H2AK119ub1_peak_1254	chr13	36820069	36820401	6111	NM_153529	Nrn1
NPC_H2AK119ub1_peak_1074	chr12	57633121	57633510	-2908	NR_045082	E030019B13Rik
NPC_H2AK119ub1_peak_3241	chr2	160264071	160264207	-71338	NM_010658	Mafb
NPC_H2AK119ub1_peak_5739	chrX	123309808	123309993	40497	NM_177705	4932411N23Rik
NPC_H2AK119ub1_peak_245	chr1	157579061	157579495	9879	NM_010712	Lhx4
NPC_H2AK119ub1_peak_4531	chr6	52151252	52153415	1210	NR_015611	Hoxaas3
NPC_H2AK119ub1_peak_1582	chr14	4925092	4925328	-48971	NM_001242945	Gm3264
NPC_H2AK119ub1_peak_794	chr11	96111818	96112017	-1057	NR_037977	Gm53
NPC_H2AK119ub1_peak_5148	chr8	59822805	59823710	12025	NR_131041	5033428I22Rik
NPC_H2AK119ub1_peak_1888	chr15	98530858	98531383	-7538	NM_153518	Ccdc65
NPC_H2AK119ub1_peak_4783	chr6	147211323	147211506	1121	NM_008970	Pthlh
NPC_H2AK119ub1_peak_2012	chr15	102840527	102841231	886	NM_010465	Hoxc6
NPC_H2AK119ub1_peak_3374	chr3	96148768	96149041	-51012	NM_010186	Fcgr1
NPC_H2AK119ub1_peak_735	chr11	85704885	85705882	1818	NM_011536	Tbx4
NPC_H2AK119ub1_peak_2006	chr15	102835738	102836854	-3697	NM_010465	Hoxc6
NPC_H2AK119ub1_peak_1951	chr15	102767508	102768314	627	NM_010463	Hoxc12
NPC_H2AK119ub1_peak_4741	chr6	114572773	114572926	-20270	NM_028835	Atg7
NPC_H2AK119ub1_peak_2801	chr2	28769173	28769474	2618	NM_019446	Barhl1
NPC_H2AK119ub1_peak_4944	chr7	86684131	86684534	24011	NR_040311	Mir9-3hg
NPC_H2AK119ub1_peak_3235	chr2	160189983	160190366	2627	NM_010658	Mafb
NPC_H2AK119ub1_peak_4340	chr6	23194405	23195148	3488	NM_028462	Fezf1
NPC_H2AK119ub1_peak_771	chr11	96043667	96044704	-11490	NM_008267	Hoxb13
NPC_H2AK119ub1_peak_820	chr11	96141996	96143166	-638	NM_010461	Hoxb8
NPC_H2AK119ub1_peak_3453	chr3	128903986	128904652	1523	NM_011098	Pitx2
NPC_H2AK119ub1_peak_1872	chr15	85492899	85493879	-40814	NR_110483	Lncppara
NPC_H2AK119ub1_peak_272	chr1	169622924	169623633	3589	NM_033652	Lmx1a
NPC_H2AK119ub1_peak_1078	chr12	57638902	57639362	-1237	NM_009385	Nkx2-1
NPC_H2AK119ub1_peak_3185	chr2	147185711	147186226	2561	NR_040330	AI646519
NPC_H2AK119ub1_peak_4136	chr5	120135210	120135842	5701	NR_040416	Tbx3os2
NPC_H2AK119ub1_peak_4530	chr6	52150497	52151040	-355	NR_015611	Hoxaas3
NPC_H2AK119ub1_peak_4750	chr6	117961827	117962254	485	NM_027526	Rasgef1a
NPC_H2AK119ub1_peak_3298	chr3	28163312	28163473	1256	NM_026910	Tnik
NPC_H2AK119ub1_peak_4568	chr6	52217909	52218447	5409	NR_110441	Hottip
NPC_H2AK119ub1_peak_5733	chrX	123303183	123303720	46946	NM_177705	4932411N23Rik
NPC_H2AK119ub1_peak_4896	chr7	77473558	77474121	8869	NR_131144	Gm29683
NPC_H2AK119ub1_peak_1026	chr12	34651193	34651532	8826	NM_011658	Twist1
NPC_H2AK119ub1_peak_5257	chr8	101938027	101938260	2228	NM_007667	Cdh8
NPC_H2AK119ub1_peak_2045	chr15	102889773	102891377	25749	NM_013553	Hoxc4
NPC_H2AK119ub1_peak_1339	chr13	53568799	53569337	-919	NM_013601	Msx2
NPC_H2AK119ub1_peak_4507	chr6	52124806	52125557	9508	NR_131182	Hoxaas2
NPC_H2AK119ub1_peak_846	chr11	96180819	96181727	1692	NM_010459	Hoxb4
NPC_H2AK119ub1_peak_1475	chr13	95653985	95654835	8828	NM_011021	Otp
NPC_H2AK119ub1_peak_843	chr11	96176180	96177969	-1405	NR_029784	Mir10a
NPC_H2AK119ub1_peak_158	chr1	78202914	78203213	-9352	NM_008781	Pax3
NPC_H2AK119ub1_peak_3388	chr3	99047029	99047681	-10328	NM_009323	Tbx15
NPC_H2AK119ub1_peak_4316	chr6	6822686	6824396	-4008	NR_015388	Dlx6os1
NPC_H2AK119ub1_peak_4367	chr6	30126588	30127726	534	NR_038124	BB283400
NPC_H2AK119ub1_peak_2393	chr18	53626000	53626780	2190	NM_001033281	Prdm6
NPC_H2AK119ub1_peak_2980	chr2	74529170	74529932	-397	NM_013554	Hoxd10
NPC_H2AK119ub1_peak_1273	chr13	40803898	40804568	-18944	NR_125899	Gm26688
NPC_H2AK119ub1_peak_2591	chr19	44819794	44820939	-11518	NM_011037	Pax2
NPC_H2AK119ub1_peak_3383	chr3	99041065	99041577	-16362	NM_009323	Tbx15
NPC_H2AK119ub1_peak_3189	chr2	147189383	147190350	-864	NM_008780	Pax1
NPC_H2AK119ub1_peak_4936	chr7	86658921	86659246	-1238	NR_040311	Mir9-3hg
NPC_H2AK119ub1_peak_4799	chr7	25727495	25727647	27523	NR_106013	Mir7046
NPC_H2AK119ub1_peak_796	chr11	96113890	96114677	1309	NR_037977	Gm53
NPC_H2AK119ub1_peak_817	chr11	96132851	96138859	3211	NM_008270	Hoxb9
NPC_H2AK119ub1_peak_5217	chr8	87304930	87305697	-7045	NM_010906	Nfix
NPC_H2AK119ub1_peak_883	chr11	96974980	96975479	1416	NM_019507	Tbx21
NPC_H2AK119ub1_peak_2456	chr18	81187972	81188113	-4725	NM_178280	Sall3
NPC_H2AK119ub1_peak_5738	chrX	123308062	123308281	42226	NM_177705	4932411N23Rik
NPC_H2AK119ub1_peak_5595	chr9	91244935	91245198	15571	NM_009573	Zic1
NPC_H2AK119ub1_peak_5616	chr9	91271412	91272301	8046	NM_009576	Zic4
NPC_H2AK119ub1_peak_3400	chr3	99061493	99062003	4065	NM_009323	Tbx15
NPC_H2AK119ub1_peak_1981	chr15	102800569	102801281	-2856	NR_029722	Mir196a-2
NPC_H2AK119ub1_peak_4880	chr7	73662121	73662332	-89863	NM_053080	Aldh1a3
NPC_H2AK119ub1_peak_363	chr10	22534636	22535437	4898	NM_011545	Tcf21
NPC_H2AK119ub1_peak_4549	chr6	52177892	52178158	-656	NM_010456	Hoxa9
NPC_H2AK119ub1_peak_1946	chr15	102760902	102761832	-5917	NM_010463	Hoxc12
NPC_H2AK119ub1_peak_1598	chr14	8081366	8081578	-74425	NM_001270812	LOC100861615
NPC_H2AK119ub1_peak_4642	chr6	83649188	83649548	11432	NR_002871	Vax2os
NPC_H2AK119ub1_peak_3595	chr4	88918279	88920232	8841	NM_009877	Cdkn2a
NPC_H2AK119ub1_peak_896	chr11	98186834	98187629	3728	NM_010895	Neurod2
NPC_H2AK119ub1_peak_2599	chr19	44828553	44828716	-3250	NM_011037	Pax2
NPC_H2AK119ub1_peak_2546	chr19	40583044	40583245	5082	NM_009166	Sorbs1
NPC_H2AK119ub1_peak_16	chr1	13117745	13118029	-643	NM_001081209	Prdm14
NPC_H2AK119ub1_peak_1067	chr12	57623376	57624487	6476	NR_045082	E030019B13Rik
NPC_H2AK119ub1_peak_1998	chr15	102824828	102826515	4701	NM_010466	Hoxc8
NPC_H2AK119ub1_peak_1950	chr15	102763845	102766753	-1985	NM_010463	Hoxc12
NPC_H2AK119ub1_peak_2800	chr2	28768650	28769008	3112	NM_019446	Barhl1
NPC_H2AK119ub1_peak_3975	chr5	67487866	67488126	2369	NM_008888	Phox2b
NPC_H2AK119ub1_peak_814	chr11	96128565	96128949	2279	NR_029721	Mir196a-1
NPC_H2AK119ub1_peak_893	chr11	98183289	98183742	7444	NM_010895	Neurod2
NPC_H2AK119ub1_peak_842	chr11	96174740	96175964	-3127	NR_029784	Mir10a
NPC_H2AK119ub1_peak_2620	chr19	45232615	45233931	8068	NM_021901	Tlx1
NPC_H2AK119ub1_peak_4510	chr6	52131864	52132290	9625	NM_008265	Hoxa4
NPC_H2AK119ub1_peak_5615	chr9	91270650	91270895	6962	NM_009576	Zic4
NPC_H2AK119ub1_peak_4359	chr6	29128599	29128795	887	NM_001101443	Prrt4
NPC_H2AK119ub1_peak_1974	chr15	102791304	102794185	-4483	NM_010462	Hoxc10
NPC_H2AK119ub1_peak_1460	chr13	95477702	95477861	-81117	NM_009321	Tbca
NPC_H2AK119ub1_peak_5625	chr9	91284358	91285724	21231	NM_009576	Zic4
NPC_H2AK119ub1_peak_2945	chr2	73112883	73113050	2983	NM_001005343	Sp9
NPC_H2AK119ub1_peak_3196	chr2	147198068	147199008	7808	NM_008780	Pax1
NPC_H2AK119ub1_peak_1271	chr13	40800594	40802074	-21843	NR_125899	Gm26688
NPC_H2AK119ub1_peak_5687	chr9	118395278	118395753	8208	NM_010136	Eomes
NPC_H2AK119ub1_peak_4576	chr6	52223622	52225437	11760	NR_110441	Hottip
NPC_H2AK119ub1_peak_5735	chrX	123304176	123304968	45825	NM_177705	4932411N23Rik
NPC_H2AK119ub1_peak_3724	chr4	121321916	121322083	-27269	NM_001099309	Gm12887
NPC_H2AK119ub1_peak_81	chr1	42758377	42758746	1380	NR_027891	2900092D14Rik
NPC_H2AK119ub1_peak_4527	chr6	52147742	52149009	-2748	NR_015611	Hoxaas3
NPC_H2AK119ub1_peak_3306	chr3	30415598	30415841	-7310	NM_007963	Mecom
NPC_H2AK119ub1_peak_2759	chr2	18621538	18622044	1142	NM_001001334	Spag6
NPC_H2AK119ub1_peak_5575	chr9	87628689	87629317	-2908	NM_023814	Tbx18
NPC_H2AK119ub1_peak_7	chr1	4484306	4485342	2611	NM_011441	Sox17
NPC_H2AK119ub1_peak_316	chr1	191991846	191992027	2623	NM_008937	Prox1
NPC_H2AK119ub1_peak_4331	chr6	17443199	17443339	29312	NM_008591	Met
NPC_H2AK119ub1_peak_1084	chr12	57787556	57789516	-7922	NM_011041	Pax9
NPC_H2AK119ub1_peak_4169	chr5	120294262	120294456	9687	NM_011537	Tbx5
NPC_H2AK119ub1_peak_659	chr11	57642249	57642654	3198	NM_008213	Hand1
NPC_H2AK119ub1_peak_2016	chr15	102846838	102848123	2139	NR_030526	Mir615
NPC_H2AK119ub1_peak_1954	chr15	102771458	102771939	4414	NM_010463	Hoxc12
NPC_H2AK119ub1_peak_5228	chr8	87324424	87325133	-541	NM_010906	Nfix
NPC_H2AK119ub1_peak_4035	chr5	98618149	98619033	8703	NM_029947	Prdm8
NPC_H2AK119ub1_peak_4662	chr6	83666905	83667488	-5001	NR_002871	Vax2os
NPC_H2AK119ub1_peak_4149	chr5	120248516	120249057	-35886	NM_011537	Tbx5
NPC_H2AK119ub1_peak_2000	chr15	102827816	102828647	7261	NM_010466	Hoxc8
NPC_H2AK119ub1_peak_1301	chr13	40836608	40838833	-7431	NM_011547	Tfap2a
NPC_H2AK119ub1_peak_1165	chr12	105712635	105713901	-1822	NM_010351	Gsc
NPC_H2AK119ub1_peak_1940	chr15	102755170	102755513	3779	NM_010464	Hoxc13
NPC_H2AK119ub1_peak_1999	chr15	102826761	102827681	6251	NM_010466	Hoxc8
NPC_H2AK119ub1_peak_1796	chr15	31298640	31298872	-1242	NM_026153	Ankrd33b
NPC_H2AK119ub1_peak_1941	chr15	102756150	102757210	5118	NM_010464	Hoxc13
NPC_H2AK119ub1_peak_3632	chr4	99318463	99320065	-3726	NM_010425	Foxd3
NPC_H2AK119ub1_peak_1473	chr13	95650925	95651526	5643	NM_011021	Otp
NPC_H2AK119ub1_peak_4869	chr7	67012795	67012932	-1098	NR_002895	Snord116
NPC_H2AK119ub1_peak_730	chr11	85701361	85701672	-2049	NM_011536	Tbx4
NPC_H2AK119ub1_peak_1204	chr12	120082834	120083304	-1733	NM_177082	Sp8
NPC_H2AK119ub1_peak_1782	chr15	6822720	6823338	1284	NM_011019	Osmr
NPC_H2AK119ub1_peak_1964	chr15	102783067	102784513	-1167	NM_001024842	Hoxc11
NPC_H2AK119ub1_peak_4943	chr7	86683096	86683715	23084	NR_040311	Mir9-3hg
NPC_H2AK119ub1_peak_5678	chr9	117018011	117018174	143509	NM_178660	Rbms3
NPC_H2AK119ub1_peak_4119	chr5	120115519	120117342	-4441	NM_011535	Tbx3
NPC_H2AK119ub1_peak_1143	chr12	74843240	74843433	157553	NM_008856	Prkch
NPC_H2AK119ub1_peak_2564	chr19	43679377	43679602	-7326	NM_008699	Nkx2-3
NPC_H2AK119ub1_peak_1585	chr14	5656564	5656698	-8124	NM_001205306	Gm3383
NPC_H2AK119ub1_peak_4118	chr5	120111688	120115203	-7426	NM_011535	Tbx3
NPC_H2AK119ub1_peak_4888	chr7	77431821	77432546	50525	NR_131144	Gm29683
NPC_H2AK119ub1_peak_154	chr1	78198518	78198869	-4982	NM_008781	Pax3
NPC_H2AK119ub1_peak_5640	chr9	94263611	94263884	174753	NM_001033145	1190002N15Rik
NPC_H2AK119ub1_peak_4523	chr6	52143529	52145191	-2658	NM_008265	Hoxa4
NPC_H2AK119ub1_peak_1472	chr13	95645965	95647814	1307	NM_011021	Otp
NPC_H2AK119ub1_peak_1695	chr14	63884071	63885172	-20513	NM_008092	Gata4
NPC_H2AK119ub1_peak_2025	chr15	102855475	102856066	-9056	NM_013553	Hoxc4
NPC_H2AK119ub1_peak_3449	chr3	128898808	128899691	-3547	NM_011098	Pitx2
NPC_H2AK119ub1_peak_1201	chr12	120078497	120078673	-6217	NM_177082	Sp8
NPC_H2AK119ub1_peak_2883	chr2	50794489	50794673	29377	NR_033595	Gm13498
NPC_H2AK119ub1_peak_5194	chr8	87228800	87229553	3820	NM_008535	Lyl1
NPC_H2AK119ub1_peak_1725	chr14	68699640	68700030	-2106	NM_010910	Nefl
NPC_H2AK119ub1_peak_873	chr11	96214221	96215166	1747	NM_134032	Hoxb2
NPC_H2AK119ub1_peak_5627	chr9	91289705	91290152	26118	NM_009576	Zic4
NPC_H2AK119ub1_peak_4995	chr7	131124102	131124324	-2482	NM_001252072	Hs3st4
NPC_H2AK119ub1_peak_4525	chr6	52145974	52146573	-4571	NM_008265	Hoxa4
NPC_H2AK119ub1_peak_1942	chr15	102757440	102759104	6710	NM_010464	Hoxc13
NPC_H2AK119ub1_peak_3047	chr2	91373454	91373631	-12937	NM_029437	Ckap5
NPC_H2AK119ub1_peak_2071	chr16	11985173	11985662	1211	NM_028277	Shisa9
NPC_H2AK119ub1_peak_1449	chr13	90517062	90517413	287965	NM_025335	Tmem167
NPC_H2AK119ub1_peak_2726	chr2	9810164	9810386	892	NR_040511	9230102O04Rik
NPC_H2AK119ub1_peak_2249	chr17	52572206	52572397	-169733	NM_001031811	Kcnh8
NPC_H2AK119ub1_peak_248	chr1	157580636	157580950	8364	NM_010712	Lhx4
NPC_H2AK119ub1_peak_1439	chr13	83865294	83865674	-2227	NM_177100	C130071C03Rik
NPC_H2AK119ub1_peak_5730	chrX	123300726	123300881	49594	NM_177705	4932411N23Rik
NPC_H2AK119ub1_peak_1930	chr15	102746090	102746711	-5162	NM_010464	Hoxc13
NPC_H2AK119ub1_peak_4663	chr6	83667676	83667995	-5640	NR_002871	Vax2os
NPC_H2AK119ub1_peak_3043	chr2	79295815	79296427	672	NM_010894	Neurod1
NPC_H2AK119ub1_peak_5634	chr9	91298133	91298733	34623	NM_009576	Zic4
NPC_H2AK119ub1_peak_2015	chr15	102845157	102846682	578	NR_030526	Mir615
NPC_H2AK119ub1_peak_1745	chr14	86451394	86451570	-194295	NR_040457	4930529K09Rik
NPC_H2AK119ub1_peak_767	chr11	96040508	96040861	-14991	NM_008267	Hoxb13
NPC_H2AK119ub1_peak_1568	chr14	4209342	4209493	82440	NM_001029930	Gm5796
NPC_H2AK119ub1_peak_336	chr10	19074077	19075324	-1645	NM_053008	Olig3
NPC_H2AK119ub1_peak_3571	chr4	88405663	88405803	-945	NM_001085531	Gm13283
NPC_H2AK119ub1_peak_4012	chr5	75548807	75549341	113	NM_011058	Pdgfra
NPC_H2AK119ub1_peak_2372	chr18	42553690	42553827	-493	NM_138945	Pou4f3
NPC_H2AK119ub1_peak_1573	chr14	4313057	4313190	-124679	NM_001309398	2610042L04Rik
NPC_H2AK119ub1_peak_2053	chr15	102917094	102917386	52414	NM_013553	Hoxc4
NPC_H2AK119ub1_peak_5665	chr9	99781047	99781581	-4725	NM_011440	Sox14
NPC_H2AK119ub1_peak_2004	chr15	102833160	102834090	-6368	NM_010465	Hoxc6
NPC_H2AK119ub1_peak_812	chr11	96127141	96127721	953	NR_029721	Mir196a-1
NPC_H2AK119ub1_peak_3512	chr4	21611922	21612184	1057	NM_001080771	Prdm13
NPC_H2AK119ub1_peak_3678	chr4	114576418	114577021	4784	NM_008593	Foxd2
NPC_H2AK119ub1_peak_144	chr1	78187008	78187244	6585	NM_008781	Pax3
NPC_H2AK119ub1_peak_640	chr11	34444800	34445001	152507	NM_033374	Dock2
NPC_H2AK119ub1_peak_2200	chr17	26979001	26979869	-925	NM_008700	Nkx2-5
NPC_H2AK119ub1_peak_5471	chr9	37265449	37265614	-24771	NM_011248	Robo3
NPC_H2AK119ub1_peak_4646	chr6	83651613	83651879	9054	NR_002871	Vax2os
NPC_H2AK119ub1_peak_1965	chr15	102784726	102785104	-42	NM_001024842	Hoxc11
NPC_H2AK119ub1_peak_3415	chr3	107384837	107385230	-12916	NM_007441	Alx3
NPC_H2AK119ub1_peak_882	chr11	96878367	96879140	3870	NM_031183	Sp6
NPC_H2AK119ub1_peak_4621	chr6	70904509	70904725	-1983	NM_001101464	Foxi3
NPC_H2AK119ub1_peak_2198	chr17	26975710	26976321	2495	NM_008700	Nkx2-5
NPC_H2AK119ub1_peak_1934	chr15	102749347	102750104	-1837	NM_010464	Hoxc13
NPC_H2AK119ub1_peak_4329	chr6	17256771	17256931	516	NM_007616	Cav1
NPC_H2AK119ub1_peak_2685	chr19	59267031	59267291	-22642	NM_009501	Vax1
NPC_H2AK119ub1_peak_2039	chr15	102869843	102870124	5157	NM_013553	Hoxc4
NPC_H2AK119ub1_peak_4191	chr5	124070462	124070715	-47564	NM_029929	Vps33a
NPC_H2AK119ub1_peak_1754	chr14	104862462	104862659	4656	NM_011143	Pou4f1
NPC_H2AK119ub1_peak_2996	chr2	74548326	74550331	-722	NM_010468	Hoxd3
NPC_H2AK119ub1_peak_3274	chr2	172579659	172579805	186090	NM_007557	Bmp7
NPC_H2AK119ub1_peak_844	chr11	96178155	96179726	461	NR_029784	Mir10a
NPC_H2AK119ub1_peak_4699	chr6	88151166	88151605	2727	NM_008090	Gata2
NPC_H2AK119ub1_peak_1839	chr15	79341131	79341316	-5552	NM_008427	Kcnj4
NPC_H2AK119ub1_peak_1953	chr15	102770043	102771253	3364	NM_010463	Hoxc12
NPC_H2AK119ub1_peak_3012	chr2	74570000	74570354	6050	NR_029566	Mir10b
NPC_H2AK119ub1_peak_818	chr11	96139005	96139940	-3747	NM_010461	Hoxb8
NPC_H2AK119ub1_peak_4506	chr6	52124264	52124456	8687	NR_131182	Hoxaas2
NPC_H2AK119ub1_peak_4353	chr6	23210119	23210286	-11938	NM_028462	Fezf1
NPC_H2AK119ub1_peak_3061	chr2	102743569	102743842	-1883	NM_009851	Cd44
NPC_H2AK119ub1_peak_2638	chr19	45316580	45317905	-7516	NM_010691	Lbx1
NPC_H2AK119ub1_peak_1746	chr14	86922098	86922341	276442	NR_040457	4930529K09Rik
NPC_H2AK119ub1_peak_3674	chr4	114572569	114573177	8630	NM_008593	Foxd2
NPC_H2AK119ub1_peak_1280	chr13	40811067	40811385	-11951	NR_125899	Gm26688
NPC_H2AK119ub1_peak_2239	chr17	44876576	44876866	-3124	NM_009820	Runx2
NPC_H2AK119ub1_peak_1415	chr13	78316865	78317031	18762	NM_010151	Nr2f1
NPC_H2AK119ub1_peak_1758	chr14	104865901	104866408	1062	NM_011143	Pou4f1
NPC_H2AK119ub1_peak_5636	chr9	91299670	91300914	36482	NM_009576	Zic4
NPC_H2AK119ub1_peak_1779	chr14	122888165	122888677	13815	NM_009574	Zic2
NPC_H2AK119ub1_peak_2484	chr19	16949730	16950532	-1811	NM_008023	Foxb2
NPC_H2AK119ub1_peak_1272	chr13	40802219	40803457	-20339	NR_125899	Gm26688
NPC_H2AK119ub1_peak_3506	chr4	21603507	21603669	9522	NM_001080771	Prdm13
NPC_H2AK119ub1_peak_1960	chr15	102776491	102776881	1691	NR_047528	Hotair
NPC_H2AK119ub1_peak_1068	chr12	57624765	57625967	5041	NR_045082	E030019B13Rik
NPC_H2AK119ub1_peak_1926	chr15	102742599	102743164	-8681	NM_010464	Hoxc13
NPC_H2AK119ub1_peak_508	chr10	106840594	106840788	82499	NM_008656	Myf5
NPC_H2AK119ub1_peak_1022	chr12	34647555	34648375	5429	NM_011658	Twist1
NPC_H2AK119ub1_peak_5682	chr9	118385005	118385827	-1891	NM_010136	Eomes
NPC_H2AK119ub1_peak_4198	chr5	133899379	133899541	-676158	NM_030719	Gatsl2
NPC_H2AK119ub1_peak_1293	chr13	40831823	40832175	-1710	NM_011547	Tfap2a
NPC_H2AK119ub1_peak_1239	chr13	31723708	31724128	6233	NM_010225	Foxf2
NPC_H2AK119ub1_peak_2204	chr17	26982433	26983101	-4257	NM_008700	Nkx2-5
NPC_H2AK119ub1_peak_1071	chr12	57628678	57629144	1496	NR_045082	E030019B13Rik
NPC_H2AK119ub1_peak_925	chr11	103996320	103996542	2336	NM_007762	Crhr1
NPC_H2AK119ub1_peak_4113	chr5	120105872	120106994	-14438	NM_011535	Tbx3
NPC_H2AK119ub1_peak_3091	chr2	105519516	105520521	-2602	NM_013627	Pax6
NPC_H2AK119ub1_peak_4144	chr5	120245235	120245574	-39268	NM_011537	Tbx5
NPC_H2AK119ub1_peak_4120	chr5	120117468	120118577	-2849	NM_011535	Tbx3
NPC_H2AK119ub1_peak_5196	chr8	87263305	87264597	34317	NM_010906	Nfix
NPC_H2AK119ub1_peak_760	chr11	96033569	96034842	-21470	NM_008267	Hoxb13
NPC_H2AK119ub1_peak_3876	chr5	29795490	29795994	9268	NM_019944	Mnx1
NPC_H2AK119ub1_peak_2202	chr17	26980626	26981039	-2322	NM_008700	Nkx2-5
NPC_H2AK119ub1_peak_2164	chr16	94093766	94095150	8953	NM_011377	Sim2
NPC_H2AK119ub1_peak_2389	chr18	53621485	53621887	-2514	NM_001033281	Prdm6
NPC_H2AK119ub1_peak_225	chr1	138848318	138848500	1798	NM_030676	Nr5a2
NPC_H2AK119ub1_peak_3486	chr4	4066625	4066930	-1185	NM_001002927	Penk
NPC_H2AK119ub1_peak_3831	chr5	13090042	13090195	-306666	NM_009152	Sema3a
NPC_H2AK119ub1_peak_4694	chr6	88144731	88145340	-3623	NM_008090	Gata2
NPC_H2AK119ub1_peak_4176	chr5	120875902	120876420	-5734	NM_008499	Lhx5
NPC_H2AK119ub1_peak_4515	chr6	52136228	52136725	5226	NM_008265	Hoxa4
NPC_H2AK119ub1_peak_1443	chr13	83869859	83870126	2281	NM_177100	C130071C03Rik
NPC_H2AK119ub1_peak_4555	chr6	52189625	52190210	936	NM_008263	Hoxa10
NPC_H2AK119ub1_peak_5019	chr7	138693236	138694011	-3953	NM_145998	Hmx2
NPC_H2AK119ub1_peak_1995	chr15	102819586	102819743	-1306	NM_010466	Hoxc8
NPC_H2AK119ub1_peak_2244	chr17	48084790	48085093	-23360	NM_028767	Foxp4
NPC_H2AK119ub1_peak_1313	chr13	48370723	48371140	-1678	NR_045162	A330048O09Rik
NPC_H2AK119ub1_peak_4305	chr6	6806462	6807366	-6420	NM_010057	Dlx6
NPC_H2AK119ub1_peak_4168	chr5	120293277	120293976	8954	NM_011537	Tbx5
NPC_H2AK119ub1_peak_1948	chr15	102762452	102763030	-4543	NM_010463	Hoxc12
NPC_H2AK119ub1_peak_4780	chr6	145812786	145813003	1046	NM_024469	Bhlhe41
NPC_H2AK119ub1_peak_791	chr11	96067485	96067873	2911	NR_108029	Gm11538
NPC_H2AK119ub1_peak_2392	chr18	53624604	53625546	875	NM_001033281	Prdm6
NPC_H2AK119ub1_peak_2306	chr17	86083734	86083990	3732	NM_011380	Six2
NPC_H2AK119ub1_peak_2168	chr16	94096958	94097632	11790	NM_011377	Sim2
NPC_H2AK119ub1_peak_2077	chr16	17800973	17801138	3680	NM_153790	Scarf2
NPC_H2AK119ub1_peak_3578	chr4	88423841	88424018	1103	NM_001161609	Gm13285
NPC_H2AK119ub1_peak_400	chr10	42312492	42312807	-9255	NM_152229	Nr2e1
NPC_H2AK119ub1_peak_4162	chr5	120286637	120287178	2235	NM_011537	Tbx5
NPC_H2AK119ub1_peak_2704	chr19	59540497	59541334	7735	NM_010132	Emx2
NPC_H2AK119ub1_peak_5095	chr8	19756739	19756950	27268	NM_001039553	4930467E23Rik
NPC_H2AK119ub1_peak_4598	chr6	52270858	52271449	-6327	NR_038163	Evx1os
NPC_H2AK119ub1_peak_5591	chr9	89778897	89779074	-25628	NM_011245	Rasgrf1
NPC_H2AK119ub1_peak_3245	chr2	163683105	163683248	3690	NM_001030292	Kcnk15
NPC_H2AK119ub1_peak_294	chr1	186550276	186550778	5845	NM_008250	Hlx
NPC_H2AK119ub1_peak_2246	chr17	48233034	48233523	-5950	NR_110485	A730006G06Rik
NPC_H2AK119ub1_peak_2504	chr19	25687675	25687853	2737	NM_177360	Dmrt3
NPC_H2AK119ub1_peak_1265	chr13	36827267	36827496	-1035	NM_153529	Nrn1
NPC_H2AK119ub1_peak_5581	chr9	87633953	87634264	-8013	NM_023814	Tbx18
NPC_H2AK119ub1_peak_2332	chr18	11048719	11048983	-3657	NM_010258	Gata6
NPC_H2AK119ub1_peak_1676	chr14	63859803	63860111	4151	NM_008092	Gata4
NPC_H2AK119ub1_peak_2977	chr2	74523178	74523579	2998	NM_008273	Hoxd11
NPC_H2AK119ub1_peak_1976	chr15	102794747	102796837	-1435	NM_010462	Hoxc10
NPC_H2AK119ub1_peak_115	chr1	74819119	74819282	734	NM_009526	Wnt6
NPC_H2AK119ub1_peak_5156	chr8	59830685	59830921	19571	NR_131041	5033428I22Rik
NPC_H2AK119ub1_peak_5157	chr8	66077442	66077746	353373	NM_001195687	Sgol2b
NPC_H2AK119ub1_peak_5579	chr9	87632831	87633363	-7002	NM_023814	Tbx18
NPC_H2AK119ub1_peak_367	chr10	22538286	22538822	1380	NM_011545	Tcf21
NPC_H2AK119ub1_peak_4485	chr6	51135855	51136505	83729	NR_029719	Mir148a
NPC_H2AK119ub1_peak_4545	chr6	52172788	52173042	-4343	NM_010455	Hoxa7
NPC_H2AK119ub1_peak_3530	chr4	44723027	44723172	213	NM_008782	Pax5
NPC_H2AK119ub1_peak_3404	chr3	99065977	99066430	8520	NM_009323	Tbx15
NPC_H2AK119ub1_peak_3848	chr5	28446653	28447031	-45394	NM_010134	En2
NPC_H2AK119ub1_peak_4327	chr6	8905426	8905667	5527	NM_008751	Nxph1
NPC_H2AK119ub1_peak_4866	chr7	61901900	61902050	-188640	NM_178705	Luzp2
NPC_H2AK119ub1_peak_76	chr1	42744712	42745627	6501	NM_183252	Pantr1
NPC_H2AK119ub1_peak_2686	chr19	59267807	59267950	-23359	NM_009501	Vax1
NPC_H2AK119ub1_peak_5093	chr8	15519838	15520040	462286	NM_008664	Myom2
NPC_H2AK119ub1_peak_2232	chr17	36328559	36328950	-1658	NM_008208	H2-T3
NPC_H2AK119ub1_peak_5493	chr9	45240094	45240267	-865	NR_040732	4833428L15Rik
NPC_H2AK119ub1_peak_1923	chr15	102739978	102740352	-11397	NM_010464	Hoxc13
NPC_H2AK119ub1_peak_3344	chr3	80605314	80605544	1284	NM_013540	Gria2
NPC_H2AK119ub1_peak_1202	chr12	120079686	120079819	-5050	NM_177082	Sp8
NPC_H2AK119ub1_peak_3167	chr2	146911885	146912278	-1000	NM_023504	Nkx2-4
NPC_H2AK119ub1_peak_419	chr10	50619979	50620527	4796	NM_011376	Sim1
NPC_H2AK119ub1_peak_2357	chr18	25903499	25903805	8832	NM_133195	Celf4
NPC_H2AK119ub1_peak_1253	chr13	36819565	36819835	6646	NM_153529	Nrn1
NPC_H2AK119ub1_peak_499	chr10	99653340	99653480	-144900	NM_001166636	Gm4312
NPC_H2AK119ub1_peak_151	chr1	78196508	78196939	-3012	NM_008781	Pax3
NPC_H2AK119ub1_peak_5256	chr8	98203295	98203577	-23501	NM_145602	Ndrg4
NPC_H2AK119ub1_peak_1939	chr15	102754419	102754865	3080	NM_010464	Hoxc13
NPC_H2AK119ub1_peak_2166	chr16	94095689	94096086	10382	NM_011377	Sim2
NPC_H2AK119ub1_peak_1099	chr12	57801327	57801603	5007	NM_011041	Pax9
NPC_H2AK119ub1_peak_4281	chr5	148125058	148126244	-6826	NM_007673	Cdx2
NPC_H2AK119ub1_peak_4382	chr6	37147380	37147744	102414	NM_001081206	Dgki
NPC_H2AK119ub1_peak_3945	chr5	42144851	42145042	10513	NM_007524	Nkx3-2
NPC_H2AK119ub1_peak_4518	chr6	52138726	52139539	2570	NM_008265	Hoxa4
NPC_H2AK119ub1_peak_4940	chr7	86681685	86681974	21508	NR_040311	Mir9-3hg
NPC_H2AK119ub1_peak_4651	chr6	83658183	83659203	2107	NR_002871	Vax2os
NPC_H2AK119ub1_peak_3574	chr4	88419006	88419197	-637	NM_001243155	Gm13290
NPC_H2AK119ub1_peak_96	chr1	55794256	55794402	-193756	NR_045837	9130227L01Rik
NPC_H2AK119ub1_peak_4265	chr5	148088060	148089400	-5633	NR_038157	2210019I11Rik
NPC_H2AK119ub1_peak_1206	chr13	3361173	3361331	-116297	NR_015522	2810429I04Rik
NPC_H2AK119ub1_peak_5449	chr9	32094511	32094684	57225	NM_010605	Kcnj5
NPC_H2AK119ub1_peak_789	chr11	96063702	96064613	-611	NR_108029	Gm11538
NPC_H2AK119ub1_peak_2299	chr17	86026715	86027041	6704	NM_011381	Six3
NPC_H2AK119ub1_peak_1374	chr13	56358289	56358808	-5024	NM_010896	Neurog1
NPC_H2AK119ub1_peak_2422	chr18	66919135	66919308	100920	NM_016977	Mc4r
NPC_H2AK119ub1_peak_4315	chr6	6821546	6822541	-2510	NR_015388	Dlx6os1
NPC_H2AK119ub1_peak_5560	chr9	74713162	74713476	3591	NM_008262	Onecut1
NPC_H2AK119ub1_peak_2567	chr19	43683648	43684879	-2552	NM_008699	Nkx2-3
NPC_H2AK119ub1_peak_4131	chr5	120130168	120131151	9417	NM_011535	Tbx3
NPC_H2AK119ub1_peak_350	chr10	20878828	20879301	1726	NM_010848	Myb
NPC_H2AK119ub1_peak_315	chr1	191548789	191548933	-3286	NM_008976	Ptpn14
NPC_H2AK119ub1_peak_4219	chr5	140025158	140025450	5452	NM_013702	Uncx
NPC_H2AK119ub1_peak_2621	chr19	45234079	45234673	9171	NM_021901	Tlx1
NPC_H2AK119ub1_peak_541	chr10	121884796	121884952	-681	NM_016847	Avpr1a
NPC_H2AK119ub1_peak_1722	chr14	67857097	67857876	5357	NM_010095	Ebf2
NPC_H2AK119ub1_peak_3014	chr2	74571020	74571421	7093	NR_029566	Mir10b
NPC_H2AK119ub1_peak_1937	chr15	102753019	102753735	1815	NM_010464	Hoxc13
NPC_H2AK119ub1_peak_3003	chr2	74560809	74561765	1252	NM_010469	Hoxd4
NPC_H2AK119ub1_peak_1476	chr13	95655053	95655573	9731	NM_011021	Otp
NPC_H2AK119ub1_peak_2988	chr2	74541437	74541636	-1136	NM_008276	Hoxd8
NPC_H2AK119ub1_peak_5141	chr8	59813183	59815665	3192	NR_131041	5033428I22Rik
NPC_H2AK119ub1_peak_3915	chr5	35742350	35743050	10934	NM_010445	Hmx1
NPC_H2AK119ub1_peak_3511	chr4	21611081	21611539	1800	NM_001080771	Prdm13
NPC_H2AK119ub1_peak_2003	chr15	102832491	102832910	-7293	NM_010465	Hoxc6
NPC_H2AK119ub1_peak_2766	chr2	19367892	19368696	7	NR_131924	Ptf1aos
NPC_H2AK119ub1_peak_3885	chr5	29809445	29809848	-4636	NM_019944	Mnx1
NPC_H2AK119ub1_peak_3695	chr4	114732629	114733219	2508	NM_011527	Tal1
NPC_H2AK119ub1_peak_5016	chr7	138691812	138692105	5481	NM_008257	Hmx3
NPC_H2AK119ub1_peak_429	chr10	51742597	51742870	425	NM_153786	Vgll2
NPC_H2AK119ub1_peak_1522	chr13	113780710	113780965	2827	NM_001081062	Ccno
NPC_H2AK119ub1_peak_1186	chr12	111518381	111518942	1221	NM_172119	Dio3
NPC_H2AK119ub1_peak_3338	chr3	66784205	66784819	551	NM_013665	Shox2
NPC_H2AK119ub1_peak_3482	chr3	153993472	153993624	-24	NM_010713	Lhx8
NPC_H2AK119ub1_peak_4328	chr6	12664795	12665288	34212	NM_001164805	Thsd7a
NPC_H2AK119ub1_peak_1666	chr14	62303558	62304096	-2617	NR_028264	Dleu2
NPC_H2AK119ub1_peak_2612	chr19	45220288	45221068	-4527	NM_021901	Tlx1
NPC_H2AK119ub1_peak_788	chr11	96062890	96063554	-1546	NR_108029	Gm11538
NPC_H2AK119ub1_peak_134	chr1	74936749	74937040	2823	NM_021541	Cryba2
NPC_H2AK119ub1_peak_3858	chr5	28490910	28491456	-1053	NM_010134	En2
NPC_H2AK119ub1_peak_5216	chr8	87304431	87304632	-6263	NM_010906	Nfix
NPC_H2AK119ub1_peak_1927	chr15	102743592	102744169	-7682	NM_010464	Hoxc13
NPC_H2AK119ub1_peak_377	chr10	42027308	42027473	-30842	NM_019740	Foxo3
NPC_H2AK119ub1_peak_1529	chr13	113823105	113823579	-2245	NM_001281487	Cdc20b
NPC_H2AK119ub1_peak_2022	chr15	102852646	102853604	7784	NR_030526	Mir615
NPC_H2AK119ub1_peak_1157	chr12	87763734	87764302	1424	NM_011934	Esrrb
NPC_H2AK119ub1_peak_4614	chr6	64680451	64680956	1563	NM_007500	Atoh1
NPC_H2AK119ub1_peak_1474	chr13	95651737	95652437	6505	NM_011021	Otp
NPC_H2AK119ub1_peak_1815	chr15	55739989	55740256	-1618	NM_016667	Sntb1
NPC_H2AK119ub1_peak_4025	chr5	98607919	98608206	-1826	NM_029947	Prdm8
NPC_H2AK119ub1_peak_1537	chr13	117086611	117087501	12840	NM_021459	Isl1
NPC_H2AK119ub1_peak_839	chr11	96168682	96168987	-610	NR_131758	Hoxb5os
NPC_H2AK119ub1_peak_3606	chr4	88930897	88931388	-3046	NM_009877	Cdkn2a
NPC_H2AK119ub1_peak_3304	chr3	30410187	30411239	-2304	NM_007963	Mecom
NPC_H2AK119ub1_peak_2960	chr2	74503262	74503741	-2866	NM_008275	Hoxd13
NPC_H2AK119ub1_peak_2517	chr19	25781118	25781682	34499	NM_145831	Dmrt2
NPC_H2AK119ub1_peak_5569	chr9	87622013	87622329	3924	NM_023814	Tbx18
NPC_H2AK119ub1_peak_4028	chr5	98611362	98611539	1562	NM_029947	Prdm8
NPC_H2AK119ub1_peak_646	chr11	41996876	41997150	-581	NM_010250	Gabra1
NPC_H2AK119ub1_peak_5430	chr9	24576585	24577570	1670	NM_020496	Tbx20
NPC_H2AK119ub1_peak_5546	chr9	74697042	74698110	1332	NR_045284	Gm16551
NPC_H2AK119ub1_peak_2064	chr16	6347857	6348020	372258	NR_045799	1700123O21Rik
NPC_H2AK119ub1_peak_2741	chr2	18550034	18550239	-43953	NM_147778	Commd3
NPC_H2AK119ub1_peak_4312	chr6	6818999	6819583	242	NR_015388	Dlx6os1
NPC_H2AK119ub1_peak_3333	chr3	66776187	66776857	6211	NM_013665	Shox2
NPC_H2AK119ub1_peak_5429	chr9	24575271	24576212	3006	NM_020496	Tbx20
NPC_H2AK119ub1_peak_3621	chr4	88953958	88954288	2818	NM_007670	Cdkn2b
NPC_H2AK119ub1_peak_2907	chr2	61648695	61649462	6568	NM_009322	Tbr1
NPC_H2AK119ub1_peak_1123	chr12	62626369	62626536	2298	NM_178714	Lrfn5
NPC_H2AK119ub1_peak_2752	chr2	18613608	18614565	-6563	NM_001001334	Spag6
NPC_H2AK119ub1_peak_4526	chr6	52146728	52147601	-3959	NR_015611	Hoxaas3
NPC_H2AK119ub1_peak_588	chr11	11940704	11941238	-3548	NM_010345	Grb10
NPC_H2AK119ub1_peak_342	chr10	19083115	19083306	6865	NM_053008	Olig3
NPC_H2AK119ub1_peak_3601	chr4	88924570	88925276	3173	NM_009877	Cdkn2a
NPC_H2AK119ub1_peak_2322	chr17	89148848	89149032	42376	NM_013582	Lhcgr
NPC_H2AK119ub1_peak_2952	chr2	74489854	74490860	7257	NM_007967	Evx2
NPC_H2AK119ub1_peak_4374	chr6	30915790	30916044	-6927	NM_001135093	Klf14
NPC_H2AK119ub1_peak_5737	chrX	123306188	123306338	44134	NM_177705	4932411N23Rik
NPC_H2AK119ub1_peak_1409	chr13	75353291	75353459	125940	NM_013628	Pcsk1
NPC_H2AK119ub1_peak_543	chr10	122519433	122519623	-5967	NM_153395	Mon2
NPC_H2AK119ub1_peak_2100	chr16	23986425	23986701	2135	NM_009744	Bcl6
NPC_H2AK119ub1_peak_3295	chr3	26231111	26231874	-661	NM_138666	Nlgn1
NPC_H2AK119ub1_peak_2732	chr2	9816604	9817313	-5791	NR_040511	9230102O04Rik
NPC_H2AK119ub1_peak_1553	chr13	117101048	117101440	-1348	NM_021459	Isl1
NPC_H2AK119ub1_peak_2909	chr2	61651150	61651654	8892	NM_009322	Tbr1
NPC_H2AK119ub1_peak_768	chr11	96041011	96042363	-13988	NM_008267	Hoxb13
NPC_H2AK119ub1_peak_1791	chr15	30100747	30100898	-1526	NM_008729	Ctnnd2
NPC_H2AK119ub1_peak_1267	chr13	39488137	39488618	-435633	NM_134060	Slc35b3
NPC_H2AK119ub1_peak_591	chr11	16158250	16158466	631	NM_145967	Vstm2a
NPC_H2AK119ub1_peak_2014	chr15	102842308	102844042	-1264	NM_175730	Hoxc5
NPC_H2AK119ub1_peak_3476	chr3	136605325	136605547	272406	NM_008913	Ppp3ca
NPC_H2AK119ub1_peak_1963	chr15	102782510	102782907	-2249	NM_001024842	Hoxc11
NPC_H2AK119ub1_peak_384	chr10	42295249	42295398	8071	NM_152229	Nr2e1
NPC_H2AK119ub1_peak_596	chr11	18772194	18772364	146693	NM_010789	Meis1
NPC_H2AK119ub1_peak_3031	chr2	74592651	74593247	2208	NR_110447	LOC102634401
NPC_H2AK119ub1_peak_4862	chr7	58879149	58879515	2132	NM_080853	Slc17a6
NPC_H2AK119ub1_peak_5745	chrX	133653349	133653870	1256	NM_007957	Esx1
NPC_H2AK119ub1_peak_2400	chr18	53633773	53633952	9662	NM_001033281	Prdm6
NPC_H2AK119ub1_peak_3399	chr3	99060853	99061361	3424	NM_009323	Tbx15
NPC_H2AK119ub1_peak_259	chr1	165239687	165239991	3942	NM_011127	Prrx1
NPC_H2AK119ub1_peak_4850	chr7	56894259	56894529	-2189	NM_001005232	Dbx1
NPC_H2AK119ub1_peak_5451	chr9	32163113	32163258	-11363	NM_010605	Kcnj5
NPC_H2AK119ub1_peak_5637	chr9	91301261	91301473	37557	NM_009576	Zic4
NPC_H2AK119ub1_peak_4350	chr6	23206833	23207007	-8656	NM_028462	Fezf1
NPC_H2AK119ub1_peak_904	chr11	98406669	98406939	541	NM_011771	Ikzf3
NPC_H2AK119ub1_peak_3337	chr3	66783315	66783748	-798	NM_013665	Shox2
NPC_H2AK119ub1_peak_2116	chr16	71820048	71820315	414391	NR_131115	8030451O07Rik
NPC_H2AK119ub1_peak_4994	chr7	129434888	129435086	2348	NM_008855	Prkcb
NPC_H2AK119ub1_peak_4481	chr6	51133014	51133159	86823	NR_029719	Mir148a
NPC_H2AK119ub1_peak_3649	chr4	109332884	109333199	4936	NM_007671	Cdkn2c
NPC_H2AK119ub1_peak_1285	chr13	40822369	40822586	-700	NR_125899	Gm26688
NPC_H2AK119ub1_peak_3950	chr5	42148769	42149739	6205	NM_007524	Nkx3-2
NPC_H2AK119ub1_peak_236	chr1	140745839	140746168	-1847	NM_010714	Lhx9
NPC_H2AK119ub1_peak_4929	chr7	86652498	86653450	2824	NR_029818	Mir9-3
NPC_H2AK119ub1_peak_4002	chr5	75472329	75473735	1406	NM_133256	Gsx2
NPC_H2AK119ub1_peak_4260	chr5	148082678	148083331	93	NR_038157	2210019I11Rik
NPC_H2AK119ub1_peak_2619	chr19	45231517	45232129	6618	NM_021901	Tlx1
NPC_H2AK119ub1_peak_2290	chr17	86016179	86016812	1241	NR_015385	Six3os1
NPC_H2AK119ub1_peak_162	chr1	78207235	78208541	-14177	NM_008781	Pax3
NPC_H2AK119ub1_peak_1564	chr14	3544778	3544914	-10181	NM_001256501	Gm10408
NPC_H2AK119ub1_peak_1594	chr14	7264404	7264547	-144751	NM_001270812	LOC100861615
NPC_H2AK119ub1_peak_2516	chr19	25749146	25750085	2714	NM_145831	Dmrt2
NPC_H2AK119ub1_peak_2335	chr18	11050637	11051589	-1395	NM_010258	Gata6
NPC_H2AK119ub1_peak_1678	chr14	63861331	63861867	2509	NM_008092	Gata4
NPC_H2AK119ub1_peak_5119	chr8	47380394	47380544	-444	NM_173789	Helt
NPC_H2AK119ub1_peak_3692	chr4	114727652	114728025	-1193	NM_011527	Tal1
NPC_H2AK119ub1_peak_3547	chr4	53173423	53173665	-777	NM_013454	Abca1
NPC_H2AK119ub1_peak_5144	chr8	59817959	59818135	6815	NR_131041	5033428I22Rik
NPC_H2AK119ub1_peak_3894	chr5	31396352	31396499	-525	NM_011773	Slc30a3
NPC_H2AK119ub1_peak_1546	chr13	117094944	117095992	4428	NM_021459	Isl1
NPC_H2AK119ub1_peak_2475	chr19	10070891	10071044	5156	NM_011913	Best1
NPC_H2AK119ub1_peak_1961	chr15	102777185	102778962	304	NR_047528	Hotair
NPC_H2AK119ub1_peak_1017	chr12	34640119	34640345	-2304	NM_011658	Twist1
NPC_H2AK119ub1_peak_4319	chr6	6826366	6826742	5514	NM_010056	Dlx5
NPC_H2AK119ub1_peak_800	chr11	96116589	96117433	4037	NR_037977	Gm53
NPC_H2AK119ub1_peak_3738	chr4	126849150	126849303	-898	NM_198618	Dlgap3
NPC_H2AK119ub1_peak_4007	chr5	75478398	75479254	7200	NM_133256	Gsx2
NPC_H2AK119ub1_peak_4599	chr6	52271615	52273033	-7498	NR_038163	Evx1os
NPC_H2AK119ub1_peak_5006	chr7	138077669	138078179	-1793	NM_019564	Htra1
NPC_H2AK119ub1_peak_51	chr1	19226344	19227834	24954	NM_009334	Tfap2b
NPC_H2AK119ub1_peak_2282	chr17	86010733	86011356	6692	NR_015385	Six3os1
NPC_H2AK119ub1_peak_2563	chr19	43678567	43678783	-8140	NM_008699	Nkx2-3
NPC_H2AK119ub1_peak_2201	chr17	26980001	26980458	-1719	NM_008700	Nkx2-5
NPC_H2AK119ub1_peak_1688	chr14	63872084	63872535	-8201	NM_008092	Gata4
NPC_H2AK119ub1_peak_4855	chr7	57167170	57167820	425	NM_148931	Slc6a5
NPC_H2AK119ub1_peak_4676	chr6	85134893	85135985	-2486	NM_010131	Emx1
NPC_H2AK119ub1_peak_397	chr10	42307965	42308766	-4971	NM_152229	Nr2e1
NPC_H2AK119ub1_peak_2640	chr19	45321191	45321503	-11621	NM_010691	Lbx1
NPC_H2AK119ub1_peak_763	chr11	96036321	96037139	-18945	NM_008267	Hoxb13
NPC_H2AK119ub1_peak_89	chr1	42769365	42769885	674	NR_110495	Pantr2
NPC_H2AK119ub1_peak_4005	chr5	75476936	75477210	5447	NM_133256	Gsx2
NPC_H2AK119ub1_peak_1873	chr15	85494371	85495209	-39413	NR_110483	Lncppara
NPC_H2AK119ub1_peak_222	chr1	138844688	138845351	5188	NM_030676	Nr5a2
NPC_H2AK119ub1_peak_4529	chr6	52149671	52150290	-1143	NR_015611	Hoxaas3
NPC_H2AK119ub1_peak_35	chr1	19204238	19205302	2635	NM_009334	Tfap2b
NPC_H2AK119ub1_peak_5548	chr9	74698655	74699968	3067	NR_045284	Gm16551
NPC_H2AK119ub1_peak_4861	chr7	58878217	58878378	1097	NM_080853	Slc17a6
NPC_H2AK119ub1_peak_2499	chr19	25223082	25223462	-88420	NM_181404	Kank1
NPC_H2AK119ub1_peak_1728	chr14	69791606	69792182	-1994	NR_045931	1700092C10Rik
NPC_H2AK119ub1_peak_1238	chr13	31722370	31723012	5006	NM_010225	Foxf2
NPC_H2AK119ub1_peak_816	chr11	96130730	96132590	-984	NM_008270	Hoxb9
NPC_H2AK119ub1_peak_1070	chr12	57627281	57628461	2536	NR_045082	E030019B13Rik
NPC_H2AK119ub1_peak_5026	chr7	139788138	139788346	3078	NM_009123	Nkx1-2
NPC_H2AK119ub1_peak_2040	chr15	102870490	102871203	6020	NM_013553	Hoxc4
NPC_H2AK119ub1_peak_3384	chr3	99041834	99043094	-15219	NM_009323	Tbx15
NPC_H2AK119ub1_peak_1299	chr13	40835295	40835887	-5302	NM_011547	Tfap2a
NPC_H2AK119ub1_peak_4695	chr6	88145468	88145740	-3054	NM_008090	Gata2
NPC_H2AK119ub1_peak_4360	chr6	29468994	29469315	-7471	NM_012057	Irf5
NPC_H2AK119ub1_peak_411	chr10	45058504	45058762	3065	NM_024285	Bves
NPC_H2AK119ub1_peak_1913	chr15	101299949	101300085	-3892	NM_010667	Krt86
NPC_H2AK119ub1_peak_345	chr10	19568692	19568969	2435	NM_029529	Slc35d3
NPC_H2AK119ub1_peak_3886	chr5	29810189	29810562	-5365	NM_019944	Mnx1
NPC_H2AK119ub1_peak_576	chr11	11927767	11928857	-338	NM_010345	Grb10
NPC_H2AK119ub1_peak_4640	chr6	83647138	83647638	13412	NR_002871	Vax2os
NPC_H2AK119ub1_peak_5621	chr9	91278265	91278804	14724	NM_009576	Zic4
NPC_H2AK119ub1_peak_464	chr10	79824415	79825576	5791	NM_183152	Plk5
NPC_H2AK119ub1_peak_1112	chr12	58652428	58652699	-5455	NM_008259	Foxa1
NPC_H2AK119ub1_peak_4902	chr7	77481890	77482056	735	NR_131144	Gm29683
NPC_H2AK119ub1_peak_4311	chr6	6818016	6818384	1333	NR_015388	Dlx6os1
NPC_H2AK119ub1_peak_1575	chr14	4434573	4434875	-3078	NM_001309398	2610042L04Rik
NPC_H2AK119ub1_peak_5709	chrM	3979	4159	NA
NPC_H2AK119ub1_peak_1110	chr12	58651392	58651716	-4446	NM_008259	Foxa1
NPC_H2AK119ub1_peak_4590	chr6	52263306	52263473	-103	NM_007966	Evx1
NPC_H2AK119ub1_peak_4270	chr5	148113599	148114063	4994	NM_007673	Cdx2
NPC_H2AK119ub1_peak_3191	chr2	147194220	147194484	3622	NM_008780	Pax1
NPC_H2AK119ub1_peak_5540	chr9	69988208	69988435	1043	NM_029784	Fam81a
NPC_H2AK119ub1_peak_1364	chr13	56329169	56329314	16060	NR_131023	4930550C17Rik
NPC_H2AK119ub1_peak_1234	chr13	31713513	31714146	-3856	NM_010225	Foxf2
NPC_H2AK119ub1_peak_851	chr11	96196129	96196453	-8792	NM_010458	Hoxb3
NPC_H2AK119ub1_peak_5445	chr9	31722714	31723770	-2372	NM_013800	Barx2
NPC_H2AK119ub1_peak_2940	chr2	73107601	73107902	-2232	NM_001005343	Sp9
NPC_H2AK119ub1_peak_2928	chr2	71373165	71373514	2609	NR_002854	Dlx1as
NPC_H2AK119ub1_peak_3889	chr5	29812922	29813147	-8024	NM_019944	Mnx1
NPC_H2AK119ub1_peak_5198	chr8	87267686	87267821	30515	NM_010906	Nfix
NPC_H2AK119ub1_peak_3799	chr4	151498883	151499316	3935	NM_019585	Espn
NPC_H2AK119ub1_peak_802	chr11	96118473	96119593	6059	NR_037977	Gm53
NPC_H2AK119ub1_peak_781	chr11	96055847	96056057	277	NM_008267	Hoxb13
NPC_H2AK119ub1_peak_153	chr1	78197685	78198381	-4322	NM_008781	Pax3
NPC_H2AK119ub1_peak_476	chr10	79961375	79961598	3835	NM_139226	Onecut3
NPC_H2AK119ub1_peak_2251	chr17	57267404	57267589	21704	NM_011617	Cd70
NPC_H2AK119ub1_peak_3118	chr2	118569925	118570464	-1300	NM_001301269	Inafm2
NPC_H2AK119ub1_peak_3431	chr3	123150766	123150919	1011	NM_008939	Prss12
NPC_H2AK119ub1_peak_3556	chr4	82150049	82150640	1339	NM_008687	Nfib
NPC_H2AK119ub1_peak_1597	chr14	7862791	7862924	-2894	NM_001164727	Gm10406
NPC_H2AK119ub1_peak_198	chr1	122493872	122494406	-4925	NM_010133	En1
NPC_H2AK119ub1_peak_334	chr10	13193205	13193395	902	NM_001033257	Phactr2
NPC_H2AK119ub1_peak_4003	chr5	75474052	75474551	2675	NM_133256	Gsx2
NPC_H2AK119ub1_peak_3599	chr4	88922781	88923193	5109	NM_009877	Cdkn2a
NPC_H2AK119ub1_peak_2359	chr18	25914380	25914533	-1972	NM_133195	Celf4
NPC_H2AK119ub1_peak_1274	chr13	40804826	40807342	-17093	NR_125899	Gm26688
NPC_H2AK119ub1_peak_3979	chr5	67490837	67491363	-735	NM_008888	Phox2b
NPC_H2AK119ub1_peak_1006	chr12	19179097	19179421	657943	NM_001033157	5730507C01Rik
NPC_H2AK119ub1_peak_2626	chr19	45302759	45303082	6806	NM_010691	Lbx1
NPC_H2AK119ub1_peak_1947	chr15	102761971	102762322	-5138	NM_010463	Hoxc12
NPC_H2AK119ub1_peak_650	chr11	44432952	44433125	1436	NM_007897	Ebf1
NPC_H2AK119ub1_peak_5211	chr8	87300355	87300773	-2296	NM_010906	Nfix
NPC_H2AK119ub1_peak_5210	chr8	87298717	87300063	-1122	NM_010906	Nfix
NPC_H2AK119ub1_peak_2019	chr15	102849940	102851206	5232	NR_030526	Mir615
NPC_H2AK119ub1_peak_1697	chr14	63886136	63887552	-22736	NM_008092	Gata4
NPC_H2AK119ub1_peak_615	chr11	21906028	21906275	-4497	NM_011023	Otx1
NPC_H2AK119ub1_peak_3615	chr4	88947663	88948210	6852	NR_132431	Gm12610
NPC_H2AK119ub1_peak_3484	chr3	153996060	153996266	2378	NR_040387	AI606473
NPC_H2AK119ub1_peak_4099	chr5	118478576	118479237	1073	NM_021344	Tesc
NPC_H2AK119ub1_peak_3478	chr3	144712393	144712603	-16758	NM_017474	Clca1
NPC_H2AK119ub1_peak_5603	chr9	91254281	91254493	6250	NM_009573	Zic1
NPC_H2AK119ub1_peak_655	chr11	49837038	49837307	-1661	NM_021540	Rnf130
NPC_H2AK119ub1_peak_5098	chr8	23169625	23169809	829	NM_007511	Atp7b
NPC_H2AK119ub1_peak_2889	chr2	56960095	56960466	7169	NM_013613	Nr4a2
NPC_H2AK119ub1_peak_3081	chr2	105510822	105510989	-418	NR_002867	Pax6os1
NPC_H2AK119ub1_peak_572	chr11	11921337	11922796	5908	NM_010345	Grb10
NPC_H2AK119ub1_peak_3754	chr4	132528497	132528634	-1445	NM_010208	Fgr
NPC_H2AK119ub1_peak_3461	chr3	128911838	128912190	-4836	NM_011098	Pitx2
NPC_H2AK119ub1_peak_1928	chr15	102744633	102745380	-6556	NM_010464	Hoxc13
NPC_H2AK119ub1_peak_750	chr11	95010610	95010786	-3583	NM_007867	Dlx4
NPC_H2AK119ub1_peak_2890	chr2	56960705	56961114	6540	NM_013613	Nr4a2
NPC_H2AK119ub1_peak_4000	chr5	75470483	75470905	-932	NM_133256	Gsx2
NPC_H2AK119ub1_peak_3518	chr4	21617465	21618461	-4853	NM_001080771	Prdm13
NPC_H2AK119ub1_peak_5747	chrX	133656229	133656440	-1469	NM_007957	Esx1
NPC_H2AK119ub1_peak_3962	chr5	54381804	54382021	-7850	NM_054083	Stim2
NPC_H2AK119ub1_peak_1565	chr14	4049190	4049407	-77679	NM_001029930	Gm5796
NPC_H2AK119ub1_peak_1531	chr13	117083096	117083299	16699	NM_021459	Isl1
NPC_H2AK119ub1_peak_11	chr1	7312571	7312782	233675	NM_183028	Pcmtd1
NPC_H2AK119ub1_peak_418	chr10	50616882	50617560	1764	NM_011376	Sim1
NPC_H2AK119ub1_peak_1929	chr15	102745509	102745698	-5959	NM_010464	Hoxc13
NPC_H2AK119ub1_peak_1426	chr13	83853811	83853991	-13810	NM_177100	C130071C03Rik
NPC_H2AK119ub1_peak_1536	chr13	117086259	117086447	13543	NM_021459	Isl1
NPC_H2AK119ub1_peak_3603	chr4	88926818	88927950	712	NM_009877	Cdkn2a
NPC_H2AK119ub1_peak_2847	chr2	35957164	35957502	2247	NM_008500	Lhx6
NPC_H2AK119ub1_peak_1019	chr12	34645920	34646163	3505	NM_011658	Twist1
NPC_H2AK119ub1_peak_3394	chr3	99052916	99053782	-4334	NM_009323	Tbx15
NPC_H2AK119ub1_peak_1641	chr14	49276893	49277196	5503	NM_144841	Otx2
NPC_H2AK119ub1_peak_4249	chr5	147999656	148000154	-367	NM_008178	Gsx1
NPC_H2AK119ub1_peak_288	chr1	186542675	186543008	6465	NR_040627	4930488B22Rik
NPC_H2AK119ub1_peak_4580	chr6	52239480	52239762	-23871	NM_007966	Evx1
NPC_H2AK119ub1_peak_1018	chr12	34645357	34645507	2896	NM_011658	Twist1
NPC_H2AK119ub1_peak_4117	chr5	120110361	120111555	-9913	NM_011535	Tbx3
NPC_H2AK119ub1_peak_2665	chr19	56948030	56948173	-805	NM_172840	Vwa2
NPC_H2AK119ub1_peak_1428	chr13	83857494	83857801	-10064	NM_177100	C130071C03Rik
NPC_H2AK119ub1_peak_3726	chr4	124056262	124056520	106811	NR_040774	1700057H15Rik
NPC_H2AK119ub1_peak_4644	chr6	83650190	83650363	10524	NR_002871	Vax2os
NPC_H2AK119ub1_peak_4945	chr7	86685119	86685472	24974	NR_040311	Mir9-3hg
NPC_H2AK119ub1_peak_3464	chr3	128914825	128914959	-1958	NM_011098	Pitx2
NPC_H2AK119ub1_peak_5436	chr9	24583028	24583663	-4598	NM_020496	Tbx20
NPC_H2AK119ub1_peak_4796	chr7	20418156	20418309	-10128	NM_033601	Bcl3
NPC_H2AK119ub1_peak_3136	chr2	127489715	127489991	-7422	NM_010762	Mal
NPC_H2AK119ub1_peak_2002	chr15	102829812	102832214	-8980	NM_010465	Hoxc6
NPC_H2AK119ub1_peak_1957	chr15	102774118	102774377	4130	NR_047528	Hotair
NPC_H2AK119ub1_peak_2005	chr15	102834493	102835365	-5064	NM_010465	Hoxc6
NPC_H2AK119ub1_peak_560	chr11	4958793	4959398	964	NM_145216	Rasl10a
NPC_H2AK119ub1_peak_4243	chr5	144126711	144126901	1219	NM_133355	Grid2ip
NPC_H2AK119ub1_peak_5650	chr9	98858978	98859434	3180	NM_012020	Foxl2
NPC_H2AK119ub1_peak_784	chr11	96057995	96058256	2450	NM_008267	Hoxb13
NPC_H2AK119ub1_peak_3356	chr3	88005007	88005795	-13692	NR_037276	Mir3093
NPC_H2AK119ub1_peak_1579	chr14	4667791	4667949	133839	NM_001242945	Gm3264
NPC_H2AK119ub1_peak_3389	chr3	99047809	99048270	-9644	NM_009323	Tbx15
NPC_H2AK119ub1_peak_2624	chr19	45300726	45301800	8463	NM_010691	Lbx1
NPC_H2AK119ub1_peak_2303	chr17	86080521	86082207	6230	NM_011380	Six2
NPC_H2AK119ub1_peak_3013	chr2	74570584	74570864	6597	NR_029566	Mir10b
NPC_H2AK119ub1_peak_1245	chr13	31901650	31901846	3233	NM_008592	Foxc1
NPC_H2AK119ub1_peak_4645	chr6	83650774	83651100	9863	NR_002871	Vax2os
NPC_H2AK119ub1_peak_4150	chr5	120251200	120251501	-33322	NM_011537	Tbx5
NPC_H2AK119ub1_peak_3275	chr2	172766628	172766765	-874	NM_007557	Bmp7
NPC_H2AK119ub1_peak_1290	chr13	40828661	40829280	222	NM_011547	Tfap2a
NPC_H2AK119ub1_peak_2758	chr2	18619234	18619920	-1072	NM_001001334	Spag6
NPC_H2AK119ub1_peak_2998	chr2	74550971	74552675	1773	NM_010468	Hoxd3
NPC_H2AK119ub1_peak_3954	chr5	42152120	42152635	3082	NM_007524	Nkx3-2
NPC_H2AK119ub1_peak_3084	chr2	105512985	105513598	-2610	NM_013627	Pax6
NPC_H2AK119ub1_peak_5237	chr8	89993427	89993646	2955	NM_019626	Cbln1
NPC_H2AK119ub1_peak_5138	chr8	59809827	59811491	-573	NR_131041	5033428I22Rik
NPC_H2AK119ub1_peak_4600	chr6	52273252	52274419	-9009	NR_038163	Evx1os
NPC_H2AK119ub1_peak_2009	chr15	102838157	102839161	-1334	NM_010465	Hoxc6
NPC_H2AK119ub1_peak_4853	chr7	57165054	57165532	-376	NM_148931	Slc6a5
NPC_H2AK119ub1_peak_4894	chr7	77471841	77472089	10743	NR_131144	Gm29683
NPC_H2AK119ub1_peak_3441	chr3	127332520	127332911	-3348	NM_009718	Neurog2
NPC_H2AK119ub1_peak_3697	chr4	114737750	114738005	7461	NM_011527	Tal1
NPC_H2AK119ub1_peak_2234	chr17	43673930	43674072	6587	NM_001254953	Ankrd66
NPC_H2AK119ub1_peak_404	chr10	42352449	42353087	-45954	NM_172416	Ostm1
NPC_H2AK119ub1_peak_2165	chr16	94095366	94095520	9938	NM_011377	Sim2
NPC_H2AK119ub1_peak_3393	chr3	99051459	99052650	-5629	NM_009323	Tbx15
NPC_H2AK119ub1_peak_500	chr10	100400468	100400606	345517	NM_001081246	1700017N19Rik
NPC_H2AK119ub1_peak_5566	chr9	83833009	83833157	-9305	NM_199195	Bckdhb
NPC_H2AK119ub1_peak_107	chr1	57039738	57040184	11648	NR_024325	9130024F11Rik
NPC_H2AK119ub1_peak_4290	chr5	148771373	148771531	2556	NM_029920	Mtus2
NPC_H2AK119ub1_peak_1677	chr14	63860261	63860627	3664	NM_008092	Gata4
NPC_H2AK119ub1_peak_5592	chr9	89779418	89779613	-25098	NM_011245	Rasgrf1
NPC_H2AK119ub1_peak_1673	chr14	62309540	62309675	-8397	NR_028264	Dleu2
NPC_H2AK119ub1_peak_2635	chr19	45313077	45313642	-3633	NM_010691	Lbx1
NPC_H2AK119ub1_peak_5589	chr9	89777794	89778151	-26641	NM_011245	Rasgrf1
NPC_H2AK119ub1_peak_5193	chr8	87227430	87227563	2140	NM_008535	Lyl1
NPC_H2AK119ub1_peak_2394	chr18	53627064	53627217	2940	NM_001033281	Prdm6
NPC_H2AK119ub1_peak_4537	chr6	52161864	52163265	502	NM_010452	Hoxa3
NPC_H2AK119ub1_peak_3939	chr5	38222703	38223188	-7121	NM_010835	Msx1
NPC_H2AK119ub1_peak_4308	chr6	6812258	6812408	-1001	NM_010057	Dlx6
NPC_H2AK119ub1_peak_453	chr10	61597991	61598140	2227	NM_009719	Neurog3
NPC_H2AK119ub1_peak_4958	chr7	86740953	86741488	21323	NM_019799	Rhcg
NPC_H2AK119ub1_peak_997	chr12	9590062	9590352	8959	NM_011859	Osr1
NPC_H2AK119ub1_peak_2248	chr17	50668453	50668610	19659	NM_013880	Plcl2
NPC_H2AK119ub1_peak_4167	chr5	120292771	120293034	8230	NM_011537	Tbx5
NPC_H2AK119ub1_peak_766	chr11	96039454	96040368	-15764	NM_008267	Hoxb13
NPC_H2AK119ub1_peak_2916	chr2	70313399	70313659	549	NM_022435	Sp5
NPC_H2AK119ub1_peak_233	chr1	140741036	140741187	-2090	NM_010714	Lhx9
NPC_H2AK119ub1_peak_1520	chr13	113778916	113779498	1197	NM_001081062	Ccno
NPC_H2AK119ub1_peak_2141	chr16	91271791	91272030	1896	NM_016968	Olig1
NPC_H2AK119ub1_peak_387	chr10	42298818	42299136	4417	NM_152229	Nr2e1
NPC_H2AK119ub1_peak_3841	chr5	24162325	24162790	11286	NR_003953	1700022A21Rik
NPC_H2AK119ub1_peak_2414	chr18	64506268	64506763	6497	NM_194268	Onecut2
NPC_H2AK119ub1_peak_4932	chr7	86655071	86655282	5026	NR_029818	Mir9-3
NPC_H2AK119ub1_peak_1467	chr13	95640479	95641166	-4760	NM_011021	Otp
NPC_H2AK119ub1_peak_3416	chr3	107385661	107385947	-12145	NM_007441	Alx3
NPC_H2AK119ub1_peak_1600	chr14	8324112	8324343	76853	NM_001270842	Gm3558
NPC_H2AK119ub1_peak_5118	chr8	47378515	47379176	1180	NM_173789	Helt
NPC_H2AK119ub1_peak_2897	chr2	56965264	56966237	1699	NM_013613	Nr4a2
NPC_H2AK119ub1_peak_3562	chr4	82182919	82183266	29199	NR_137202	Gm11266
NPC_H2AK119ub1_peak_4320	chr6	6827472	6827802	4431	NM_010056	Dlx5
NPC_H2AK119ub1_peak_1584	chr14	4985124	4985272	11017	NM_001242945	Gm3264
NPC_H2AK119ub1_peak_4032	chr5	98615617	98615949	5895	NM_029947	Prdm8
NPC_H2AK119ub1_peak_1935	chr15	102750251	102750763	-1055	NM_010464	Hoxc13
NPC_H2AK119ub1_peak_2614	chr19	45221823	45222221	-3183	NM_021901	Tlx1
NPC_H2AK119ub1_peak_3553	chr4	68614597	68614765	750	NM_019967	Brinp1
NPC_H2AK119ub1_peak_1593	chr14	7262415	7262548	-142757	NM_001270812	LOC100861615
NPC_H2AK119ub1_peak_3458	chr3	128909298	128909431	6568	NM_011098	Pitx2
NPC_H2AK119ub1_peak_250	chr1	157584038	157584247	5015	NM_010712	Lhx4
NPC_H2AK119ub1_peak_3097	chr2	105526489	105526722	3985	NM_013627	Pax6
NPC_H2AK119ub1_peak_2227	chr17	36224282	36224586	-3240	NM_008199	H2-Bl
NPC_H2AK119ub1_peak_5544	chr9	74660647	74660956	-35443	NR_045284	Gm16551
NPC_H2AK119ub1_peak_3485	chr3	153997214	153997357	3500	NR_040387	AI606473
NPC_H2AK119ub1_peak_2001	chr15	102828830	102829516	8203	NM_010466	Hoxc8
NPC_H2AK119ub1_peak_4321	chr6	6828113	6828352	3836	NM_010056	Dlx5
NPC_H2AK119ub1_peak_284	chr1	182626170	182626513	824	NM_013729	Mixl1
NPC_H2AK119ub1_peak_3987	chr5	67997611	67997758	-1438	NM_001033415	Shisa3
NPC_H2AK119ub1_peak_900	chr11	98199071	98199286	-8219	NM_010895	Neurod2
NPC_H2AK119ub1_peak_1707	chr14	65209034	65209651	-152	NR_029813	Mir124a-1
NPC_H2AK119ub1_peak_5013	chr7	138688144	138688347	1768	NM_008257	Hmx3
NPC_H2AK119ub1_peak_2346	chr18	11986032	11986176	-11679	NM_022021	Cables1
NPC_H2AK119ub1_peak_1720	chr14	67855439	67856305	3743	NM_010095	Ebf2
NPC_H2AK119ub1_peak_2627	chr19	45303236	45303781	6218	NM_010691	Lbx1
NPC_H2AK119ub1_peak_5468	chr9	37262925	37263073	-22239	NM_011248	Robo3
NPC_H2AK119ub1_peak_3092	chr2	105521122	105521403	-1358	NM_013627	Pax6
NPC_H2AK119ub1_peak_5731	chrX	123302171	123302690	47967	NM_177705	4932411N23Rik
NPC_H2AK119ub1_peak_809	chr11	96124542	96126007	-1204	NR_029721	Mir196a-1
NPC_H2AK119ub1_peak_4368	chr6	30128451	30128946	2075	NR_038124	BB283400
NPC_H2AK119ub1_peak_3008	chr2	74566900	74567085	2865	NR_029566	Mir10b
NPC_H2AK119ub1_peak_613	chr11	21904469	21904838	-2999	NM_011023	Otx1
NPC_H2AK119ub1_peak_3257	chr2	168422607	168422905	4401	NM_010899	Nfatc2
NPC_H2AK119ub1_peak_4341	chr6	23195619	23196087	2411	NM_028462	Fezf1
NPC_H2AK119ub1_peak_2134	chr16	91229730	91229937	4038	NM_016967	Olig2
NPC_H2AK119ub1_peak_5412	chr9	3026306	3026470	12355	NR_039546	Mir101c
NPC_H2AK119ub1_peak_553	chr10	126969913	126970120	1599	NM_183297	Nxph4
NPC_H2AK119ub1_peak_1639	chr14	47009380	47009759	775	NM_007554	Bmp4
NPC_H2AK119ub1_peak_152	chr1	78197164	78197430	-3586	NM_008781	Pax3
NPC_H2AK119ub1_peak_3020	chr2	74579377	74580111	-10997	NR_110447	LOC102634401
NPC_H2AK119ub1_peak_5004	chr7	135764660	135764795	9848	NM_178641	Inpp5f
NPC_H2AK119ub1_peak_5043	chr7	144508376	144508853	-2486	NM_010096	Ebf3
NPC_H2AK119ub1_peak_1478	chr13	95656882	95657020	11369	NM_011021	Otp
NPC_H2AK119ub1_peak_4634	chr6	83020776	83021301	-819	NM_009392	Tlx2
NPC_H2AK119ub1_peak_3437	chr3	123383574	123383708	-8246	NM_031186	Ndst3
NPC_H2AK119ub1_peak_2310	chr17	86088928	86089183	-1461	NM_011380	Six2
NPC_H2AK119ub1_peak_871	chr11	96213311	96213699	559	NM_134032	Hoxb2
NPC_H2AK119ub1_peak_4819	chr7	37476214	37476611	-6725	NM_172298	Tshz3
NPC_H2AK119ub1_peak_4793	chr7	20005107	20005530	1448	NR_073014	A930016O22Rik
NPC_H2AK119ub1_peak_2720	chr2	9803592	9803769	807	NR_024257	4930412O13Rik
NPC_H2AK119ub1_peak_4982	chr7	123179440	123180001	2538	NM_011445	Sox6
NPC_H2AK119ub1_peak_1918	chr15	102579179	102579498	-1998	NR_104334	Gm38436
NPC_H2AK119ub1_peak_2155	chr16	94081868	94082961	-3091	NM_011377	Sim2
NPC_H2AK119ub1_peak_891	chr11	98181816	98181966	9068	NM_010895	Neurod2
NPC_H2AK119ub1_peak_2634	chr19	45311681	45312852	-2540	NM_010691	Lbx1
NPC_H2AK119ub1_peak_3665	chr4	109658504	109659212	8228	NM_172296	Dmrta2
NPC_H2AK119ub1_peak_4702	chr6	88153418	88153876	4989	NM_008090	Gata2
NPC_H2AK119ub1_peak_4649	chr6	83657115	83657540	3473	NR_002871	Vax2os
NPC_H2AK119ub1_peak_355	chr10	21871262	21871395	-2252	NM_001254744	E030030I06Rik
NPC_H2AK119ub1_peak_3402	chr3	99063756	99064290	6340	NM_009323	Tbx15
NPC_H2AK119ub1_peak_2993	chr2	74545422	74547245	2787	NM_008276	Hoxd8
NPC_H2AK119ub1_peak_4071	chr5	106890401	106890858	-3444	NM_001005477	Barhl2
NPC_H2AK119ub1_peak_4063	chr5	106878714	106879768	7944	NM_001005477	Barhl2
NPC_H2AK119ub1_peak_4500	chr6	52117392	52118149	2097	NR_131182	Hoxaas2
NPC_H2AK119ub1_peak_4130	chr5	120128214	120128695	7212	NM_011535	Tbx3
NPC_H2AK119ub1_peak_2507	chr19	25741609	25741750	5050	NR_045347	2610016A17Rik
NPC_H2AK119ub1_peak_4264	chr5	148087417	148087664	-4443	NR_038157	2210019I11Rik
NPC_H2AK119ub1_peak_3463	chr3	128913250	128914023	-3214	NM_011098	Pitx2
NPC_H2AK119ub1_peak_4556	chr6	52190877	52192062	-616	NM_008263	Hoxa10
NPC_H2AK119ub1_peak_4477	chr6	51130237	51130621	89480	NR_029719	Mir148a
NPC_H2AK119ub1_peak_2788	chr2	26035456	26035651	26542	NM_010711	Lhx3
NPC_H2AK119ub1_peak_4578	chr6	52226413	52226823	13849	NR_110441	Hottip
NPC_H2AK119ub1_peak_5029	chr7	139790505	139791029	553	NM_009123	Nkx1-2
NPC_H2AK119ub1_peak_30	chr1	19198917	19199609	268	NM_009334	Tfap2b
NPC_H2AK119ub1_peak_3944	chr5	42143728	42144393	11399	NM_007524	Nkx3-2
NPC_H2AK119ub1_peak_2535	chr19	36531108	36531380	77687	NM_029508	Pcgf5
NPC_H2AK119ub1_peak_1931	chr15	102746895	102747879	-4175	NM_010464	Hoxc13
NPC_H2AK119ub1_peak_772	chr11	96046036	96047288	-9013	NM_008267	Hoxb13
NPC_H2AK119ub1_peak_1997	chr15	102823968	102824136	3082	NM_010466	Hoxc8
NPC_H2AK119ub1_peak_4296	chr6	6798637	6798781	-14625	NM_010057	Dlx6
NPC_H2AK119ub1_peak_432	chr10	51745147	51745426	2978	NM_153786	Vgll2
NPC_H2AK119ub1_peak_775	chr11	96048973	96049338	-6520	NM_008267	Hoxb13
NPC_H2AK119ub1_peak_1679	chr14	63862550	63863250	1208	NM_008092	Gata4
NPC_H2AK119ub1_peak_2152	chr16	94079454	94079986	-5785	NM_011377	Sim2
NPC_H2AK119ub1_peak_80	chr1	42755599	42756458	-1153	NR_027891	2900092D14Rik
NPC_H2AK119ub1_peak_4903	chr7	77484157	77484495	-1588	NR_131144	Gm29683
NPC_H2AK119ub1_peak_5497	chr9	53620920	53621073	1654	NM_028060	Slc35f2
NPC_H2AK119ub1_peak_2397	chr18	53629694	53629965	5629	NM_001033281	Prdm6
NPC_H2AK119ub1_peak_4885	chr7	77427933	77428715	54384	NR_131144	Gm29683
NPC_H2AK119ub1_peak_2693	chr19	59527546	59528035	5335	NR_002863	Emx2os
NPC_H2AK119ub1_peak_5720	chrX	90535318	90535458	3542	NM_007492	Arx
NPC_H2AK119ub1_peak_2524	chr19	30622629	30622939	1202	NM_010051	Dkk1
NPC_H2AK119ub1_peak_155	chr1	78199683	78200148	-6204	NM_008781	Pax3
NPC_H2AK119ub1_peak_409	chr10	44247622	44247874	-69194	NM_007548	Prdm1
NPC_H2AK119ub1_peak_4659	chr6	83664757	83664997	-2682	NR_002871	Vax2os
NPC_H2AK119ub1_peak_5549	chr9	74700113	74700573	4099	NR_045284	Gm16551
NPC_H2AK119ub1_peak_1040	chr12	50491057	50491358	568	NR_026733	3110039M20Rik
NPC_H2AK119ub1_peak_1491	chr13	99130067	99131281	6474	NM_008242	Foxd1
NPC_H2AK119ub1_peak_5672	chr9	111212382	111212515	-1795	NM_001164659	Trank1
NPC_H2AK119ub1_peak_1483	chr13	97695768	97696047	1263	NM_001166065	Gcnt4
NPC_H2AK119ub1_peak_140	chr1	74998745	74999060	-656	NM_010544	Ihh
NPC_H2AK119ub1_peak_4030	chr5	98612260	98612695	2589	NM_029947	Prdm8
NPC_H2AK119ub1_peak_311	chr1	189433843	189434083	1078	NM_011935	Esrrg
NPC_H2AK119ub1_peak_4482	chr6	51133294	51133650	86437	NR_029719	Mir148a
NPC_H2AK119ub1_peak_3159	chr2	146665697	146665855	-15849	NM_001033298	Kiz
NPC_H2AK119ub1_peak_5142	chr8	59816276	59816793	5302	NR_131041	5033428I22Rik
NPC_H2AK119ub1_peak_274	chr1	169644750	169644925	25148	NM_033652	Lmx1a
NPC_H2AK119ub1_peak_3563	chr4	82183840	82184756	30405	NR_137202	Gm11266
NPC_H2AK119ub1_peak_5150	chr8	59824677	59825506	13859	NR_131041	5033428I22Rik
NPC_H2AK119ub1_peak_2721	chr2	9804825	9805626	2352	NR_024257	4930412O13Rik
NPC_H2AK119ub1_peak_1387	chr13	72096210	72096404	4864	NM_010573	Irx1
NPC_H2AK119ub1_peak_1230	chr13	31707843	31708350	-9589	NM_010225	Foxf2
NPC_H2AK119ub1_peak_4022	chr5	93479132	93479423	-5229	NM_175270	Sowahb
NPC_H2AK119ub1_peak_237	chr1	155033567	155033867	-140	NM_008485	Lamc2
NPC_H2AK119ub1_peak_22	chr1	19093347	19093786	463	NM_153154	Tfap2d
NPC_H2AK119ub1_peak_4474	chr6	51126939	51127315	92782	NR_029719	Mir148a
NPC_H2AK119ub1_peak_4622	chr6	70905465	70906147	-794	NM_001101464	Foxi3
NPC_H2AK119ub1_peak_502	chr10	102489901	102490078	1422	NM_172553	Alx1
NPC_H2AK119ub1_peak_5568	chr9	87611512	87611690	14494	NM_023814	Tbx18
NPC_H2AK119ub1_peak_3645	chr4	109328841	109329563	8775	NM_007671	Cdkn2c
NPC_H2AK119ub1_peak_2430	chr18	77080475	77080707	-14553	NM_001109743	Skor2
NPC_H2AK119ub1_peak_4211	chr5	140017392	140017661	-2326	NM_013702	Uncx
NPC_H2AK119ub1_peak_988	chr12	9579607	9580277	-1306	NM_011859	Osr1
NPC_H2AK119ub1_peak_1127	chr12	74040101	74040276	-681	NM_011384	Six6
NPC_H2AK119ub1_peak_3141	chr2	133379424	133379766	1700	NM_007553	Bmp2
NPC_H2AK119ub1_peak_2205	chr17	26983975	26984129	-5542	NM_008700	Nkx2-5
NPC_H2AK119ub1_peak_1128	chr12	74041606	74042213	1040	NM_011384	Six6
NPC_H2AK119ub1_peak_5675	chr9	112136633	112136970	20	NR_015468	2900079G21Rik
NPC_H2AK119ub1_peak_2033	chr15	102862909	102864791	-976	NM_013553	Hoxc4
NPC_H2AK119ub1_peak_4337	chr6	22239867	22240053	1733	NM_053116	Wnt16
NPC_H2AK119ub1_peak_1801	chr15	35226831	35227159	1128	NM_054049	Osr2
NPC_H2AK119ub1_peak_3099	chr2	106535514	106535684	-159	NM_029837	Mpped2
NPC_H2AK119ub1_peak_2891	chr2	56961274	56961560	6032	NM_013613	Nr4a2
NPC_H2AK119ub1_peak_2519	chr19	26677097	26677567	-2318	NM_011416	Smarca2
NPC_H2AK119ub1_peak_5596	chr9	91246291	91247265	13859	NM_009573	Zic1
NPC_H2AK119ub1_peak_3943	chr5	42142097	42142371	13225	NM_007524	Nkx3-2
NPC_H2AK119ub1_peak_20	chr1	19092235	19092411	-780	NM_153154	Tfap2d
NPC_H2AK119ub1_peak_4094	chr5	115642278	115642479	2012	NM_013879	Cabp1
NPC_H2AK119ub1_peak_3195	chr2	147197581	147197886	7003	NM_008780	Pax1
NPC_H2AK119ub1_peak_4044	chr5	101950786	101950962	142856	NM_144955	Nkx6-1
NPC_H2AK119ub1_peak_1542	chr13	117092191	117092351	7625	NM_021459	Isl1
NPC_H2AK119ub1_peak_4366	chr6	30126203	30126460	-292	NR_038124	BB283400
NPC_H2AK119ub1_peak_2406	chr18	64493246	64493525	-6633	NM_194268	Onecut2
NPC_H2AK119ub1_peak_1768	chr14	118626904	118627180	-8412	NR_131969	LOC105245869
NPC_H2AK119ub1_peak_652	chr11	45331235	45331497	-290219	NR_045876	F630206G17Rik
NPC_H2AK119ub1_peak_67	chr1	38710191	38710328	-26170	NM_010678	Aff3
NPC_H2AK119ub1_peak_4232	chr5	140128961	140129119	83247	NM_174850	Micall2
NPC_H2AK119ub1_peak_326	chr10	5633403	5633593	2885	NM_007956	Esr1
NPC_H2AK119ub1_peak_4519	chr6	52140264	52141291	925	NM_008265	Hoxa4
NPC_H2AK119ub1_peak_600	chr11	20279009	20279153	-46365	NM_018861	Slc1a4
NPC_H2AK119ub1_peak_2030	chr15	102859518	102859865	-5135	NM_013553	Hoxc4
NPC_H2AK119ub1_peak_3149	chr2	144158137	144158540	-522	NM_026924	Ovol2
NPC_H2AK119ub1_peak_2929	chr2	71374433	71375232	1116	NR_002854	Dlx1as
NPC_H2AK119ub1_peak_1799	chr15	35224341	35224686	-1354	NM_054049	Osr2
NPC_H2AK119ub1_peak_1069	chr12	57626597	57626861	3678	NR_045082	E030019B13Rik
NPC_H2AK119ub1_peak_4990	chr7	126342092	126342248	-14282	NM_001024138	Gpr139
NPC_H2AK119ub1_peak_1721	chr14	67856461	67856951	4577	NM_010095	Ebf2
NPC_H2AK119ub1_peak_1586	chr14	5947987	5948122	-8092	NM_001205306	Gm3383
NPC_H2AK119ub1_peak_325	chr1	194680648	194680781	-408	NR_131748	Gm15867
NPC_H2AK119ub1_peak_3256	chr2	168133611	168133756	-38852	NM_001081134	Kcng1
NPC_H2AK119ub1_peak_2559	chr19	43675701	43676282	-10824	NM_008699	Nkx2-3
NPC_H2AK119ub1_peak_1654	chr14	49293032	49293845	4475	NR_029384	Otx2os1
NPC_H2AK119ub1_peak_1066	chr12	57622629	57622863	7661	NR_045082	E030019B13Rik
NPC_H2AK119ub1_peak_1328	chr13	48766601	48766734	8262	NM_007526	Barx1
NPC_H2AK119ub1_peak_2852	chr2	35962765	35962990	-1949	NM_008500	Lhx6
NPC_H2AK119ub1_peak_3569	chr4	88402309	88402678	-1255	NM_001243150	Gm13286
NPC_H2AK119ub1_peak_4102	chr5	118622112	118622435	2500	NM_007545	Hrk
NPC_H2AK119ub1_peak_783	chr11	96057441	96057776	1933	NM_008267	Hoxb13
NPC_H2AK119ub1_peak_4938	chr7	86680466	86680639	20231	NR_040311	Mir9-3hg
NPC_H2AK119ub1_peak_2505	chr19	25689395	25689551	4446	NM_177360	Dmrt3
NPC_H2AK119ub1_peak_5598	chr9	91248746	91248977	11776	NM_009573	Zic1
NPC_H2AK119ub1_peak_2697	chr19	59532178	59532386	843	NR_002863	Emx2os
NPC_H2AK119ub1_peak_2968	chr2	74510186	74510503	-2726	NM_008274	Hoxd12
NPC_H2AK119ub1_peak_3282	chr2	180121499	180121634	-976	NR_040745	B230312C02Rik
NPC_H2AK119ub1_peak_2481	chr19	16948107	16948558	-12	NM_008023	Foxb2
NPC_H2AK119ub1_peak_4757	chr6	125268816	125268957	-2472	NM_011324	Scnn1a
NPC_H2AK119ub1_peak_2593	chr19	44821991	44822433	-9672	NM_011037	Pax2
NPC_H2AK119ub1_peak_4115	chr5	120108121	120109500	-12061	NM_011535	Tbx3
NPC_H2AK119ub1_peak_5088	chr8	12393045	12393328	-2333	NM_009233	Sox1
NPC_H2AK119ub1_peak_1604	chr14	13170864	13170997	7449	NM_080433	Fezf2
NPC_H2AK119ub1_peak_2725	chr2	9809490	9809989	1428	NR_040511	9230102O04Rik
NPC_H2AK119ub1_peak_4212	chr5	140017897	140018315	-1746	NM_013702	Uncx
NPC_H2AK119ub1_peak_4064	chr5	106880439	106880694	6619	NM_001005477	Barhl2
NPC_H2AK119ub1_peak_2581	chr19	44807955	44808376	-23719	NM_011037	Pax2
NPC_H2AK119ub1_peak_556	chr10	128369155	128369296	-1644	NM_008398	Itga7
NPC_H2AK119ub1_peak_1150	chr12	82843692	82843841	38391	NM_177395	Map3k9
NPC_H2AK119ub1_peak_1358	chr13	55935517	55936376	-3160	NM_011097	Pitx1
NPC_H2AK119ub1_peak_5512	chr9	58050533	58051045	85	NR_033522	1600029O15Rik
NPC_H2AK119ub1_peak_1596	chr14	7562938	7563091	26557	NM_001309401	Gm3636
NPC_H2AK119ub1_peak_3843	chr5	26367702	26367897	-1754	NM_029376	Speer4a
NPC_H2AK119ub1_peak_3635	chr4	99323212	99323731	481	NM_010425	Foxd3
NPC_H2AK119ub1_peak_942	chr11	115180561	115180726	2589	NM_176847	Ush1g
NPC_H2AK119ub1_peak_1973	chr15	102790567	102791157	5905	NM_001024842	Hoxc11
NPC_H2AK119ub1_peak_524	chr10	116190576	116190756	24357	NR_131036	4930579P08Rik
NPC_H2AK119ub1_peak_1576	chr14	4510793	4510941	-23164	NM_001242945	Gm3264
NPC_H2AK119ub1_peak_3699	chr4	115605595	115605742	6863	NM_130865	Dmbx1
NPC_H2AK119ub1_peak_3177	chr2	147014711	147014894	1642	NR_108091	6430503K07Rik
NPC_H2AK119ub1_peak_4079	chr5	108150063	108151061	2801	NM_010278	Gfi1
NPC_H2AK119ub1_peak_5116	chr8	47377810	47377971	2135	NM_173789	Helt
NPC_H2AK119ub1_peak_2247	chr17	48235886	48236135	-8682	NR_110485	A730006G06Rik
NPC_H2AK119ub1_peak_813	chr11	96128172	96128383	1799	NR_029721	Mir196a-1
NPC_H2AK119ub1_peak_4352	chr6	23208562	23208747	-10390	NM_028462	Fezf1
NPC_H2AK119ub1_peak_1133	chr12	74139711	74139872	7908	NM_009189	Six1
NPC_H2AK119ub1_peak_1977	chr15	102797361	102798368	637	NM_010462	Hoxc10
NPC_H2AK119ub1_peak_1330	chr13	51943013	51943176	1050	NM_011817	Gadd45g
NPC_H2AK119ub1_peak_4820	chr7	37476784	37477932	-5779	NM_172298	Tshz3
NPC_H2AK119ub1_peak_3303	chr3	30409561	30410033	-1388	NM_007963	Mecom
NPC_H2AK119ub1_peak_1481	chr13	96901549	96902027	744	NM_029210	Sv2c
NPC_H2AK119ub1_peak_2280	chr17	86009693	86009873	7953	NR_015385	Six3os1
NPC_H2AK119ub1_peak_663	chr11	57647033	57647194	-1464	NM_008213	Hand1
NPC_H2AK119ub1_peak_2795	chr2	28761874	28762011	9999	NM_019446	Barhl1
NPC_H2AK119ub1_peak_1521	chr13	113779714	113780375	2034	NM_001081062	Ccno
NPC_H2AK119ub1_peak_5413	chr9	3027556	3027893	11019	NR_039546	Mir101c
NPC_H2AK119ub1_peak_4314	chr6	6820577	6821317	-1414	NR_015388	Dlx6os1
NPC_H2AK119ub1_peak_918	chr11	103511889	103512033	1138	NM_001033212	Rprml
NPC_H2AK119ub1_peak_3467	chr3	128925436	128925689	8712	NM_011098	Pitx2
NPC_H2AK119ub1_peak_370	chr10	22540653	22540955	-870	NM_011545	Tcf21
NPC_H2AK119ub1_peak_1982	chr15	102801680	102801839	-2022	NR_029722	Mir196a-2
NPC_H2AK119ub1_peak_2592	chr19	44821089	44821758	-10461	NM_011037	Pax2
NPC_H2AK119ub1_peak_5285	chr8	123468467	123468685	138434	NR_045471	Fendrr
NPC_H2AK119ub1_peak_4160	chr5	120284618	120285490	382	NM_011537	Tbx5
NPC_H2AK119ub1_peak_3690	chr4	114725723	114726004	-3168	NM_011527	Tal1
NPC_H2AK119ub1_peak_3365	chr3	90267971	90268330	1638	NM_008727	Npr1
NPC_H2AK119ub1_peak_1792	chr15	31105581	31105777	-48461	NM_146057	Dap
NPC_H2AK119ub1_peak_3659	chr4	109651476	109652317	1266	NM_172296	Dmrta2
NPC_H2AK119ub1_peak_1578	chr14	4599032	4599335	65152	NM_001242945	Gm3264
NPC_H2AK119ub1_peak_4947	chr7	86686354	86686659	26185	NR_040311	Mir9-3hg
NPC_H2AK119ub1_peak_127	chr1	74929128	74929945	2446	NM_153111	Fev
NPC_H2AK119ub1_peak_2489	chr19	24970869	24971333	4698	NM_008022	Foxd4
NPC_H2AK119ub1_peak_752	chr11	95449465	95449648	-544	NM_033217	Ngfr
NPC_H2AK119ub1_peak_1310	chr13	47108096	47108258	2042	NM_175340	Nhlrc1
NPC_H2AK119ub1_peak_4971	chr7	105983892	105984255	451	NM_009519	Wnt11
NPC_H2AK119ub1_peak_3788	chr4	142225687	142225827	-430441	NM_144531	Kazn
NPC_H2AK119ub1_peak_1802	chr15	35227510	35228121	1948	NM_054049	Osr2
NPC_H2AK119ub1_peak_1562	chr14	3125221	3125403	-62972	NM_001270806	Gm5795
NPC_H2AK119ub1_peak_5732	chrX	123302869	123303043	47441	NM_177705	4932411N23Rik
NPC_H2AK119ub1_peak_1136	chr12	74141838	74142135	5713	NM_009189	Six1
NPC_H2AK119ub1_peak_354	chr10	21870788	21871116	-1876	NM_001254744	E030030I06Rik
NPC_H2AK119ub1_peak_1451	chr13	93193990	93194261	-1799	NM_175455	Ankrd34b
NPC_H2AK119ub1_peak_219	chr1	138155902	138156191	1404	NM_001101516	Gpr25
NPC_H2AK119ub1_peak_1867	chr15	85485358	85485740	-48654	NR_110483	Lncppara
NPC_H2AK119ub1_peak_868	chr11	96210778	96211574	-1770	NM_134032	Hoxb2
NPC_H2AK119ub1_peak_1705	chr14	65206895	65207521	256	NR_040709	Mir124a-1hg
NPC_H2AK119ub1_peak_880	chr11	96407131	96407469	81395	NM_001033186	Skap1
NPC_H2AK119ub1_peak_4900	chr7	77478677	77478907	3916	NR_131144	Gm29683
NPC_H2AK119ub1_peak_2334	chr18	11050098	11050421	-2249	NM_010258	Gata6
NPC_H2AK119ub1_peak_513	chr10	111488743	111488880	-8434	NM_027018	Glipr1l1
NPC_H2AK119ub1_peak_4751	chr6	118148710	118148989	-1087	NM_009050	Ret
NPC_H2AK119ub1_peak_2383	chr18	43135525	43135746	-76475	NM_027531	Ppp2r2b
NPC_H2AK119ub1_peak_585	chr11	11939284	11939569	-2003	NM_010345	Grb10
NPC_H2AK119ub1_peak_1620	chr14	29316836	29317032	-1725	NM_009524	Wnt5a
NPC_H2AK119ub1_peak_872	chr11	96213865	96214029	1001	NM_134032	Hoxb2
NPC_H2AK119ub1_peak_4770	chr6	127715649	127715796	3455	NM_201371	Prmt8
NPC_H2AK119ub1_peak_3011	chr2	74569313	74569555	5307	NR_029566	Mir10b
NPC_H2AK119ub1_peak_330	chr10	8268603	8268737	-30047	NM_177387	Ust
NPC_H2AK119ub1_peak_515	chr10	113697534	113697675	540822	NM_146241	Trhde
NPC_H2AK119ub1_peak_2623	chr19	45299441	45300387	9812	NM_010691	Lbx1
NPC_H2AK119ub1_peak_1464	chr13	95627156	95627292	-18358	NM_011021	Otp
NPC_H2AK119ub1_peak_3634	chr4	99321290	99321937	-1377	NM_010425	Foxd3
NPC_H2AK119ub1_peak_291	chr1	186546551	186546877	9658	NM_008250	Hlx
NPC_H2AK119ub1_peak_4335	chr6	21159011	21159269	-6969	NM_019697	Kcnd2
NPC_H2AK119ub1_peak_2387	chr18	53620513	53620964	-3462	NM_001033281	Prdm6
NPC_H2AK119ub1_peak_2197	chr17	26975219	26975514	3144	NM_008700	Nkx2-5
NPC_H2AK119ub1_peak_1830	chr15	75563547	75564358	14400	NM_194350	Mafa
NPC_H2AK119ub1_peak_234	chr1	140742153	140742789	1685	NM_010714	Lhx9
NPC_H2AK119ub1_peak_797	chr11	96114948	96115512	2256	NR_037977	Gm53
NPC_H2AK119ub1_peak_4251	chr5	148001480	148001629	1282	NM_008178	Gsx1
NPC_H2AK119ub1_peak_4544	chr6	52171919	52172572	-3673	NM_010455	Hoxa7
NPC_H2AK119ub1_peak_1868	chr15	85487788	85488031	-46294	NR_110483	Lncppara
NPC_H2AK119ub1_peak_1991	chr15	102816047	102816314	-4790	NM_010466	Hoxc8
NPC_H2AK119ub1_peak_166	chr1	78210542	78210912	-17016	NM_008781	Pax3
NPC_H2AK119ub1_peak_5481	chr9	40682838	40683008	713	NM_178245	Bsx
NPC_H2AK119ub1_peak_2613	chr19	45221222	45221629	-3780	NM_021901	Tlx1
NPC_H2AK119ub1_peak_3006	chr2	74563278	74564877	-50	NR_029566	Mir10b
NPC_H2AK119ub1_peak_1034	chr12	50482609	50483165	-983	NM_008241	Foxg1
NPC_H2AK119ub1_peak_5398	chr8	127318861	127319031	2027	NM_198632	Trim67
NPC_H2AK119ub1_peak_1322	chr13	48757682	48758019	-555	NM_007526	Barx1
NPC_H2AK119ub1_peak_3158	chr2	146663154	146663750	-18173	NM_001033298	Kiz
NPC_H2AK119ub1_peak_3217	chr2	151920011	151920156	-11177	NM_029688	Srxn1
NPC_H2AK119ub1_peak_160	chr1	78205225	78206126	-11964	NM_008781	Pax3
NPC_H2AK119ub1_peak_5698	chr9	121205032	121205177	-18814	NM_177589	Ulk4
NPC_H2AK119ub1_peak_5510	chr9	58049446	58049792	-13	NM_177193	Islr2
NPC_H2AK119ub1_peak_3007	chr2	74565485	74566348	1789	NR_029566	Mir10b
NPC_H2AK119ub1_peak_4254	chr5	148003120	148004340	3458	NM_008178	Gsx1
NPC_H2AK119ub1_peak_1212	chr13	12197717	12198073	1317	NM_023868	Ryr2
NPC_H2AK119ub1_peak_1603	chr14	9150134	9150299	-7926	NM_183187	Fam107a
NPC_H2AK119ub1_peak_4301	chr6	6802287	6802802	-10790	NM_010057	Dlx6
NPC_H2AK119ub1_peak_2380	chr18	42560210	42561070	6389	NM_138945	Pou4f3
NPC_H2AK119ub1_peak_3509	chr4	21609787	21610102	3166	NM_001080771	Prdm13
NPC_H2AK119ub1_peak_3640	chr4	104553203	104553662	-4429	NM_146148	C8a
NPC_H2AK119ub1_peak_4151	chr5	120251908	120252070	-32683	NM_011537	Tbx5
NPC_H2AK119ub1_peak_3953	chr5	42151224	42151574	4060	NM_007524	Nkx3-2
NPC_H2AK119ub1_peak_1897	chr15	98626634	98626775	6416	NM_021279	Wnt1
NPC_H2AK119ub1_peak_5033	chr7	142600011	142600230	-1930	NM_183193	Foxi2
NPC_H2AK119ub1_peak_4701	chr6	88152492	88152880	4028	NM_008090	Gata2
NPC_H2AK119ub1_peak_4206	chr5	139467628	139467768	3209	NM_008808	Pdgfa
NPC_H2AK119ub1_peak_3923	chr5	38209635	38210007	-1982	NR_027920	Msx1os
NPC_H2AK119ub1_peak_3874	chr5	28793212	28793431	-203	NR_015562	9530036O11Rik
NPC_H2AK119ub1_peak_5452	chr9	32343624	32343921	5265	NM_008026	Fli1
NPC_H2AK119ub1_peak_185	chr1	93699449	93699745	1559	NM_007855	Twist2
NPC_H2AK119ub1_peak_5126	chr8	59102994	59103157	73144	NM_015791	Fbxo8
NPC_H2AK119ub1_peak_1710	chr14	67254472	67254887	591	NM_013461	Adra1a
NPC_H2AK119ub1_peak_456	chr10	67002104	67002455	1601	NM_010118	Egr2
NPC_H2AK119ub1_peak_2114	chr16	57083127	57083260	-11734	NM_183281	Tmem45a2
NPC_H2AK119ub1_peak_847	chr11	96182289	96182619	-1986	NM_010458	Hoxb3
NPC_H2AK119ub1_peak_4524	chr6	52145450	52145826	-3936	NM_008265	Hoxa4
NPC_H2AK119ub1_peak_4196	chr5	133031039	133031177	-12895	NM_177047	Auts2
NPC_H2AK119ub1_peak_1102	chr12	58638075	58638270	8936	NM_008259	Foxa1
NPC_H2AK119ub1_peak_2544	chr19	38785050	38785184	108610	NM_021315	Noc3l
NPC_H2AK119ub1_peak_29	chr1	19198191	19198484	-658	NM_009334	Tfap2b
NPC_H2AK119ub1_peak_5182	chr8	80952314	80952513	8138	NM_138944	Pou4f2
NPC_H2AK119ub1_peak_4026	chr5	98609126	98609483	-584	NM_029947	Prdm8
NPC_H2AK119ub1_peak_5580	chr9	87633540	87633823	-7586	NM_023814	Tbx18
NPC_H2AK119ub1_peak_260	chr1	165240120	165240795	3324	NM_011127	Prrx1
NPC_H2AK119ub1_peak_3264	chr2	171685312	171685483	102902	NR_040509	1700028P15Rik
NPC_H2AK119ub1_peak_5676	chr9	112889541	112889935	606532	NR_040760	AU023762
NPC_H2AK119ub1_peak_1341	chr13	53570363	53570584	-2324	NM_013601	Msx2
NPC_H2AK119ub1_peak_5461	chr9	32498234	32498557	-5232	NM_011808	Ets1
NPC_H2AK119ub1_peak_5654	chr9	98872998	98873136	-13725	NM_011810	Faim
NPC_H2AK119ub1_peak_2464	chr19	4697698	4697938	850	NM_001033447	Gm960
NPC_H2AK119ub1_peak_1007	chr12	19957734	19958053	863747	NR_015521	1700030C10Rik
NPC_H2AK119ub1_peak_6	chr1	4483684	4483889	3649	NM_011441	Sox17
NPC_H2AK119ub1_peak_3835	chr5	24030225	24030371	2368	NM_015739	Gbx1
NPC_H2AK119ub1_peak_4370	chr6	30910124	30910496	-1320	NM_001135093	Klf14
NPC_H2AK119ub1_peak_3396	chr3	99055771	99056771	-1412	NM_009323	Tbx15
NPC_H2AK119ub1_peak_3074	chr2	105501729	105502336	-532	NR_117095	Paupar
NPC_H2AK119ub1_peak_1550	chr13	117098296	117098953	1272	NM_021459	Isl1
NPC_H2AK119ub1_peak_2443	chr18	77100936	77101086	5867	NM_001109743	Skor2
NPC_H2AK119ub1_peak_1383	chr13	60271228	60271364	7600	NM_008086	Gas1
NPC_H2AK119ub1_peak_5729	chrX	123299959	123300110	50363	NM_177705	4932411N23Rik
NPC_H2AK119ub1_peak_3406	chr3	102907685	102907833	-23720	NM_177857	Dennd2c
NPC_H2AK119ub1_peak_4355	chr6	25637846	25638008	2053	NM_010338	Gpr37
NPC_H2AK119ub1_peak_3127	chr2	119153899	119154404	-2218	NR_030683	Gm14207
NPC_H2AK119ub1_peak_1412	chr13	78312111	78312648	23331	NM_010151	Nr2f1
NPC_H2AK119ub1_peak_3924	chr5	38210146	38210467	-1497	NR_027920	Msx1os
NPC_H2AK119ub1_peak_2745	chr2	18599541	18599844	1047	NM_007552	Bmi1
NPC_H2AK119ub1_peak_3425	chr3	117279579	117279736	1512	NM_029425	Plppr5
NPC_H2AK119ub1_peak_413	chr10	50610384	50610657	-4937	NM_011376	Sim1
NPC_H2AK119ub1_peak_2554	chr19	43461857	43462095	869	NM_001081257	Hpse2
NPC_H2AK119ub1_peak_1900	chr15	98897400	98897550	-7929	NM_030159	Troap
NPC_H2AK119ub1_peak_262	chr1	166529701	166529908	-141318	NM_009721	Atp1b1
NPC_H2AK119ub1_peak_1787	chr15	7769665	7769798	4181	NM_010275	Gdnf
NPC_H2AK119ub1_peak_1669	chr14	62306495	62306777	-5426	NR_028264	Dleu2
NPC_H2AK119ub1_peak_2556	chr19	43671101	43671283	-15623	NM_008699	Nkx2-3
NPC_H2AK119ub1_peak_5460	chr9	32492179	32492337	-11369	NM_011808	Ets1
NPC_H2AK119ub1_peak_1922	chr15	102739169	102739730	-12113	NM_010464	Hoxc13
NPC_H2AK119ub1_peak_1748	chr14	100686770	100686909	-137824	NM_010636	Klf12
NPC_H2AK119ub1_peak_1263	chr13	36826280	36826459	-23	NM_153529	Nrn1
NPC_H2AK119ub1_peak_4822	chr7	37479603	37479808	-3432	NM_172298	Tshz3
NPC_H2AK119ub1_peak_2190	chr17	15672780	15673065	-8657	NM_008799	Pdcd2
NPC_H2AK119ub1_peak_3089	chr2	105518308	105518483	2109	NM_013627	Pax6
NPC_H2AK119ub1_peak_3239	chr2	160196560	160196860	-3909	NM_010658	Mafb
NPC_H2AK119ub1_peak_4062	chr5	106877776	106878059	9268	NM_001005477	Barhl2
NPC_H2AK119ub1_peak_5641	chr9	95304796	95304938	2822	NM_018763	Chst2
NPC_H2AK119ub1_peak_2778	chr2	22481072	22481338	3358	NM_008078	Gad2
NPC_H2AK119ub1_peak_4516	chr6	52136961	52137094	4675	NM_008265	Hoxa4
NPC_H2AK119ub1_peak_5433	chr9	24580729	24580978	-2106	NM_020496	Tbx20
NPC_H2AK119ub1_peak_2206	chr17	26984776	26985800	-6778	NM_008700	Nkx2-5
NPC_H2AK119ub1_peak_2910	chr2	61652164	61652710	9927	NM_009322	Tbr1
NPC_H2AK119ub1_peak_283	chr1	179287242	179287487	-87428	NM_013915	Zbtb18
NPC_H2AK119ub1_peak_3160	chr2	146666298	146666492	-15230	NM_001033298	Kiz
NPC_H2AK119ub1_peak_27	chr1	19098897	19099273	5982	NM_153154	Tfap2d
NPC_H2AK119ub1_peak_2906	chr2	61647600	61648174	5377	NM_009322	Tbr1
NPC_H2AK119ub1_peak_4915	chr7	77516277	77516592	-4802	NM_009697	Nr2f2
NPC_H2AK119ub1_peak_1450	chr13	91556149	91556439	-28604	NR_045161	A830009L08Rik
NPC_H2AK119ub1_peak_694	chr11	80115702	80115835	1354	NM_139228	Rhbdl3
NPC_H2AK119ub1_peak_4300	chr6	6801663	6801847	-11579	NM_010057	Dlx6
NPC_H2AK119ub1_peak_5749	chrX	136813165	136813500	-32155	NR_037208	Mir3475
NPC_H2AK119ub1_peak_621	chr11	23973385	23973532	-4598	NM_016707	Bcl11a
NPC_H2AK119ub1_peak_5752	chrX	143399311	143399576	2387	NM_008312	Htr2c
NPC_H2AK119ub1_peak_2757	chr2	18618505	18618786	-2004	NM_001001334	Spag6
NPC_H2AK119ub1_peak_1489	chr13	99126447	99128162	3104	NM_008242	Foxd1
NPC_H2AK119ub1_peak_1051	chr12	56699499	56699645	-332	NM_020287	Insm2
NPC_H2AK119ub1_peak_4581	chr6	52240406	52240567	-23006	NM_007966	Evx1
NPC_H2AK119ub1_peak_2273	chr17	85860855	85861026	156796	NR_015385	Six3os1
NPC_H2AK119ub1_peak_4257	chr5	148036379	148036581	36208	NM_008178	Gsx1
NPC_H2AK119ub1_peak_3517	chr4	21616667	21617220	-3833	NM_001080771	Prdm13
NPC_H2AK119ub1_peak_4006	chr5	75477359	75477681	5894	NM_133256	Gsx2
NPC_H2AK119ub1_peak_4048	chr5	102075386	102075583	18246	NM_144955	Nkx6-1
NPC_H2AK119ub1_peak_2321	chr17	89148477	89148632	42762	NM_013582	Lhcgr
NPC_H2AK119ub1_peak_3088	chr2	105517804	105518092	1662	NM_013627	Pax6
NPC_H2AK119ub1_peak_5708	chr9	123588341	123588567	-504	NM_139142	Slc6a20a
NPC_H2AK119ub1_peak_3633	chr4	99320491	99321041	-2224	NM_010425	Foxd3
NPC_H2AK119ub1_peak_1262	chr13	36825477	36825973	621	NM_153529	Nrn1
NPC_H2AK119ub1_peak_1437	chr13	83864377	83864518	-3264	NM_177100	C130071C03Rik
NPC_H2AK119ub1_peak_3980	chr5	67491803	67492137	-1605	NM_008888	Phox2b
NPC_H2AK119ub1_peak_1063	chr12	57619357	57620004	10727	NR_045082	E030019B13Rik
NPC_H2AK119ub1_peak_1797	chr15	34609198	34609382	-829	NM_145469	Nipal2
NPC_H2AK119ub1_peak_2777	chr2	22480182	22480542	2515	NM_008078	Gad2
NPC_H2AK119ub1_peak_2436	chr18	77092895	77093880	-1757	NM_001109743	Skor2
NPC_H2AK119ub1_peak_1208	chr13	9197237	9197384	-78461	NM_172459	Dip2c
NPC_H2AK119ub1_peak_1014	chr12	32245830	32246091	-1126	NM_011867	Slc26a4
NPC_H2AK119ub1_peak_3741	chr4	128038112	128038411	99973	NR_130980	Hmgb4os
NPC_H2AK119ub1_peak_3797	chr4	149420735	149420868	-21762	NR_029751	Mir34a
NPC_H2AK119ub1_peak_1335	chr13	53561442	53561604	6626	NM_013601	Msx2
NPC_H2AK119ub1_peak_3673	chr4	114571850	114572411	9373	NM_008593	Foxd2
NPC_H2AK119ub1_peak_1083	chr12	57785177	57785486	-11127	NM_011041	Pax9
NPC_H2AK119ub1_peak_5734	chrX	123303860	123304034	46450	NM_177705	4932411N23Rik
NPC_H2AK119ub1_peak_1158	chr12	87765247	87765468	2763	NM_011934	Esrrb
NPC_H2AK119ub1_peak_1434	chr13	83861113	83861501	-6404	NM_177100	C130071C03Rik
NPC_H2AK119ub1_peak_52	chr1	19229093	19229427	27125	NM_009334	Tfap2b
NPC_H2AK119ub1_peak_1979	chr15	102798881	102799056	1741	NM_010462	Hoxc10
NPC_H2AK119ub1_peak_3576	chr4	88421904	88422132	-648	NM_001243165	Gm13289
NPC_H2AK119ub1_peak_5613	chr9	91267719	91268044	4071	NM_009576	Zic4
NPC_H2AK119ub1_peak_4883	chr7	77426755	77426907	55877	NR_131144	Gm29683
NPC_H2AK119ub1_peak_1466	chr13	95639380	95639716	-6034	NM_011021	Otp
NPC_H2AK119ub1_peak_2991	chr2	74543773	74544048	364	NM_008276	Hoxd8
NPC_H2AK119ub1_peak_2209	chr17	26988166	26988335	-9740	NM_008700	Nkx2-5
NPC_H2AK119ub1_peak_1753	chr14	104861039	104861336	6029	NM_011143	Pou4f1
NPC_H2AK119ub1_peak_2044	chr15	102888736	102889612	24348	NM_013553	Hoxc4
NPC_H2AK119ub1_peak_3110	chr2	115899995	115900420	1625	NR_033447	2810405F15Rik
NPC_H2AK119ub1_peak_1440	chr13	83866260	83866703	-1230	NM_177100	C130071C03Rik
NPC_H2AK119ub1_peak_2551	chr19	43459881	43460285	2762	NM_001081257	Hpse2
NPC_H2AK119ub1_peak_2487	chr19	16953026	16953190	-4788	NM_008023	Foxb2
NPC_H2AK119ub1_peak_2656	chr19	47088514	47088806	-528	NM_146100	Ina
NPC_H2AK119ub1_peak_421	chr10	50623832	50625255	9086	NM_011376	Sim1
NPC_H2AK119ub1_peak_313	chr1	190617336	190617609	214247	NM_172650	Kctd3
NPC_H2AK119ub1_peak_1427	chr13	83855065	83856815	-11771	NM_177100	C130071C03Rik
NPC_H2AK119ub1_peak_2748	chr2	18601935	18602396	3520	NM_007552	Bmi1
NPC_H2AK119ub1_peak_4605	chr6	53990626	53990765	769	NM_023543	Chn2
NPC_H2AK119ub1_peak_333	chr10	13150992	13151139	-42289	NM_001033257	Phactr2
NPC_H2AK119ub1_peak_762	chr11	96035465	96035849	-20018	NM_008267	Hoxb13
NPC_H2AK119ub1_peak_1492	chr13	99131468	99131831	7449	NM_008242	Foxd1
NPC_H2AK119ub1_peak_4616	chr6	64681854	64682067	2820	NM_007500	Atoh1
NPC_H2AK119ub1_peak_3403	chr3	99064847	99065814	7647	NM_009323	Tbx15
NPC_H2AK119ub1_peak_3363	chr3	88021300	88021550	1905	NR_029817	Mir9-1
NPC_H2AK119ub1_peak_4618	chr6	64682614	64683075	3704	NM_007500	Atoh1
NPC_H2AK119ub1_peak_2756	chr2	18617760	18617998	-2770	NM_001001334	Spag6
NPC_H2AK119ub1_peak_1283	chr13	40820908	40821527	-1960	NR_125899	Gm26688
NPC_H2AK119ub1_peak_2912	chr2	66473520	66473656	-569	NM_018852	Scn9a
NPC_H2AK119ub1_peak_4031	chr5	98613144	98614115	3741	NM_029947	Prdm8
NPC_H2AK119ub1_peak_1097	chr12	57799390	57799952	3213	NM_011041	Pax9
NPC_H2AK119ub1_peak_366	chr10	22537744	22538057	2034	NM_011545	Tcf21
NPC_H2AK119ub1_peak_4641	chr6	83648505	83648793	12151	NR_002871	Vax2os
NPC_H2AK119ub1_peak_4782	chr6	147102274	147102472	-26390	NR_033640	E330012B07Rik
NPC_H2AK119ub1_peak_1203	chr12	120082065	120082515	-2512	NM_177082	Sp8
NPC_H2AK119ub1_peak_3202	chr2	147858965	147859392	12022	NM_010446	Foxa2
NPC_H2AK119ub1_peak_3946	chr5	42145185	42146021	9856	NM_007524	Nkx3-2
NPC_H2AK119ub1_peak_3647	chr4	109331535	109331970	6225	NM_007671	Cdkn2c
NPC_H2AK119ub1_peak_4573	chr6	52220972	52221638	8536	NR_110441	Hottip
NPC_H2AK119ub1_peak_5444	chr9	31721389	31722246	-947	NM_013800	Barx2
NPC_H2AK119ub1_peak_1021	chr12	34647070	34647341	4669	NM_011658	Twist1
NPC_H2AK119ub1_peak_890	chr11	98181091	98181580	9624	NM_010895	Neurod2
NPC_H2AK119ub1_peak_2008	chr15	102837747	102837972	-2134	NM_010465	Hoxc6
NPC_H2AK119ub1_peak_2653	chr19	46223673	46223848	-945	NM_008852	Pitx3
NPC_H2AK119ub1_peak_3148	chr2	144156247	144156699	625	NM_026924	Ovol2
NPC_H2AK119ub1_peak_5584	chr9	89764793	89765338	-39548	NM_011245	Rasgrf1
NPC_H2AK119ub1_peak_188	chr1	107742277	107742446	65061	NM_009399	Tnfrsf11a
NPC_H2AK119ub1_peak_1980	chr15	102800179	102800328	3026	NM_010462	Hoxc10
NPC_H2AK119ub1_peak_4988	chr7	126171105	126171388	-32521	NM_022420	Gprc5b
NPC_H2AK119ub1_peak_4384	chr6	37251223	37251508	-1389	NM_001081206	Dgki
NPC_H2AK119ub1_peak_1777	chr14	122886372	122886624	11892	NM_009574	Zic2
NPC_H2AK119ub1_peak_5187	chr8	81559171	81559541	7020	NM_178267	Zfp827
NPC_H2AK119ub1_peak_1925	chr15	102741388	102741944	-9896	NM_010464	Hoxc13
NPC_H2AK119ub1_peak_3401	chr3	99063118	99063570	5661	NM_009323	Tbx15
NPC_H2AK119ub1_peak_769	chr11	96042577	96042738	-13018	NM_008267	Hoxb13
NPC_H2AK119ub1_peak_5578	chr9	87632133	87632407	-6175	NM_023814	Tbx18
NPC_H2AK119ub1_peak_1469	chr13	95642362	95642786	-3008	NM_011021	Otp
NPC_H2AK119ub1_peak_5112	chr8	41103755	41103936	268462	NM_030610	Fgf20
NPC_H2AK119ub1_peak_3391	chr3	99049569	99049962	-7918	NM_009323	Tbx15
NPC_H2AK119ub1_peak_1020	chr12	34646782	34646932	4321	NM_011658	Twist1
NPC_H2AK119ub1_peak_3566	chr4	83934286	83934427	-243573	NR_130998	6030471H07Rik
NPC_H2AK119ub1_peak_71	chr1	39251599	39252209	787	NM_008719	Npas2
NPC_H2AK119ub1_peak_33	chr1	19202127	19202901	379	NM_009334	Tfap2b
NPC_H2AK119ub1_peak_32	chr1	19200402	19201915	-977	NM_009334	Tfap2b
NPC_H2AK119ub1_peak_2048	chr15	102893007	102893392	28373	NM_013553	Hoxc4
NPC_H2AK119ub1_peak_5684	chr9	118388777	118389379	1771	NM_010136	Eomes
NPC_H2AK119ub1_peak_2747	chr2	18601198	18601667	2787	NM_007552	Bmi1
NPC_H2AK119ub1_peak_4304	chr6	6804709	6806209	-7875	NM_010057	Dlx6
NPC_H2AK119ub1_peak_5674	chr9	112135043	112135186	-109	NM_028755	Arpp21
NPC_H2AK119ub1_peak_5577	chr9	87631435	87631966	-5605	NM_023814	Tbx18
NPC_H2AK119ub1_peak_3752	chr4	131469976	131470129	5892	NR_102393	Gm12992
NPC_H2AK119ub1_peak_1032	chr12	50480595	50481211	-2967	NM_008241	Foxg1
NPC_H2AK119ub1_peak_4371	chr6	30910908	30911170	-2049	NM_001135093	Klf14
NPC_H2AK119ub1_peak_579	chr11	11931439	11932000	-3745	NM_010345	Grb10
NPC_H2AK119ub1_peak_1431	chr13	83859520	83859957	-7973	NM_177100	C130071C03Rik
NPC_H2AK119ub1_peak_1808	chr15	35234253	35234694	8606	NM_054049	Osr2
NPC_H2AK119ub1_peak_5146	chr8	59821372	59822168	10538	NR_131041	5033428I22Rik
NPC_H2AK119ub1_peak_4157	chr5	120280633	120280848	-3932	NM_011537	Tbx5
NPC_H2AK119ub1_peak_4522	chr6	52143028	52143271	-1447	NM_008265	Hoxa4
NPC_H2AK119ub1_peak_894	chr11	98185972	98186118	4914	NM_010895	Neurod2
NPC_H2AK119ub1_peak_1403	chr13	73405165	73405498	7386	NM_018885	Irx4
NPC_H2AK119ub1_peak_1832	chr15	75575998	75576315	2196	NM_194350	Mafa
NPC_H2AK119ub1_peak_1924	chr15	102740530	102741223	-10686	NM_010464	Hoxc13
NPC_H2AK119ub1_peak_4687	chr6	86139908	86140042	-5246	NM_031199	Tgfa
NPC_H2AK119ub1_peak_5151	chr8	59825881	59826956	15186	NR_131041	5033428I22Rik
NPC_H2AK119ub1_peak_3882	chr5	29804429	29804861	365	NM_019944	Mnx1
NPC_H2AK119ub1_peak_3192	chr2	147195479	147196066	5042	NM_008780	Pax1
NPC_H2AK119ub1_peak_2293	chr17	86020037	86020369	29	NM_011381	Six3
NPC_H2AK119ub1_peak_3090	chr2	105518974	105519248	2825	NM_013627	Pax6
NPC_H2AK119ub1_peak_5147	chr8	59822404	59822635	11287	NR_131041	5033428I22Rik
NPC_H2AK119ub1_peak_2782	chr2	25172617	25173050	1874	NM_008169	Grin1
NPC_H2AK119ub1_peak_1852	chr15	83568782	83569311	-13577	NM_022723	Scube1
NPC_H2AK119ub1_peak_1101	chr12	58637136	58637933	9574	NM_008259	Foxa1
NPC_H2AK119ub1_peak_1691	chr14	63873853	63874361	-9999	NM_008092	Gata4
NPC_H2AK119ub1_peak_1820	chr15	72375464	72375791	1082	NM_001033876	Kcnk9
NPC_H2AK119ub1_peak_708	chr11	83671036	83671183	4647	NM_009330	Hnf1b
NPC_H2AK119ub1_peak_5235	chr8	89991098	89991236	5324	NM_019626	Cbln1
NPC_H2AK119ub1_peak_4166	chr5	120291578	120292616	7425	NM_011537	Tbx5
NPC_H2AK119ub1_peak_4189	chr5	121086860	121087036	-2704	NM_001195094	Cfap73
NPC_H2AK119ub1_peak_1577	chr14	4580572	4580746	46628	NM_001242945	Gm3264
NPC_H2AK119ub1_peak_3709	chr4	115616233	115616549	-3860	NM_130865	Dmbx1
NPC_H2AK119ub1_peak_3213	chr2	148219945	148220112	-1085	NM_009219	Sstr4
NPC_H2AK119ub1_peak_5072	chr7	150638604	150638759	8274	NM_009876	Cdkn1c
NPC_H2AK119ub1_peak_1567	chr14	4192434	4192576	65528	NM_001029930	Gm5796
NPC_H2AK119ub1_peak_2649	chr19	45819409	45819542	-2101	NM_010205	Fgf8
NPC_H2AK119ub1_peak_3826	chr4	154015884	154016123	-5021	NM_027504	Prdm16
NPC_H2AK119ub1_peak_4882	chr7	77426407	77426547	56231	NR_131144	Gm29683
NPC_H2AK119ub1_peak_4400	chr6	43214716	43215206	-682	NM_133674	Arhgef5
NPC_H2AK119ub1_peak_2492	chr19	24973068	24973201	2665	NM_008022	Foxd4
NPC_H2AK119ub1_peak_4724	chr6	105628824	105629133	1239	NM_173004	Cntn4
NPC_H2AK119ub1_peak_3325	chr3	55584421	55585295	-1574	NM_010750	Mab21l1
NPC_H2AK119ub1_peak_3998	chr5	75465249	75465710	-6147	NM_133256	Gsx2
NPC_H2AK119ub1_peak_2948	chr2	74486446	74486756	11013	NM_007967	Evx2
NPC_H2AK119ub1_peak_4546	chr6	52173631	52173832	3638	NM_010456	Hoxa9
NPC_H2AK119ub1_peak_3971	chr5	67485271	67485587	4936	NM_008888	Phox2b
NPC_H2AK119ub1_peak_1081	chr12	57714722	57715060	-620	NM_008701	Nkx2-9
NPC_H2AK119ub1_peak_638	chr11	33104963	33105291	-1539	NM_019916	Tlx3
NPC_H2AK119ub1_peak_4228	chr5	140032940	140033506	13371	NM_013702	Uncx
NPC_H2AK119ub1_peak_416	chr10	50612828	50613736	-2175	NM_011376	Sim1
NPC_H2AK119ub1_peak_1493	chr13	99132119	99132774	8246	NM_008242	Foxd1
NPC_H2AK119ub1_peak_1115	chr12	58654220	58654488	-7246	NM_008259	Foxa1
NPC_H2AK119ub1_peak_5458	chr9	32418844	32418980	-69875	NM_008026	Fli1
NPC_H2AK119ub1_peak_656	chr11	50416116	50416314	628	NM_175643	Adamts2
NPC_H2AK119ub1_peak_4363	chr6	30122590	30122818	1421	NR_126540	Mirc35hg
NPC_H2AK119ub1_peak_4095	chr5	115643454	115643718	804	NM_013879	Cabp1
NPC_H2AK119ub1_peak_1441	chr13	83867242	83867931	-125	NM_177100	C130071C03Rik
NPC_H2AK119ub1_peak_1524	chr13	113782019	113782396	-1869	NM_001037914	Mcidas
NPC_H2AK119ub1_peak_3960	chr5	47138764	47138972	-815220	NR_110478	4930405L22Rik
NPC_H2AK119ub1_peak_2771	chr2	22474368	22474698	-3314	NM_008078	Gad2
NPC_H2AK119ub1_peak_4392	chr6	38588525	38588826	-1436	NM_001033171	Klrg2
NPC_H2AK119ub1_peak_4302	chr6	6803050	6803205	-10207	NM_010057	Dlx6
NPC_H2AK119ub1_peak_889	chr11	98180000	98180229	10845	NM_010895	Neurod2
NPC_H2AK119ub1_peak_5127	chr8	59791957	59792197	7579	NR_110474	Uph
NPC_H2AK119ub1_peak_1456	chr13	95471552	95472066	-87089	NM_009321	Tbca
NPC_H2AK119ub1_peak_3610	chr4	88941917	88942238	993	NR_132431	Gm12610
NPC_H2AK119ub1_peak_5170	chr8	73011758	73011905	-574	NM_182991	Tmem59l
NPC_H2AK119ub1_peak_2210	chr17	26989051	26989481	-10756	NM_008700	Nkx2-5
NPC_H2AK119ub1_peak_912	chr11	101025354	101025750	7064	NM_146030	Plekhh3
NPC_H2AK119ub1_peak_5523	chr9	62988134	62988484	6478	NM_172446	Skor1
NPC_H2AK119ub1_peak_1393	chr13	72764309	72764471	1622	NR_030701	Gm20554
NPC_H2AK119ub1_peak_4365	chr6	30125380	30125967	-950	NR_038124	BB283400
NPC_H2AK119ub1_peak_5015	chr7	138690897	138691645	4794	NM_008257	Hmx3
NPC_H2AK119ub1_peak_1740	chr14	80172961	80173236	-1979	NM_021543	Pcdh8
NPC_H2AK119ub1_peak_2969	chr2	74511105	74511456	-1790	NM_008274	Hoxd12
NPC_H2AK119ub1_peak_3269	chr2	172374165	172374524	-749	NM_009335	Tfap2c
NPC_H2AK119ub1_peak_4832	chr7	52436214	52436353	-82	NM_053256	Pth2
NPC_H2AK119ub1_peak_1185	chr12	111517951	111518247	659	NM_172119	Dio3
NPC_H2AK119ub1_peak_4630	chr6	81927219	81927653	-11493	NM_026490	Mrpl19
NPC_H2AK119ub1_peak_4567	chr6	52217263	52217765	4745	NR_110441	Hottip
NPC_H2AK119ub1_peak_1734	chr14	71291705	71291998	1937	NM_008115	Gfra2
NPC_H2AK119ub1_peak_1471	chr13	95644631	95644883	-825	NM_011021	Otp
NPC_H2AK119ub1_peak_5089	chr8	13202232	13202458	-1721	NM_025768	Grtp1
NPC_H2AK119ub1_peak_3249	chr2	164229695	164230050	446	NM_013592	Matn4
NPC_H2AK119ub1_peak_3410	chr3	107260846	107261370	708	NM_145922	Kcnc4
NPC_H2AK119ub1_peak_3444	chr3	127335866	127336082	-89	NM_009718	Neurog2
NPC_H2AK119ub1_peak_2625	chr19	45302174	45302615	7332	NM_010691	Lbx1
NPC_H2AK119ub1_peak_1260	chr13	36823666	36824421	2303	NM_153529	Nrn1
NPC_H2AK119ub1_peak_4233	chr5	140133426	140133746	78701	NM_174850	Micall2
NPC_H2AK119ub1_peak_3878	chr5	29798012	29798855	6577	NM_019944	Mnx1
NPC_H2AK119ub1_peak_1286	chr13	40823096	40824127	434	NR_125899	Gm26688
NPC_H2AK119ub1_peak_2028	chr15	102858137	102858766	-6375	NM_013553	Hoxc4
NPC_H2AK119ub1_peak_2407	chr18	64496128	64496440	-3734	NM_194268	Onecut2
NPC_H2AK119ub1_peak_2931	chr2	71376695	71377144	-971	NR_002854	Dlx1as
NPC_H2AK119ub1_peak_4065	chr5	106880865	106881373	6066	NM_001005477	Barhl2
NPC_H2AK119ub1_peak_1784	chr15	7761479	7761900	1641	NM_010275	Gdnf
NPC_H2AK119ub1_peak_3319	chr3	45184222	45184398	1990	NM_011043	Pcdh10
NPC_H2AK119ub1_peak_2228	chr17	36282570	36282932	788	NR_033517	2410017I17Rik
NPC_H2AK119ub1_peak_1458	chr13	95473362	95473499	-85468	NM_009321	Tbca
NPC_H2AK119ub1_peak_3056	chr2	94079918	94080726	-1213	NR_106139	Mir129b
NPC_H2AK119ub1_peak_3989	chr5	68000603	68000852	1605	NM_001033415	Shisa3
NPC_H2AK119ub1_peak_5050	chr7	146133397	146133584	1077	NM_028708	Jakmip3
NPC_H2AK119ub1_peak_2622	chr19	45298429	45298943	11040	NM_010691	Lbx1
NPC_H2AK119ub1_peak_1376	chr13	56361594	56361761	-8153	NM_010896	Neurog1
NPC_H2AK119ub1_peak_1377	chr13	56541782	56541915	2132	NM_177809	Slc25a48
NPC_H2AK119ub1_peak_2342	chr18	11057671	11057898	-5219	NR_105022	1010001N08Rik
NPC_H2AK119ub1_peak_4980	chr7	120352166	120352304	1256	NM_007489	Arntl
NPC_H2AK119ub1_peak_642	chr11	35842513	35842863	-49097	NM_170779	Wwc1
NPC_H2AK119ub1_peak_1227	chr13	31705641	31706020	-11855	NM_010225	Foxf2
NPC_H2AK119ub1_peak_780	chr11	96054593	96054905	-926	NM_008267	Hoxb13
NPC_H2AK119ub1_peak_1899	chr15	98727150	98727741	1526	NM_007857	Dhh
NPC_H2AK119ub1_peak_2007	chr15	102837012	102837529	-2723	NM_010465	Hoxc6
NPC_H2AK119ub1_peak_677	chr11	68198552	68198920	1592	NM_008744	Ntn1
NPC_H2AK119ub1_peak_1457	chr13	95472928	95473140	-85864	NM_009321	Tbca
NPC_H2AK119ub1_peak_1665	chr14	62302829	62303369	-1889	NR_028264	Dleu2
NPC_H2AK119ub1_peak_3855	chr5	28486911	28487335	-5113	NM_010134	En2
NPC_H2AK119ub1_peak_4124	chr5	120121980	120124259	1877	NM_011535	Tbx3
NPC_H2AK119ub1_peak_2636	chr19	45313820	45314016	-4192	NM_010691	Lbx1
NPC_H2AK119ub1_peak_46	chr1	19220870	19221643	19121	NM_009334	Tfap2b
NPC_H2AK119ub1_peak_3935	chr5	38218624	38218941	-2958	NM_010835	Msx1
NPC_H2AK119ub1_peak_221	chr1	138843243	138844537	6317	NM_030676	Nr5a2
NPC_H2AK119ub1_peak_2186	chr17	8992346	8993130	-1872	NM_011866	Pde10a
NPC_H2AK119ub1_peak_5009	chr7	138684779	138685228	-1474	NM_008257	Hmx3
NPC_H2AK119ub1_peak_2085	chr16	18582105	18582249	4885	NM_011532	Tbx1
NPC_H2AK119ub1_peak_3220	chr2	152894969	152895132	3359	NM_145536	Ccm2l
NPC_H2AK119ub1_peak_2343	chr18	11058706	11059015	-6295	NR_105022	1010001N08Rik
NPC_H2AK119ub1_peak_1104	chr12	58642142	58642321	4877	NM_008259	Foxa1
NPC_H2AK119ub1_peak_132	chr1	74933782	74934067	-1942	NM_153111	Fev
NPC_H2AK119ub1_peak_4950	chr7	86688697	86689132	28593	NR_040311	Mir9-3hg
NPC_H2AK119ub1_peak_4867	chr7	63844114	63844252	349042	NM_021879	Oca2
NPC_H2AK119ub1_peak_3457	chr3	128908786	128908919	6056	NM_011098	Pitx2
NPC_H2AK119ub1_peak_5209	chr8	87298296	87298510	-135	NM_010906	Nfix
NPC_H2AK119ub1_peak_2147	chr16	93713512	93714112	1660	NM_026700	Dopey2
NPC_H2AK119ub1_peak_3525	chr4	41446569	41447218	3215	NM_001085515	AI464131
NPC_H2AK119ub1_peak_3284	chr2	180509750	180510134	1663	NM_080641	Bhlhe23
NPC_H2AK119ub1_peak_5176	chr8	74215813	74215964	2737	NM_013564	Insl3
NPC_H2AK119ub1_peak_5414	chr9	3030561	3030938	7994	NR_039546	Mir101c
NPC_H2AK119ub1_peak_5064	chr7	149848309	149848560	-1258	NM_010514	Igf2
NPC_H2AK119ub1_peak_3657	chr4	109649511	109649658	-1046	NM_172296	Dmrta2
NPC_H2AK119ub1_peak_2533	chr19	36529812	36530006	76352	NM_029508	Pcgf5
NPC_H2AK119ub1_peak_3918	chr5	35819045	35819186	49160	NM_153107	Cpz
NPC_H2AK119ub1_peak_607	chr11	21897357	21897712	4120	NM_011023	Otx1
NPC_H2AK119ub1_peak_1111	chr12	58651843	58652291	-4959	NM_008259	Foxa1
NPC_H2AK119ub1_peak_5241	chr8	91047201	91047378	2046	NM_027280	Nkd1
NPC_H2AK119ub1_peak_5728	chrX	115912805	115912947	-318530	NM_001142750	Tgif2lx2
NPC_H2AK119ub1_peak_2461	chr18	84260050	84261152	3051	NM_146090	Zadh2
NPC_H2AK119ub1_peak_4230	chr5	140127584	140127832	84579	NM_174850	Micall2
NPC_H2AK119ub1_peak_108	chr1	57040773	57040989	12568	NR_024325	9130024F11Rik
NPC_H2AK119ub1_peak_2038	chr15	102869342	102869488	4589	NM_013553	Hoxc4
NPC_H2AK119ub1_peak_1637	chr14	40287277	40287424	-974	NM_008734	Nrg3
NPC_H2AK119ub1_peak_394	chr10	42306278	42306439	-2964	NM_152229	Nr2e1
NPC_H2AK119ub1_peak_1237	chr13	31721629	31722190	4224	NM_010225	Foxf2
NPC_H2AK119ub1_peak_5213	chr8	87301406	87301688	-3279	NM_010906	Nfix
NPC_H2AK119ub1_peak_4122	chr5	120119097	120119858	-1394	NM_011535	Tbx3
NPC_H2AK119ub1_peak_4854	chr7	57166622	57166968	-275	NM_148931	Slc6a5
NPC_H2AK119ub1_peak_724	chr11	85643196	85643452	2566	NR_077059	2610027K06Rik
NPC_H2AK119ub1_peak_1197	chr12	116852554	116852937	81260	NR_105810	Mir6388
NPC_H2AK119ub1_peak_1933	chr15	102748427	102749155	-2771	NM_010464	Hoxc13
NPC_H2AK119ub1_peak_4138	chr5	120136425	120136872	4579	NR_040416	Tbx3os2
NPC_H2AK119ub1_peak_5315	chr8	123730164	123730445	78719	NM_008024	Foxl1
NPC_H2AK119ub1_peak_4703	chr6	88154125	88154346	5577	NM_008090	Gata2
NPC_H2AK119ub1_peak_3625	chr4	97425012	97425751	-18936	NM_010905	Nfia
NPC_H2AK119ub1_peak_2238	chr17	44875707	44875840	-2176	NM_009820	Runx2
NPC_H2AK119ub1_peak_5586	chr9	89773419	89773763	-31022	NM_011245	Rasgrf1
NPC_H2AK119ub1_peak_1994	chr15	102818968	102819293	-1840	NM_010466	Hoxc8
NPC_H2AK119ub1_peak_701	chr11	83663039	83663355	-1174	NM_009330	Hnf1b
NPC_H2AK119ub1_peak_2808	chr2	29051580	29051737	51961	NM_133500	Ntng2
NPC_H2AK119ub1_peak_4078	chr5	108149080	108149641	4003	NM_010278	Gfi1
NPC_H2AK119ub1_peak_1303	chr13	40839502	40839758	-9341	NM_011547	Tfap2a
NPC_H2AK119ub1_peak_2156	chr16	94083140	94083551	-2160	NM_011377	Sim2
NPC_H2AK119ub1_peak_3052	chr2	93487128	93487275	4610	NM_007442	Alx4
NPC_H2AK119ub1_peak_53	chr1	19230207	19231145	28541	NM_009334	Tfap2b
NPC_H2AK119ub1_peak_860	chr11	96203257	96203696	-1607	NM_010458	Hoxb3
NPC_H2AK119ub1_peak_302	chr1	186559567	186559886	-3354	NM_008250	Hlx
NPC_H2AK119ub1_peak_1312	chr13	48359066	48359232	-1157	NR_102303	A330033J07Rik
NPC_H2AK119ub1_peak_3028	chr2	74589888	74590350	-622	NR_110447	LOC102634401
NPC_H2AK119ub1_peak_398	chr10	42310149	42310471	-6916	NM_152229	Nr2e1
NPC_H2AK119ub1_peak_2060	chr15	102976861	102977083	287	NR_045743	D930007P13Rik
NPC_H2AK119ub1_peak_3255	chr2	168105009	168105208	-10277	NM_001081134	Kcng1
NPC_H2AK119ub1_peak_2212	chr17	28500634	28500802	1370	NM_021478	Tulp1
NPC_H2AK119ub1_peak_5553	chr9	74703743	74704871	-5421	NM_008262	Onecut1
NPC_H2AK119ub1_peak_2317	chr17	88195221	88195386	2031	NM_199251	Kcnk12
NPC_H2AK119ub1_peak_3994	chr5	74041336	74042114	-894	NM_178387	Spata18
NPC_H2AK119ub1_peak_4898	chr7	77477632	77477791	4997	NR_131144	Gm29683
NPC_H2AK119ub1_peak_1407	chr13	73408584	73408726	10710	NM_018885	Irx4
NPC_H2AK119ub1_peak_2454	chr18	81186090	81186262	-2859	NM_178280	Sall3
NPC_H2AK119ub1_peak_2333	chr18	11049276	11049822	-2959	NM_010258	Gata6
NPC_H2AK119ub1_peak_3735	chr4	126411095	126411341	2295	NM_198960	Tfap2e
NPC_H2AK119ub1_peak_68	chr1	38895031	38895229	-17070	NM_028403	Lonrf2
NPC_H2AK119ub1_peak_3156	chr2	146661347	146661613	-20145	NM_001033298	Kiz
NPC_H2AK119ub1_peak_2950	chr2	74487617	74488801	9405	NM_007967	Evx2
NPC_H2AK119ub1_peak_787	chr11	96062422	96062661	-2227	NR_108029	Gm11538
NPC_H2AK119ub1_peak_417	chr10	50615119	50616741	473	NM_011376	Sim1
NPC_H2AK119ub1_peak_1371	chr13	56356136	56356620	-2854	NM_010896	Neurog1
NPC_H2AK119ub1_peak_2696	chr19	59531270	59531702	1639	NR_002863	Emx2os
NPC_H2AK119ub1_peak_4345	chr6	23201537	23201747	-3378	NM_028462	Fezf1
NPC_H2AK119ub1_peak_1336	chr13	53562379	53563064	5428	NM_013601	Msx2
NPC_H2AK119ub1_peak_2047	chr15	102892337	102892820	27752	NM_013553	Hoxc4
NPC_H2AK119ub1_peak_2271	chr17	85855818	85856023	161816	NR_015385	Six3os1
NPC_H2AK119ub1_peak_903	chr11	98405803	98406207	1340	NM_011771	Ikzf3
NPC_H2AK119ub1_peak_5639	chr9	91304538	91304755	40836	NM_009576	Zic4
NPC_H2AK119ub1_peak_5631	chr9	91295532	91296129	32020	NM_009576	Zic4
NPC_H2AK119ub1_peak_146	chr1	78188285	78188698	5220	NM_008781	Pax3
NPC_H2AK119ub1_peak_82	chr1	42759118	42759513	2134	NR_027891	2900092D14Rik
NPC_H2AK119ub1_peak_503	chr10	102490311	102490750	881	NM_172553	Alx1
NPC_H2AK119ub1_peak_1971	chr15	102789366	102789547	4499	NM_001024842	Hoxc11
NPC_H2AK119ub1_peak_3355	chr3	87998990	87999151	-17363	NR_045997	1700113A16Rik
NPC_H2AK119ub1_peak_3515	chr4	21613518	21613911	-604	NM_001080771	Prdm13
NPC_H2AK119ub1_peak_4231	chr5	140128368	140128755	83726	NM_174850	Micall2
NPC_H2AK119ub1_peak_1120	chr12	62624344	62624881	458	NM_178714	Lrfn5
NPC_H2AK119ub1_peak_3424	chr3	115955692	115955972	570	NM_022427	Gpr88
NPC_H2AK119ub1_peak_5564	chr9	78549359	78549587	86120	NM_153098	Cd109
NPC_H2AK119ub1_peak_87	chr1	42767201	42767345	3026	NR_110495	Pantr2
NPC_H2AK119ub1_peak_620	chr11	23970371	23970628	-7557	NM_016707	Bcl11a
NPC_H2AK119ub1_peak_3852	chr5	28450470	28450691	-41656	NM_010134	En2
NPC_H2AK119ub1_peak_5415	chr9	3032117	3032270	6550	NR_039546	Mir101c
NPC_H2AK119ub1_peak_1176	chr12	109242076	109242281	-554	NM_021399	Bcl11b
NPC_H2AK119ub1_peak_4016	chr5	77431126	77431312	-1861	NM_206935	Arl9
NPC_H2AK119ub1_peak_4608	chr6	64675741	64676230	-3155	NM_007500	Atoh1
NPC_H2AK119ub1_peak_1757	chr14	104864838	104865154	2220	NM_011143	Pou4f1
NPC_H2AK119ub1_peak_1025	chr12	34650606	34650985	8259	NM_011658	Twist1
NPC_H2AK119ub1_peak_2769	chr2	19374309	19374872	-6289	NR_131924	Ptf1aos
NPC_H2AK119ub1_peak_3098	chr2	106266287	106266420	96907	NR_040637	Gm14015
NPC_H2AK119ub1_peak_2572	chr19	44572481	44572646	4601	NM_011720	Wnt8b
NPC_H2AK119ub1_peak_3507	chr4	21604860	21605415	7973	NM_001080771	Prdm13
NPC_H2AK119ub1_peak_1535	chr13	117085902	117086035	13928	NM_021459	Isl1
NPC_H2AK119ub1_peak_220	chr1	138842419	138842790	7603	NM_030676	Nr5a2
NPC_H2AK119ub1_peak_1024	chr12	34649258	34649649	6917	NM_011658	Twist1
NPC_H2AK119ub1_peak_3317	chr3	45182616	45182817	396	NM_011043	Pcdh10
NPC_H2AK119ub1_peak_37	chr1	19206103	19206961	4397	NM_009334	Tfap2b
NPC_H2AK119ub1_peak_5443	chr9	31718679	31719094	1984	NM_013800	Barx2
NPC_H2AK119ub1_peak_3112	chr2	118197849	118198197	1132	NM_201367	Gpr176
NPC_H2AK119ub1_peak_43	chr1	19213246	19213381	11178	NM_009334	Tfap2b
NPC_H2AK119ub1_peak_1506	chr13	99160423	99160600	36311	NM_008242	Foxd1
NPC_H2AK119ub1_peak_2347	chr18	14080451	14080687	50673	NM_145492	Zfp521
NPC_H2AK119ub1_peak_2958	chr2	74499749	74499912	-2216	NM_007967	Evx2
NPC_H2AK119ub1_peak_3145	chr2	136209281	136209423	4351	NM_172858	Pak7
NPC_H2AK119ub1_peak_3790	chr4	144994850	144995030	-59173	NR_002888	Smarca5-ps
NPC_H2AK119ub1_peak_2323	chr17	93598972	93599108	532	NM_009625	Adcyap1
NPC_H2AK119ub1_peak_1876	chr15	85501702	85502574	-32065	NR_110483	Lncppara
NPC_H2AK119ub1_peak_2580	chr19	44784596	44784729	-47222	NM_011037	Pax2
NPC_H2AK119ub1_peak_5265	chr8	108272349	108272516	10075	NM_027469	Gfod2
NPC_H2AK119ub1_peak_887	chr11	98174669	98174876	16187	NM_010895	Neurod2
NPC_H2AK119ub1_peak_645	chr11	41994969	41995143	1376	NM_010250	Gabra1
NPC_H2AK119ub1_peak_977	chr11	120521257	120521572	737	NM_175263	Notum
NPC_H2AK119ub1_peak_3832	chr5	15439699	15439918	-701	NM_009784	Cacna2d1
NPC_H2AK119ub1_peak_425	chr10	50628778	50629229	13546	NM_011376	Sim1
NPC_H2AK119ub1_peak_2245	chr17	48232340	48232497	-5090	NR_110485	A730006G06Rik
NPC_H2AK119ub1_peak_4293	chr5	151756629	151756797	1531	NM_013823	Kl
NPC_H2AK119ub1_peak_1023	chr12	34648575	34649016	6259	NM_011658	Twist1
NPC_H2AK119ub1_peak_1444	chr13	83873278	83873482	-5039	NR_029545	Mir9-2
NPC_H2AK119ub1_peak_1751	chr14	104858089	104859007	8668	NM_011143	Pou4f1
NPC_H2AK119ub1_peak_3323	chr3	54718491	54718653	1237	NM_177854	Sertm1
NPC_H2AK119ub1_peak_3990	chr5	69730469	69730822	2303	NM_175519	Kctd8
NPC_H2AK119ub1_peak_38	chr1	19207177	19207431	5169	NM_009334	Tfap2b
NPC_H2AK119ub1_peak_1247	chr13	34434792	34434925	2193	NM_001033167	Slc22a23
NPC_H2AK119ub1_peak_1750	chr14	104857536	104857784	9556	NM_011143	Pou4f1
NPC_H2AK119ub1_peak_2742	chr2	18592272	18592423	-1742	NM_147778	Commd3
NPC_H2AK119ub1_peak_2712	chr2	7661134	7661315	-343399	NM_010160	Celf2
NPC_H2AK119ub1_peak_5590	chr9	89778308	89778475	-26222	NM_011245	Rasgrf1
NPC_H2AK119ub1_peak_34	chr1	19203062	19203361	1076	NM_009334	Tfap2b
NPC_H2AK119ub1_peak_1370	chr13	56355150	56355283	-1692	NM_010896	Neurog1
NPC_H2AK119ub1_peak_5547	chr9	74698374	74698526	2206	NR_045284	Gm16551
NPC_H2AK119ub1_peak_1477	chr13	95655950	95656099	10442	NM_011021	Otp
NPC_H2AK119ub1_peak_4829	chr7	51717439	51717737	-3217	NM_026690	Aspdh
NPC_H2AK119ub1_peak_5601	chr9	91251279	91251596	9200	NM_009573	Zic1
NPC_H2AK119ub1_peak_1692	chr14	63881184	63881833	-17400	NM_008092	Gata4
NPC_H2AK119ub1_peak_5607	chr9	91260909	91261098	-366	NM_009573	Zic1
NPC_H2AK119ub1_peak_3198	chr2	147200252	147200968	9880	NM_008780	Pax1
NPC_H2AK119ub1_peak_2550	chr19	43458892	43459194	3802	NM_001081257	Hpse2
NPC_H2AK119ub1_peak_1813	chr15	54578440	54578587	1030	NM_010930	Nov
NPC_H2AK119ub1_peak_187	chr1	98467037	98467347	91958	NR_040478	4930533P14Rik
NPC_H2AK119ub1_peak_78	chr1	42753169	42753551	-631	NM_008900	Pou3f3
NPC_H2AK119ub1_peak_4913	chr7	77511818	77512220	-387	NM_009697	Nr2f2
NPC_H2AK119ub1_peak_5723	chrX	90541983	90542159	10225	NM_007492	Arx
NPC_H2AK119ub1_peak_5670	chr9	108595549	108595685	1143	NM_008924	Prkar2a
NPC_H2AK119ub1_peak_4013	chr5	75549468	75549698	622	NM_011058	Pdgfra
NPC_H2AK119ub1_peak_4707	chr6	91360729	91361417	290	NM_009527	Wnt7a
NPC_H2AK119ub1_peak_211	chr1	122512207	122512366	13222	NM_010133	En1
NPC_H2AK119ub1_peak_4967	chr7	91313810	91313944	-13474	NM_133722	Abhd17c
NPC_H2AK119ub1_peak_1054	chr12	56702038	56702223	2226	NM_020287	Insm2
NPC_H2AK119ub1_peak_2930	chr2	71376354	71376494	-476	NR_002854	Dlx1as
NPC_H2AK119ub1_peak_4294	chr6	4685411	4685877	11560	NM_011360	Sgce
NPC_H2AK119ub1_peak_5149	chr8	59823843	59824537	12958	NR_131041	5033428I22Rik
NPC_H2AK119ub1_peak_1044	chr12	50495714	50496109	5272	NR_026733	3110039M20Rik
NPC_H2AK119ub1_peak_1205	chr13	3356717	3356858	-120762	NR_015522	2810429I04Rik
NPC_H2AK119ub1_peak_2265	chr17	82070306	82070450	67349	NM_011406	Slc8a1
NPC_H2AK119ub1_peak_3093	chr2	105521542	105522137	-781	NM_013627	Pax6
NPC_H2AK119ub1_peak_5113	chr8	47236598	47236885	-18169	NM_025747	Cfap97
NPC_H2AK119ub1_peak_2589	chr19	44818563	44818987	-13109	NM_011037	Pax2
NPC_H2AK119ub1_peak_85	chr1	42763483	42763814	6467	NR_027891	2900092D14Rik
NPC_H2AK119ub1_peak_4863	chr7	58879947	58880250	2898	NM_080853	Slc17a6
NPC_H2AK119ub1_peak_5234	chr8	88226032	88226209	1316	NR_106189	Mir8109
NPC_H2AK119ub1_peak_3326	chr3	55585539	55586316	-505	NM_010750	Mab21l1
NPC_H2AK119ub1_peak_5466	chr9	37240972	37241263	-357	NM_011248	Robo3
NPC_H2AK119ub1_peak_4890	chr7	77468578	77468846	13996	NR_131144	Gm29683
NPC_H2AK119ub1_peak_2036	chr15	102867006	102868139	2746	NM_013553	Hoxc4
NPC_H2AK119ub1_peak_1759	chr14	104868149	104868284	-1000	NM_011143	Pou4f1
NPC_H2AK119ub1_peak_2866	chr2	38201634	38201966	-5028	NM_010710	Lhx2
NPC_H2AK119ub1_peak_2526	chr19	31732452	31732605	6332	NM_011160	Prkg1
NPC_H2AK119ub1_peak_3952	chr5	42150740	42150894	4642	NM_007524	Nkx3-2
NPC_H2AK119ub1_peak_5190	chr8	86355105	86355257	-68816	NM_181039	Adgrl1
NPC_H2AK119ub1_peak_2324	chr18	4734596	4734876	-77748	NR_045881	Gm10556
NPC_H2AK119ub1_peak_2944	chr2	73112005	73112267	2153	NM_001005343	Sp9
NPC_H2AK119ub1_peak_3063	chr2	103811273	103811670	1027	NM_008505	Lmo2
NPC_H2AK119ub1_peak_3706	chr4	115613358	115613843	-1069	NM_130865	Dmbx1
NPC_H2AK119ub1_peak_4906	chr7	77489756	77489897	-7088	NR_131144	Gm29683
NPC_H2AK119ub1_peak_1590	chr14	6194584	6194807	45942	NM_001270812	LOC100861615
NPC_H2AK119ub1_peak_3497	chr4	11312265	11312435	1575	NM_194055	Esrp1
NPC_H2AK119ub1_peak_1606	chr14	13172565	13172877	5658	NM_080433	Fezf2
NPC_H2AK119ub1_peak_1871	chr15	85492552	85492750	-41552	NR_110483	Lncppara
NPC_H2AK119ub1_peak_3153	chr2	146048430	146049003	983	NM_016889	Insm1
NPC_H2AK119ub1_peak_527	chr10	118389265	118389398	-25132	NR_110482	Gm38403
NPC_H2AK119ub1_peak_1716	chr14	67852740	67852889	685	NM_010095	Ebf2
NPC_H2AK119ub1_peak_2017	chr15	102848270	102848730	3159	NR_030526	Mir615
NPC_H2AK119ub1_peak_5652	chr9	98866820	98866967	10867	NM_012020	Foxl2
NPC_H2AK119ub1_peak_1036	chr12	50484157	50484342	255	NM_008241	Foxg1
NPC_H2AK119ub1_peak_5184	chr8	80957372	80957799	2966	NM_138944	Pou4f2
NPC_H2AK119ub1_peak_3477	chr3	138936593	138936738	67808	NM_198659	Stpg2
NPC_H2AK119ub1_peak_2175	chr16	96412419	96412552	1379	NM_001001492	Lca5l
NPC_H2AK119ub1_peak_4606	chr6	54275988	54276144	-940	NM_030024	Prr15
NPC_H2AK119ub1_peak_403	chr10	42350336	42350558	-47053	NM_152229	Nr2e1
NPC_H2AK119ub1_peak_4083	chr5	108795477	108795937	-21685	NM_008806	Pde6b
NPC_H2AK119ub1_peak_3386	chr3	99045077	99045446	-12422	NM_009323	Tbx15
NPC_H2AK119ub1_peak_1503	chr13	99140983	99141232	16907	NM_008242	Foxd1
NPC_H2AK119ub1_peak_2577	chr19	44587425	44587679	19590	NM_011720	Wnt8b
NPC_H2AK119ub1_peak_1760	chr14	104869103	104869277	-1974	NM_011143	Pou4f1
NPC_H2AK119ub1_peak_3046	chr2	91335829	91335983	38218	NM_172668	Lrp4
NPC_H2AK119ub1_peak_4483	chr6	51133985	51134783	85525	NR_029719	Mir148a
NPC_H2AK119ub1_peak_2233	chr17	37080962	37081106	1038	NM_001099632	Rnf39
NPC_H2AK119ub1_peak_1819	chr15	66135438	66135644	-17755	NM_152923	Kcnq3
NPC_H2AK119ub1_peak_1013	chr12	32243698	32243859	1056	NM_011867	Slc26a4
NPC_H2AK119ub1_peak_2982	chr2	74533115	74533793	-2366	NM_013555	Hoxd9
NPC_H2AK119ub1_peak_5218	chr8	87305868	87306871	-8101	NM_010906	Nfix
NPC_H2AK119ub1_peak_5435	chr9	24582272	24582820	-3799	NM_020496	Tbx20
NPC_H2AK119ub1_peak_2179	chr17	3328132	3328302	1644	NM_011878	Tiam2
NPC_H2AK119ub1_peak_3732	chr4	125573629	125573931	25774	NR_015560	2610028E06Rik
NPC_H2AK119ub1_peak_4276	chr5	148119610	148119791	-875	NM_007673	Cdx2
NPC_H2AK119ub1_peak_1943	chr15	102759268	102759422	7783	NM_010464	Hoxc13
NPC_H2AK119ub1_peak_3147	chr2	144154658	144154834	2352	NM_026924	Ovol2
NPC_H2AK119ub1_peak_477	chr10	79962303	79962570	4785	NM_139226	Onecut3
NPC_H2AK119ub1_peak_5489	chr9	43853552	43853699	2158	NM_009382	Thy1
NPC_H2AK119ub1_peak_684	chr11	74337164	74337778	66189	NM_001015046	Rap1gap2
NPC_H2AK119ub1_peak_3922	chr5	38209003	38209277	-2663	NR_027920	Msx1os
NPC_H2AK119ub1_peak_4588	chr6	52259612	52260246	-3563	NM_007966	Evx1
NPC_H2AK119ub1_peak_2026	chr15	102856428	102856857	-8184	NM_013553	Hoxc4
NPC_H2AK119ub1_peak_3315	chr3	43808021	43808158	1374093	NR_045172	2610316D01Rik
NPC_H2AK119ub1_peak_5179	chr8	74352726	74352871	-53169	NM_145624	Zfp709
NPC_H2AK119ub1_peak_1420	chr13	78332553	78332716	3076	NM_010151	Nr2f1
NPC_H2AK119ub1_peak_5662	chr9	99778111	99778533	-1733	NM_011440	Sox14
NPC_H2AK119ub1_peak_866	chr11	96208553	96208719	3553	NM_010458	Hoxb3
NPC_H2AK119ub1_peak_298	chr1	186555740	186555889	558	NM_008250	Hlx
NPC_H2AK119ub1_peak_5129	chr8	59795527	59795955	3915	NR_110474	Uph
NPC_H2AK119ub1_peak_5175	chr8	74212378	74212930	-497	NM_013564	Insl3
NPC_H2AK119ub1_peak_5111	chr8	36891404	36891667	-1922	NM_027998	Cldn23
NPC_H2AK119ub1_peak_4133	chr5	120132623	120133203	8314	NR_040416	Tbx3os2
NPC_H2AK119ub1_peak_1488	chr13	99125734	99126319	1826	NM_008242	Foxd1
NPC_H2AK119ub1_peak_14	chr1	13115983	13116222	1142	NM_001081209	Prdm14
NPC_H2AK119ub1_peak_5078	chr7	152048077	152048395	945	NM_010202	Fgf4
NPC_H2AK119ub1_peak_1583	chr14	4955443	4955756	-18582	NM_001242945	Gm3264
NPC_H2AK119ub1_peak_4677	chr6	85136257	85136408	-1593	NM_010131	Emx1
NPC_H2AK119ub1_peak_5659	chr9	99775180	99775315	1342	NM_011440	Sox14
NPC_H2AK119ub1_peak_2610	chr19	45218751	45218884	-6388	NM_021901	Tlx1
NPC_H2AK119ub1_peak_3005	chr2	74562576	74563114	-1282	NR_029566	Mir10b
NPC_H2AK119ub1_peak_1256	chr13	36820941	36821191	5280	NM_153529	Nrn1
NPC_H2AK119ub1_peak_2718	chr2	9797793	9798783	1939	NM_008091	Gata3
NPC_H2AK119ub1_peak_2213	chr17	28646529	28646730	-21177	NM_026290	Armc12
NPC_H2AK119ub1_peak_4591	chr6	52263602	52263819	218	NM_007966	Evx1
NPC_H2AK119ub1_peak_5399	chr8	128686142	128686340	-136238	NM_175434	Slc35f3
NPC_H2AK119ub1_peak_1635	chr14	35633907	35634374	818	NM_008166	Grid1
NPC_H2AK119ub1_peak_4490	chr6	52104636	52105140	3428	NM_010449	Hoxa1
NPC_H2AK119ub1_peak_4496	chr6	52114788	52114955	-41	NM_010451	Hoxa2
NPC_H2AK119ub1_peak_163	chr1	78208736	78209269	-15291	NM_008781	Pax3
NPC_H2AK119ub1_peak_2927	chr2	71372781	71373015	3050	NR_002854	Dlx1as
NPC_H2AK119ub1_peak_1264	chr13	36826597	36826731	-318	NM_153529	Nrn1
NPC_H2AK119ub1_peak_4925	chr7	86648779	86649141	-1190	NR_029818	Mir9-3
NPC_H2AK119ub1_peak_1580	chr14	4828837	4828986	-145270	NM_001242945	Gm3264
NPC_H2AK119ub1_peak_1563	chr14	3329466	3329660	67150	NR_038059	1700110I01Rik
NPC_H2AK119ub1_peak_2243	chr17	46624869	46625110	-365	NM_175351	Ttbk1
NPC_H2AK119ub1_peak_4494	chr6	52107215	52107497	960	NM_010449	Hoxa1
NPC_H2AK119ub1_peak_3176	chr2	147014288	147014575	1271	NR_108091	6430503K07Rik
NPC_H2AK119ub1_peak_934	chr11	112643105	112643238	-353	NM_011448	Sox9
NPC_H2AK119ub1_peak_2261	chr17	80112124	80112554	2042	NM_009994	Cyp1b1
NPC_H2AK119ub1_peak_4718	chr6	99833120	99833441	-156894	NM_015768	Prok2
NPC_H2AK119ub1_peak_3376	chr3	96156235	96156546	-58498	NM_010186	Fcgr1
NPC_H2AK119ub1_peak_3973	chr5	67486944	67487337	3225	NM_008888	Phox2b
NPC_H2AK119ub1_peak_3722	chr4	120422191	120422324	-2476	NM_001081142	Kcnq4
NPC_H2AK119ub1_peak_159	chr1	78203884	78204450	-10456	NM_008781	Pax3
NPC_H2AK119ub1_peak_1276	chr13	40807932	40808075	-15174	NR_125899	Gm26688
NPC_H2AK119ub1_peak_5597	chr9	91247962	91248612	12350	NM_009573	Zic1
NPC_H2AK119ub1_peak_1106	chr12	58643941	58644200	3038	NM_008259	Foxa1
NPC_H2AK119ub1_peak_1743	chr14	84845868	84846155	2641	NM_001013753	Pcdh17
NPC_H2AK119ub1_peak_2851	chr2	35961811	35962242	-1098	NM_008500	Lhx6
NPC_H2AK119ub1_peak_1870	chr15	85491577	85492419	-42205	NR_110483	Lncppara
NPC_H2AK119ub1_peak_4089	chr5	112004898	112005209	-5528	NM_177875	C130026L21Rik
NPC_H2AK119ub1_peak_1279	chr13	40810152	40810308	-12947	NR_125899	Gm26688
NPC_H2AK119ub1_peak_18	chr1	14744631	14744765	1349	NM_010827	Msc
NPC_H2AK119ub1_peak_4129	chr5	120127595	120128044	6577	NM_011535	Tbx3
NPC_H2AK119ub1_peak_378	chr10	42289891	42290062	13418	NM_152229	Nr2e1
NPC_H2AK119ub1_peak_3496	chr4	11311619	11311752	2240	NM_194055	Esrp1
NPC_H2AK119ub1_peak_1919	chr15	102580352	102580497	-3084	NR_104334	Gm38436
NPC_H2AK119ub1_peak_1817	chr15	64751511	64751894	2156	NM_009623	Adcy8
NPC_H2AK119ub1_peak_471	chr10	79957262	79957407	-317	NM_139226	Onecut3
NPC_H2AK119ub1_peak_306	chr1	188530171	188530306	-370	NM_009367	Tgfb2
NPC_H2AK119ub1_peak_4823	chr7	37479965	37480130	-3090	NM_172298	Tshz3
NPC_H2AK119ub1_peak_65	chr1	37081199	37081541	-84998	NM_018872	Tmem131
NPC_H2AK119ub1_peak_5714	chrX	66872786	66872922	259348	NM_008032	Aff2
NPC_H2AK119ub1_peak_5145	chr8	59818551	59819159	7623	NR_131041	5033428I22Rik
NPC_H2AK119ub1_peak_1251	chr13	36817002	36817238	9226	NM_153529	Nrn1
NPC_H2AK119ub1_peak_2707	chr19	59544479	59544674	11396	NM_010132	Emx2
NPC_H2AK119ub1_peak_1509	chr13	99273738	99273923	-68810	NR_045498	2310005E17Rik
NPC_H2AK119ub1_peak_3884	chr5	29806485	29806729	-1597	NM_019944	Mnx1
NPC_H2AK119ub1_peak_2765	chr2	19366165	19366796	-810	NM_018809	Ptf1a
NPC_H2AK119ub1_peak_3330	chr3	58812151	58812290	1320	NM_177855	Med12l
NPC_H2AK119ub1_peak_1107	chr12	58645211	58645389	1808	NM_008259	Foxa1
NPC_H2AK119ub1_peak_136	chr1	74939669	74940093	-164	NM_021541	Cryba2
NPC_H2AK119ub1_peak_1362	chr13	56324120	56324330	21076	NR_131023	4930550C17Rik
NPC_H2AK119ub1_peak_2836	chr2	33499560	33499716	2925	NM_177842	C130021I20Rik
NPC_H2AK119ub1_peak_4756	chr6	124947777	124948150	-492	NM_175696	Pianp
NPC_H2AK119ub1_peak_706	chr11	83667698	83667865	1319	NM_009330	Hnf1b
NPC_H2AK119ub1_peak_4570	chr6	52219475	52219648	6792	NR_110441	Hottip
NPC_H2AK119ub1_peak_4229	chr5	140033952	140034104	14176	NM_013702	Uncx
NPC_H2AK119ub1_peak_1258	chr13	36822271	36822558	3932	NM_153529	Nrn1
NPC_H2AK119ub1_peak_803	chr11	96120363	96120828	-5883	NR_029721	Mir196a-1
NPC_H2AK119ub1_peak_4137	chr5	120135980	120136223	5126	NR_040416	Tbx3os2
NPC_H2AK119ub1_peak_3867	chr5	28785072	28785305	-8336	NR_015562	9530036O11Rik
NPC_H2AK119ub1_peak_2288	chr17	86014981	86015215	2638	NR_015385	Six3os1
NPC_H2AK119ub1_peak_2848	chr2	35958766	35959308	543	NM_008500	Lhx6
NPC_H2AK119ub1_peak_2396	chr18	53627883	53628301	3892	NM_001033281	Prdm6
NPC_H2AK119ub1_peak_3827	chr4	154016257	154016708	-5500	NM_027504	Prdm16
NPC_H2AK119ub1_peak_4343	chr6	23200376	23200512	-2180	NM_028462	Fezf1
NPC_H2AK119ub1_peak_4126	chr5	120125323	120125622	4230	NM_011535	Tbx3
NPC_H2AK119ub1_peak_287	chr1	186541609	186542529	5693	NR_040627	4930488B22Rik
NPC_H2AK119ub1_peak_1003	chr12	16661346	16661496	1145	NM_008747	Ntsr2
NPC_H2AK119ub1_peak_3768	chr4	138633433	138633712	-2868	NM_021358	Htr6
NPC_H2AK119ub1_peak_4927	chr7	86651646	86651801	1573	NR_029818	Mir9-3
NPC_H2AK119ub1_peak_2997	chr2	74550511	74550820	615	NM_010468	Hoxd3
NPC_H2AK119ub1_peak_753	chr11	95508238	95508491	-19907	NM_008831	Phb
NPC_H2AK119ub1_peak_790	chr11	96064804	96066126	697	NR_108029	Gm11538
NPC_H2AK119ub1_peak_4810	chr7	28192438	28192571	-10932	NM_032610	Sptbn4
NPC_H2AK119ub1_peak_664	chr11	57648177	57648314	-2596	NM_008213	Hand1
NPC_H2AK119ub1_peak_3218	chr2	151970556	151970732	1299	NM_009328	Tcf15
NPC_H2AK119ub1_peak_614	chr11	21905436	21905785	-3956	NM_011023	Otx1
NPC_H2AK119ub1_peak_3271	chr2	172420563	172420808	44194	NM_009335	Tfap2c
NPC_H2AK119ub1_peak_4569	chr6	52218853	52219298	6306	NR_110441	Hottip
NPC_H2AK119ub1_peak_5283	chr8	123013064	123013545	538	NM_198671	Gse1
NPC_H2AK119ub1_peak_2277	chr17	86006889	86007125	10729	NR_015385	Six3os1
NPC_H2AK119ub1_peak_3377	chr3	96188214	96188588	30355	NR_001579	Terc
NPC_H2AK119ub1_peak_3409	chr3	105256253	105256653	-580	NR_040759	Kcnd3os
NPC_H2AK119ub1_peak_3246	chr2	163742835	163743590	1207	NM_183023	Rims4
NPC_H2AK119ub1_peak_1571	chr14	4282644	4282846	-155057	NM_001309398	2610042L04Rik
NPC_H2AK119ub1_peak_3642	chr4	107837069	107837232	-892	NM_026728	Echdc2
NPC_H2AK119ub1_peak_2046	chr15	102891521	102892057	26963	NM_013553	Hoxc4
NPC_H2AK119ub1_peak_3266	chr2	172152970	172153263	-17961	NM_025912	Fam210b
NPC_H2AK119ub1_peak_1490	chr13	99128498	99128643	4370	NM_008242	Foxd1
NPC_H2AK119ub1_peak_705	chr11	83667430	83667563	1034	NM_009330	Hnf1b
NPC_H2AK119ub1_peak_5195	chr8	87230506	87230648	5221	NM_008535	Lyl1
NPC_H2AK119ub1_peak_5017	chr7	138692251	138692515	-5193	NM_145998	Hmx2
NPC_H2AK119ub1_peak_4390	chr6	38587459	38587693	-337	NM_001033171	Klrg2
NPC_H2AK119ub1_peak_5035	chr7	144500461	144500751	5522	NM_010096	Ebf3
NPC_H2AK119ub1_peak_4833	chr7	52438317	52438532	2059	NM_053256	Pth2
NPC_H2AK119ub1_peak_3254	chr2	167503302	167503503	-11013	NM_009883	Cebpb
NPC_H2AK119ub1_peak_3002	chr2	74560311	74560652	446	NM_010469	Hoxd4
NPC_H2AK119ub1_peak_1812	chr15	41845511	41845893	-144436	NM_175456	Abra
NPC_H2AK119ub1_peak_3135	chr2	127339715	127339860	7341	NM_019789	Kcnip3
NPC_H2AK119ub1_peak_131	chr1	74932539	74932747	-661	NM_153111	Fev
NPC_H2AK119ub1_peak_4135	chr5	120134119	120134572	6882	NR_040416	Tbx3os2
NPC_H2AK119ub1_peak_761	chr11	96035019	96035308	-20512	NM_008267	Hoxb13
NPC_H2AK119ub1_peak_4387	chr6	38302962	38303265	1490	NM_028421	Zc3hav1
NPC_H2AK119ub1_peak_937	chr11	114306425	114306558	3683	NM_177008	4932435O22Rik
NPC_H2AK119ub1_peak_5260	chr8	106695736	106695885	1397	NM_001141922	Bean1
NPC_H2AK119ub1_peak_109	chr1	57041415	57041669	13229	NR_024325	9130024F11Rik
NPC_H2AK119ub1_peak_3278	chr2	173411368	173411986	-7835	NM_027303	Ankrd60
NPC_H2AK119ub1_peak_5253	chr8	97218540	97218682	1531	NM_026385	Pllp
NPC_H2AK119ub1_peak_1845	chr15	79843627	79844325	1262	NM_011057	Pdgfb
NPC_H2AK119ub1_peak_1300	chr13	40836028	40836317	-5883	NM_011547	Tfap2a
NPC_H2AK119ub1_peak_1435	chr13	83861789	83862259	-5687	NM_177100	C130071C03Rik
NPC_H2AK119ub1_peak_563	chr11	6784431	6784625	-164488	NR_046025	Gm11981
NPC_H2AK119ub1_peak_5643	chr9	95461394	95461884	1403	NM_198414	Paqr9
NPC_H2AK119ub1_peak_1560	chr14	3093400	3093537	44160	NM_001270812	LOC100861615
NPC_H2AK119ub1_peak_5024	chr7	138701891	138702024	-1927	NM_009774	Bub3
NPC_H2AK119ub1_peak_1373	chr13	56357384	56357977	-4156	NM_010896	Neurog1
NPC_H2AK119ub1_peak_498	chr10	98790917	98791111	65149	NM_026268	Dusp6
NPC_H2AK119ub1_peak_2534	chr19	36530735	36530973	77297	NM_029508	Pcgf5
NPC_H2AK119ub1_peak_1468	chr13	95641764	95642145	-3628	NM_011021	Otp
NPC_H2AK119ub1_peak_2449	chr18	80545672	80545856	15229	NM_001190373	Kcng2
NPC_H2AK119ub1_peak_3010	chr2	74568402	74568976	4562	NR_029566	Mir10b
NPC_H2AK119ub1_peak_3351	chr3	85548897	85549087	1139	NM_172682	Fam160a1
NPC_H2AK119ub1_peak_3529	chr4	44715688	44716029	186	NR_073462	5730488B01Rik
NPC_H2AK119ub1_peak_3466	chr3	128924029	128924181	7255	NM_011098	Pitx2
NPC_H2AK119ub1_peak_2856	chr2	38190962	38191259	-3691	NM_010710	Lhx2
NPC_H2AK119ub1_peak_878	chr11	96226457	96227000	-344	NM_008266	Hoxb1
NPC_H2AK119ub1_peak_3258	chr2	168736652	168737153	44185	NM_009564	Zfp64
NPC_H2AK119ub1_peak_1168	chr12	107474198	107474331	211612	NR_036593	1700121N20Rik
NPC_H2AK119ub1_peak_968	chr11	118948503	118948686	-1043	NM_007625	Cbx4
NPC_H2AK119ub1_peak_3532	chr4	45894064	45894201	-9043	NM_198660	Ccdc180
NPC_H2AK119ub1_peak_2153	chr16	94080372	94080614	-5012	NM_011377	Sim2
NPC_H2AK119ub1_peak_2211	chr17	26991418	26991599	-12998	NM_008700	Nkx2-5
NPC_H2AK119ub1_peak_5582	chr9	88119327	88119612	-102978	NM_011851	Nt5e
NPC_H2AK119ub1_peak_1809	chr15	40002648	40002870	36848	NM_001256056	9330182O14Rik
NPC_H2AK119ub1_peak_2691	chr19	59526349	59526634	6634	NR_002863	Emx2os
NPC_H2AK119ub1_peak_5663	chr9	99778841	99779224	-2443	NM_011440	Sox14
NPC_H2AK119ub1_peak_182	chr1	91830272	91830430	-2600	NM_010262	Gbx2
NPC_H2AK119ub1_peak_1772	chr14	119170233	119170405	-16774	NM_021386	Cldn10
NPC_H2AK119ub1_peak_626	chr11	29267310	29267443	-6796	NM_176841	Ccdc88a
NPC_H2AK119ub1_peak_1643	chr14	49280527	49280919	1824	NM_144841	Otx2
NPC_H2AK119ub1_peak_4504	chr6	52122283	52122569	6753	NR_131182	Hoxaas2
NPC_H2AK119ub1_peak_4650	chr6	83657819	83658012	2885	NR_002871	Vax2os
NPC_H2AK119ub1_peak_765	chr11	96038476	96038881	-16997	NM_008267	Hoxb13
NPC_H2AK119ub1_peak_2571	chr19	43694387	43694683	7720	NM_008699	Nkx2-3
NPC_H2AK119ub1_peak_2719	chr2	9799632	9799791	516	NM_008091	Gata3
NPC_H2AK119ub1_peak_5028	chr7	139790043	139790306	1146	NM_009123	Nkx1-2
NPC_H2AK119ub1_peak_2037	chr15	102868467	102868802	3808	NM_013553	Hoxc4
NPC_H2AK119ub1_peak_4892	chr7	77469983	77470548	12443	NR_131144	Gm29683
NPC_H2AK119ub1_peak_362	chr10	22534056	22534199	5807	NM_011545	Tcf21
NPC_H2AK119ub1_peak_5518	chr9	61536492	61536659	225742	NM_018853	Rplp1
NPC_H2AK119ub1_peak_1662	chr14	58691427	58691581	-19	NM_013518	Fgf9
NPC_H2AK119ub1_peak_2482	chr19	16948732	16948868	-480	NM_008023	Foxb2
NPC_H2AK119ub1_peak_4743	chr6	114917272	114917523	-45627	NM_177683	Vgll4
NPC_H2AK119ub1_peak_5485	chr9	40686502	40686976	4529	NM_178245	Bsx
NPC_H2AK119ub1_peak_1694	chr14	63883418	63883916	-19559	NM_008092	Gata4
NPC_H2AK119ub1_peak_4209	chr5	140014586	140014834	-5142	NM_013702	Uncx
NPC_H2AK119ub1_peak_5524	chr9	62988798	62989084	5846	NM_172446	Skor1
NPC_H2AK119ub1_peak_3708	chr4	115614923	115615075	-2468	NM_130865	Dmbx1
NPC_H2AK119ub1_peak_4575	chr6	52222756	52223387	10302	NR_110441	Hottip
NPC_H2AK119ub1_peak_3934	chr5	38218154	38218367	-2436	NM_010835	Msx1
NPC_H2AK119ub1_peak_438	chr10	51749264	51749431	7039	NM_153786	Vgll2
NPC_H2AK119ub1_peak_2850	chr2	35961473	35961633	-625	NM_008500	Lhx6
NPC_H2AK119ub1_peak_3450	chr3	128900050	128900409	-2567	NM_011098	Pitx2
NPC_H2AK119ub1_peak_112	chr1	62750822	62751187	1113	NM_010939	Nrp2
NPC_H2AK119ub1_peak_3053	chr2	93487591	93488084	5246	NM_007442	Alx4
NPC_H2AK119ub1_peak_2120	chr16	86000801	86000961	-99511	NM_011782	Adamts5
NPC_H2AK119ub1_peak_4258	chr5	148080360	148080865	-1095	NM_008814	Pdx1
NPC_H2AK119ub1_peak_105	chr1	57038872	57039109	10677	NR_024325	9130024F11Rik
NPC_H2AK119ub1_peak_2841	chr2	35949033	35949439	10344	NM_008500	Lhx6
NPC_H2AK119ub1_peak_4689	chr6	87681781	87682208	1131	NM_021418	Efcc1
NPC_H2AK119ub1_peak_4712	chr6	95158264	95158785	90650	NM_001008785	Kbtbd8
NPC_H2AK119ub1_peak_5243	chr8	94323100	94323233	2387	NM_008393	Irx3
NPC_H2AK119ub1_peak_4279	chr5	148122485	148122704	-3769	NM_007673	Cdx2
NPC_H2AK119ub1_peak_670	chr11	58950407	58950637	-645	NM_199152	Obscn
NPC_H2AK119ub1_peak_5133	chr8	59803524	59804265	4114	NM_010402	Hand2
NPC_H2AK119ub1_peak_4675	chr6	85134389	85134667	-3397	NM_010131	Emx1
NPC_H2AK119ub1_peak_2514	chr19	25747946	25748274	1209	NM_145831	Dmrt2
NPC_H2AK119ub1_peak_778	chr11	96052163	96053226	-2981	NM_008267	Hoxb13
NPC_H2AK119ub1_peak_5205	chr8	87274469	87274727	23670	NM_010906	Nfix
NPC_H2AK119ub1_peak_114	chr1	74816771	74817458	-1352	NM_009526	Wnt6
NPC_H2AK119ub1_peak_5166	chr8	72633496	72633683	-7104	NR_106033	Mir7066
NPC_H2AK119ub1_peak_2722	chr2	9806169	9806959	3691	NR_024257	4930412O13Rik
NPC_H2AK119ub1_peak_4512	chr6	52134285	52134730	7195	NM_008265	Hoxa4
NPC_H2AK119ub1_peak_3510	chr4	21610427	21610560	2617	NM_001080771	Prdm13
NPC_H2AK119ub1_peak_4919	chr7	86642122	86642453	-2625	NR_040311	Mir9-3hg
NPC_H2AK119ub1_peak_537	chr10	120746991	120747213	1143	NM_029057	Tbc1d30
NPC_H2AK119ub1_peak_1255	chr13	36820530	36820674	5744	NM_153529	Nrn1
NPC_H2AK119ub1_peak_2695	chr19	59530439	59530846	2483	NR_002863	Emx2os
NPC_H2AK119ub1_peak_422	chr10	50625723	50625998	10403	NM_011376	Sim1
NPC_H2AK119ub1_peak_2401	chr18	59336093	59336413	1259	NM_001081328	Chsy3
NPC_H2AK119ub1_peak_1172	chr12	109155181	109155314	86377	NM_021399	Bcl11b
NPC_H2AK119ub1_peak_2139	chr16	91270305	91270724	500	NM_016968	Olig1
NPC_H2AK119ub1_peak_4513	chr6	52134946	52135140	6659	NM_008265	Hoxa4
NPC_H2AK119ub1_peak_758	chr11	96030524	96031206	-24810	NM_008267	Hoxb13
NPC_H2AK119ub1_peak_5134	chr8	59804627	59805407	5237	NM_010402	Hand2
NPC_H2AK119ub1_peak_3534	chr4	46355260	46355733	-1570	NM_183298	Foxe1
NPC_H2AK119ub1_peak_805	chr11	96122317	96122554	-4043	NR_029721	Mir196a-1
NPC_H2AK119ub1_peak_4585	chr6	52256879	52257012	-6547	NM_007966	Evx1
NPC_H2AK119ub1_peak_3877	chr5	29796149	29797875	7998	NM_019944	Mnx1
NPC_H2AK119ub1_peak_3982	chr5	67607080	67607447	-44541	NM_028975	Tmem33
NPC_H2AK119ub1_peak_2377	chr18	42558308	42558466	4136	NM_138945	Pou4f3
NPC_H2AK119ub1_peak_5081	chr8	12270233	12270366	-115472	NM_001013812	Gm5607
NPC_H2AK119ub1_peak_586	chr11	11939921	11940058	-2566	NM_010345	Grb10
NPC_H2AK119ub1_peak_1433	chr13	83860787	83860931	-6852	NM_177100	C130071C03Rik
NPC_H2AK119ub1_peak_985	chr12	8307458	8307881	1091	NM_013527	Gdf7
NPC_H2AK119ub1_peak_5498	chr9	55386825	55386961	-2063	NM_027397	Isl2
NPC_H2AK119ub1_peak_4706	chr6	90502374	90502568	1629	NM_027406	Aldh1l1
NPC_H2AK119ub1_peak_3164	chr2	146909495	146909764	1452	NM_023504	Nkx2-4
NPC_H2AK119ub1_peak_1556	chr13	117496697	117496916	317517	NM_027272	Parp8
NPC_H2AK119ub1_peak_1932	chr15	102748009	102748288	-3414	NM_010464	Hoxc13
NPC_H2AK119ub1_peak_2740	chr2	18530690	18530966	-63261	NM_147778	Commd3
NPC_H2AK119ub1_peak_69	chr1	39239966	39240151	3779	NR_105767	Mir6349
NPC_H2AK119ub1_peak_3019	chr2	74578637	74578842	-12002	NR_110447	LOC102634401
NPC_H2AK119ub1_peak_2473	chr19	7497186	7498123	591	NR_105957	Mir6991
NPC_H2AK119ub1_peak_239	chr1	156054249	156054553	6084	NM_001204908	Zfp648
NPC_H2AK119ub1_peak_4201	chr5	136329461	136329653	-34232	NM_013560	Hspb1
NPC_H2AK119ub1_peak_1231	chr13	31708996	31709129	-8623	NM_010225	Foxf2
NPC_H2AK119ub1_peak_2384	chr18	43646477	43646678	-48637	NM_009468	Dpysl3
NPC_H2AK119ub1_peak_3348	chr3	82959970	82960116	100583	NM_016784	Plrg1
NPC_H2AK119ub1_peak_1672	chr14	62308773	62309051	-7702	NR_028264	Dleu2
NPC_H2AK119ub1_peak_3263	chr2	170325550	170325804	-3032	NM_009996	Cyp24a1
NPC_H2AK119ub1_peak_4989	chr7	126327439	126327588	375	NM_001024138	Gpr139
NPC_H2AK119ub1_peak_3292	chr3	17953219	17953516	-958	NM_021560	Bhlhe22
NPC_H2AK119ub1_peak_4895	chr7	77472503	77473223	9845	NR_131144	Gm29683
NPC_H2AK119ub1_peak_5271	chr8	112980003	112980178	46166	NR_105058	Gm21283
NPC_H2AK119ub1_peak_811	chr11	96126598	96126897	269	NR_029721	Mir196a-1
NPC_H2AK119ub1_peak_5197	chr8	87265142	87265422	32986	NM_010906	Nfix
NPC_H2AK119ub1_peak_1903	chr15	99053710	99053870	-1617	NM_010601	Kcnh3
NPC_H2AK119ub1_peak_3454	chr3	128904813	128905225	2223	NM_011098	Pitx2
NPC_H2AK119ub1_peak_1882	chr15	89919538	89919988	-134979	NM_001033441	Alg10b
NPC_H2AK119ub1_peak_3766	chr4	137952850	137953154	-629	NM_001081672	Fam43b
NPC_H2AK119ub1_peak_5554	chr9	74705926	74706118	-3706	NM_008262	Onecut1
NPC_H2AK119ub1_peak_4215	chr5	140021314	140021471	1540	NM_013702	Uncx
NPC_H2AK119ub1_peak_2513	chr19	25747360	25747810	684	NM_145831	Dmrt2
NPC_H2AK119ub1_peak_3828	chr4	154017495	154017826	-6678	NM_027504	Prdm16
NPC_H2AK119ub1_peak_165	chr1	78210121	78210385	-16542	NM_008781	Pax3
NPC_H2AK119ub1_peak_4960	chr7	86962840	86963024	7319	NM_008589	Mesp2
NPC_H2AK119ub1_peak_1857	chr15	85409620	85409763	-1191	NM_009528	Wnt7b
NPC_H2AK119ub1_peak_2846	chr2	35956570	35956842	2874	NM_008500	Lhx6
NPC_H2AK119ub1_peak_1671	chr14	62308038	62308208	-6913	NR_028264	Dleu2
NPC_H2AK119ub1_peak_3270	chr2	172378631	172378942	2295	NM_009335	Tfap2c
NPC_H2AK119ub1_peak_636	chr11	33102563	33103290	662	NM_019916	Tlx3
NPC_H2AK119ub1_peak_2191	chr17	16154124	16154572	-190798	NM_178615	Rgmb
NPC_H2AK119ub1_peak_4714	chr6	97436321	97436476	1416	NM_145148	Frmd4b
NPC_H2AK119ub1_peak_526	chr10	116402765	116402914	-491	NR_027846	D630029K05Rik
NPC_H2AK119ub1_peak_4978	chr7	112936938	112937132	-971	NM_001162943	Dchs1
NPC_H2AK119ub1_peak_243	chr1	157576732	157576865	12359	NM_010712	Lhx4
NPC_H2AK119ub1_peak_3375	chr3	96152821	96153563	-55300	NM_010186	Fcgr1
NPC_H2AK119ub1_peak_4521	chr6	52142615	52142838	-1024	NM_008265	Hoxa4
NPC_H2AK119ub1_peak_2995	chr2	74548023	74548157	-1960	NM_010468	Hoxd3
NPC_H2AK119ub1_peak_4487	chr6	52077614	52077747	24732	NR_110440	Halr1
NPC_H2AK119ub1_peak_61	chr1	24595829	24596189	-1733	NM_007733	Col19a1
NPC_H2AK119ub1_peak_5517	chr9	61101914	61102061	39629	NR_045334	B930092H01Rik
NPC_H2AK119ub1_peak_4848	chr7	56893213	56893484	-1143	NM_001005232	Dbx1
NPC_H2AK119ub1_peak_13	chr1	13115551	13115696	1621	NM_001081209	Prdm14
NPC_H2AK119ub1_peak_1508	chr13	99271314	99271602	-66438	NR_045498	2310005E17Rik
NPC_H2AK119ub1_peak_4609	chr6	64676611	64676784	-2443	NM_007500	Atoh1
NPC_H2AK119ub1_peak_681	chr11	69340052	69340377	22396	NM_177617	Dnah2
NPC_H2AK119ub1_peak_2344	chr18	11059644	11059846	-7180	NR_105022	1010001N08Rik
NPC_H2AK119ub1_peak_5572	chr9	87623645	87623783	2381	NM_023814	Tbx18
NPC_H2AK119ub1_peak_4579	chr6	52227379	52227588	14714	NR_110441	Hottip
NPC_H2AK119ub1_peak_962	chr11	118908405	118909120	-6535	NM_013926	Cbx8
NPC_H2AK119ub1_peak_1137	chr12	74142302	74142570	5263	NM_009189	Six1
NPC_H2AK119ub1_peak_4966	chr7	89200314	89200609	-14812	NR_045744	Gm20744
NPC_H2AK119ub1_peak_3470	chr3	129014468	129014628	21119	NM_007934	Enpep
NPC_H2AK119ub1_peak_3711	chr4	116897571	116897729	26872	NM_001033774	Gm1661
NPC_H2AK119ub1_peak_3840	chr5	24034173	24034306	-1573	NM_015739	Gbx1
NPC_H2AK119ub1_peak_3105	chr2	115681051	115681184	209238	NM_010825	Meis2
NPC_H2AK119ub1_peak_5753	chrX	152059755	152059890	-1952	NM_001093750	Ptchd1
NPC_H2AK119ub1_peak_4773	chr6	134920527	134920723	-11394	NM_001109914	Apold1
NPC_H2AK119ub1_peak_5464	chr9	34688015	34688148	-236232	NR_029475	4930581F22Rik
NPC_H2AK119ub1_peak_1057	chr12	57562228	57562381	68103	NR_045082	E030019B13Rik
NPC_H2AK119ub1_peak_4615	chr6	64681261	64681445	2213	NM_007500	Atoh1
NPC_H2AK119ub1_peak_597	chr11	18773965	18774198	144891	NM_010789	Meis1
NPC_H2AK119ub1_peak_5649	chr9	98858267	98858452	2333	NM_012020	Foxl2
NPC_H2AK119ub1_peak_1100	chr12	57802341	57802695	6060	NM_011041	Pax9
NPC_H2AK119ub1_peak_2639	chr19	45318068	45318694	-8655	NM_010691	Lbx1
NPC_H2AK119ub1_peak_1866	chr15	85484847	85485025	-49267	NR_110483	Lncppara
NPC_H2AK119ub1_peak_5154	chr8	59828816	59829400	17876	NR_131041	5033428I22Rik
NPC_H2AK119ub1_peak_42	chr1	19212702	19212925	10678	NM_009334	Tfap2b
NPC_H2AK119ub1_peak_628	chr11	32836454	32836724	-111995	NM_027050	Smim23
NPC_H2AK119ub1_peak_1131	chr12	74044558	74044692	3756	NM_011384	Six6
NPC_H2AK119ub1_peak_5751	chrX	143395789	143395942	-1191	NM_008312	Htr2c
NPC_H2AK119ub1_peak_1881	chr15	88228733	88228942	83533	NR_045281	B230214G05Rik
NPC_H2AK119ub1_peak_4914	chr7	77513714	77514074	-2262	NM_009697	Nr2f2
NPC_H2AK119ub1_peak_723	chr11	85642813	85643044	2962	NR_077059	2610027K06Rik
NPC_H2AK119ub1_peak_3947	chr5	42146277	42146410	9116	NM_007524	Nkx3-2
NPC_H2AK119ub1_peak_2073	chr16	12426432	12426571	-384982	NR_040507	1700003L19Rik
NPC_H2AK119ub1_peak_75	chr1	42744277	42744455	7304	NM_183252	Pantr1
NPC_H2AK119ub1_peak_4033	chr5	98616616	98616876	6858	NM_029947	Prdm8
NPC_H2AK119ub1_peak_4147	chr5	120247117	120247303	-37462	NM_011537	Tbx5
NPC_H2AK119ub1_peak_3106	chr2	115897474	115897607	4292	NR_033447	2810405F15Rik
NPC_H2AK119ub1_peak_4380	chr6	33121755	33121890	-77268	NM_009148	Exoc4
NPC_H2AK119ub1_peak_3719	chr4	119706011	119706282	-127665	NM_007902	Edn2
NPC_H2AK119ub1_peak_2460	chr18	84259310	84259543	1876	NM_146090	Zadh2
NPC_H2AK119ub1_peak_4267	chr5	148090544	148090725	4240	NR_105854	Mir7k
NPC_H2AK119ub1_peak_2919	chr2	70400753	70401325	375	NR_040496	Gad1os
NPC_H2AK119ub1_peak_2860	chr2	38197101	38197572	2535	NM_010710	Lhx2
NPC_H2AK119ub1_peak_3579	chr4	88427290	88427601	-590	NM_197889	Ifnz
NPC_H2AK119ub1_peak_3200	chr2	147729283	147729422	141848	NM_010446	Foxa2
NPC_H2AK119ub1_peak_5462	chr9	34295743	34296018	-436	NM_026324	Kirrel3
NPC_H2AK119ub1_peak_1404	chr13	73406569	73406870	8774	NM_018885	Irx4
NPC_H2AK119ub1_peak_1689	chr14	63872764	63873195	-8871	NM_008092	Gata4
NPC_H2AK119ub1_peak_4849	chr7	56893749	56893882	-1610	NM_001005232	Dbx1
NPC_H2AK119ub1_peak_3174	chr2	147009720	147009975	28	NR_030769	Nkx2-2os
NPC_H2AK119ub1_peak_507	chr10	105905937	105906192	-1302	NM_177373	Ppfia2
NPC_H2AK119ub1_peak_167	chr1	78211067	78211297	-17471	NM_008781	Pax3
NPC_H2AK119ub1_peak_26	chr1	19098275	19098490	5279	NM_153154	Tfap2d
NPC_H2AK119ub1_peak_380	chr10	42291919	42292332	11269	NM_152229	Nr2e1
NPC_H2AK119ub1_peak_2951	chr2	74488975	74489542	8356	NM_007967	Evx2
NPC_H2AK119ub1_peak_1592	chr14	6970718	6970868	-2948	NR_033121	Gm10409
NPC_H2AK119ub1_peak_4256	chr5	148033666	148033982	33552	NM_008178	Gsx1
NPC_H2AK119ub1_peak_4766	chr6	126700852	126701171	-10319	NM_013568	Kcna6
NPC_H2AK119ub1_peak_679	chr11	68769314	68769683	862	NM_177566	Arhgef15
NPC_H2AK119ub1_peak_3639	chr4	103661542	103661675	-378535	NM_010014	Dab1
NPC_H2AK119ub1_peak_1266	chr13	38249638	38249782	6547	NM_023842	Dsp
NPC_H2AK119ub1_peak_4991	chr7	126374041	126374174	-46219	NM_001024138	Gpr139
NPC_H2AK119ub1_peak_4072	chr5	106893076	106893218	-5962	NM_001005477	Barhl2
NPC_H2AK119ub1_peak_3619	chr4	88953288	88953483	3556	NM_007670	Cdkn2b
NPC_H2AK119ub1_peak_1805	chr15	35231702	35231897	5932	NM_054049	Osr2
NPC_H2AK119ub1_peak_4398	chr6	42273453	42273688	1069	NM_029528	Fam131b
NPC_H2AK119ub1_peak_2269	chr17	84585315	84585835	1712	NM_001001806	Zfp36l2
NPC_H2AK119ub1_peak_1752	chr14	104860437	104860875	6560	NM_011143	Pou4f1
NPC_H2AK119ub1_peak_3364	chr3	89125782	89126033	894	NM_010108	Efna3
NPC_H2AK119ub1_peak_4334	chr6	18119806	18120249	-660	NM_021050	Cftr
NPC_H2AK119ub1_peak_4178	chr5	120878360	120878496	-3467	NM_008499	Lhx5
NPC_H2AK119ub1_peak_4886	chr7	77430156	77430541	52360	NR_131144	Gm29683
NPC_H2AK119ub1_peak_879	chr11	96227689	96228188	866	NM_008266	Hoxb1
NPC_H2AK119ub1_peak_481	chr10	85422724	85422858	-2253	NM_145422	Rtcb
NPC_H2AK119ub1_peak_2354	chr18	22503785	22503929	267	NM_001167777	Asxl3
NPC_H2AK119ub1_peak_5600	chr9	91249861	91250185	10614	NM_009573	Zic1
NPC_H2AK119ub1_peak_491	chr10	90291073	90291245	-1240	NM_181398	Anks1b
NPC_H2AK119ub1_peak_3335	chr3	66781534	66781668	1132	NM_013665	Shox2
NPC_H2AK119ub1_peak_427	chr10	51739056	51739189	-3186	NM_153786	Vgll2
NPC_H2AK119ub1_peak_54	chr1	19231923	19232583	30118	NM_009334	Tfap2b
NPC_H2AK119ub1_peak_5277	chr8	119388908	119389289	56238	NM_026844	Cmc2
NPC_H2AK119ub1_peak_2755	chr2	18617099	18617624	-3288	NM_001001334	Spag6
NPC_H2AK119ub1_peak_534	chr10	120412873	120413041	3429	NM_001081193	Lemd3
NPC_H2AK119ub1_peak_5269	chr8	112000393	112000534	-17464	NM_019938	Pmfbp1
NPC_H2AK119ub1_peak_2259	chr17	74060852	74061057	-1163	NM_027864	Galnt14
NPC_H2AK119ub1_peak_1558	chr13	117499762	117499895	314495	NM_027272	Parp8
NPC_H2AK119ub1_peak_3520	chr4	22419881	22420019	2255	NR_131335	Gm30731
NPC_H2AK119ub1_peak_1889	chr15	98533535	98533700	-5041	NM_153518	Ccdc65
NPC_H2AK119ub1_peak_261	chr1	165242737	165243253	786	NM_011127	Prrx1
NPC_H2AK119ub1_peak_1365	chr13	56350204	56350416	3214	NM_010896	Neurog1
NPC_H2AK119ub1_peak_1331	chr13	52108220	52108442	-83779	NR_045061	4921525O09Rik
NPC_H2AK119ub1_peak_1706	chr14	65208339	65208505	-1072	NR_029813	Mir124a-1
NPC_H2AK119ub1_peak_3684	chr4	114587323	114587585	5560	NR_030721	Foxd2os
NPC_H2AK119ub1_peak_2637	chr19	45315005	45316346	-5949	NM_010691	Lbx1
NPC_H2AK119ub1_peak_3605	chr4	88929873	88930018	-1849	NM_009877	Cdkn2a
NPC_H2AK119ub1_peak_1912	chr15	100883294	100883981	1193	NM_001214911	Fignl2
NPC_H2AK119ub1_peak_5656	chr9	99768207	99768682	8145	NM_011440	Sox14
NPC_H2AK119ub1_peak_358	chr10	21876656	21876840	-1667	NM_009016	Raet1a
NPC_H2AK119ub1_peak_12	chr1	9786871	9787265	-1143	NM_133220	Sgk3
NPC_H2AK119ub1_peak_3312	chr3	36123259	36123442	-2153	NM_198192	Qrfpr
NPC_H2AK119ub1_peak_4018	chr5	84844560	84844802	1726	NM_007937	Epha5
NPC_H2AK119ub1_peak_1429	chr13	83857930	83858839	-9327	NM_177100	C130071C03Rik
NPC_H2AK119ub1_peak_1224	chr13	31516510	31516659	-133455	NM_008239	Foxq1
NPC_H2AK119ub1_peak_3140	chr2	133379090	133379223	1261	NM_007553	Bmp2
NPC_H2AK119ub1_peak_365	chr10	22536385	22536696	3394	NM_011545	Tcf21
NPC_H2AK119ub1_peak_2111	chr16	44332899	44333185	-91	NM_198034	Sidt1
NPC_H2AK119ub1_peak_1126	chr12	68320996	68321357	2360	NM_207010	Mdga2
NPC_H2AK119ub1_peak_4911	chr7	77508352	77508582	-1802	NR_045850	B130024G19Rik
NPC_H2AK119ub1_peak_4625	chr6	70963821	70963975	57298	NM_001101464	Foxi3
NPC_H2AK119ub1_peak_1700	chr14	63892027	63892160	-27985	NM_008092	Gata4
NPC_H2AK119ub1_peak_2888	chr2	56956971	56957233	10347	NM_013613	Nr4a2
NPC_H2AK119ub1_peak_4338	chr6	23192745	23192982	5401	NM_028462	Fezf1
NPC_H2AK119ub1_peak_4286	chr5	148535972	148536289	1434	NM_010228	Flt1
NPC_H2AK119ub1_peak_3731	chr4	125170264	125170426	2270	NM_001081097	Grik3
NPC_H2AK119ub1_peak_1382	chr13	59435750	59435922	209976	NM_023328	Agtpbp1
NPC_H2AK119ub1_peak_3985	chr5	67953263	67953480	-45751	NM_001033415	Shisa3
NPC_H2AK119ub1_peak_4104	chr5	118917613	118917944	-92950	NM_172424	Med13l
NPC_H2AK119ub1_peak_2424	chr18	67294711	67294890	1586	NM_010307	Gnal
NPC_H2AK119ub1_peak_2174	chr16	96335696	96335840	13564	NM_008251	Hmgn1
NPC_H2AK119ub1_peak_5025	chr7	138702421	138702554	-1397	NM_009774	Bub3
NPC_H2AK119ub1_peak_168	chr1	78211632	78211771	-17990	NM_008781	Pax3
NPC_H2AK119ub1_peak_4377	chr6	31789554	31789692	-210665	NM_029587	1700012A03Rik
NPC_H2AK119ub1_peak_217	chr1	136543993	136544300	888	NM_009307	Syt2
NPC_H2AK119ub1_peak_3234	chr2	160188480	160188668	4227	NM_010658	Mafb
NPC_H2AK119ub1_peak_4019	chr5	86855428	86855656	42473	NM_001033233	Tmprss11a
NPC_H2AK119ub1_peak_5583	chr9	89763710	89764606	-40455	NM_011245	Rasgrf1
NPC_H2AK119ub1_peak_2655	chr19	46392931	46393153	8314	NM_028627	Psd
NPC_H2AK119ub1_peak_2914	chr2	70310605	70311125	-2115	NM_022435	Sp5
NPC_H2AK119ub1_peak_1233	chr13	31712513	31713339	-4759	NM_010225	Foxf2
NPC_H2AK119ub1_peak_279	chr1	173013041	173013412	-18443	NR_106103	Mir6546
NPC_H2AK119ub1_peak_4489	chr6	52103841	52104416	4188	NM_010449	Hoxa1
NPC_H2AK119ub1_peak_4269	chr5	148096555	148096738	-1772	NR_105854	Mir7k
NPC_H2AK119ub1_peak_1385	chr13	69877019	69877418	1557	NM_001145162	Ube2ql1
NPC_H2AK119ub1_peak_3371	chr3	95848512	95848863	13691	NM_013841	Vps45
NPC_H2AK119ub1_peak_3767	chr4	138216950	138217179	-37157	NM_029401	Vwa5b1
NPC_H2AK119ub1_peak_4748	chr6	116407998	116408266	3064	NM_009662	Alox5
NPC_H2AK119ub1_peak_2105	chr16	35153740	35154069	-1818	NM_001012765	Adcy5
NPC_H2AK119ub1_peak_945	chr11	116184274	116184412	12325	NM_008240	Foxj1
NPC_H2AK119ub1_peak_5108	chr8	28339193	28339467	730	NM_013462	Adrb3
NPC_H2AK119ub1_peak_4981	chr7	120910705	120910860	1270	NM_145584	Spon1
NPC_H2AK119ub1_peak_460	chr10	69712476	69712644	4536	NM_025807	Slc16a9
NPC_H2AK119ub1_peak_4918	chr7	86410138	86410301	-7933	NM_018811	Abhd2
NPC_H2AK119ub1_peak_4749	chr6	116606373	116606859	5914	NM_145980	8430408G22Rik
NPC_H2AK119ub1_peak_1142	chr12	74152731	74152873	-5103	NM_009189	Six1
NPC_H2AK119ub1_peak_1601	chr14	8491837	8491970	-90823	NM_001270842	Gm3558
NPC_H2AK119ub1_peak_2169	chr16	94097897	94098030	12458	NM_011377	Sim2
NPC_H2AK119ub1_peak_573	chr11	11923030	11923460	4729	NM_010345	Grb10
NPC_H2AK119ub1_peak_2615	chr19	45223966	45224324	-1060	NM_021901	Tlx1
NPC_H2AK119ub1_peak_4776	chr6	142527313	142527462	-7253	NM_008428	Kcnj8
NPC_H2AK119ub1_peak_5417	chr9	3036747	3036886	1927	NR_039546	Mir101c
NPC_H2AK119ub1_peak_2633	chr19	45310772	45311045	-1182	NM_010691	Lbx1
NPC_H2AK119ub1_peak_4844	chr7	56889362	56889598	2725	NM_001005232	Dbx1
NPC_H2AK119ub1_peak_4011	chr5	75548249	75548557	127	NM_011058	Pdgfra
NPC_H2AK119ub1_peak_5513	chr9	58669315	58669476	-1924	NM_001081192	Hcn4
NPC_H2AK119ub1_peak_3150	chr2	146043378	146043677	-4206	NM_016889	Insm1
NPC_H2AK119ub1_peak_4234	chr5	140141721	140142022	70416	NM_174850	Micall2
NPC_H2AK119ub1_peak_5504	chr9	55393976	55394177	5120	NM_027397	Isl2
NPC_H2AK119ub1_peak_4172	chr5	120548916	120549191	-17469	NM_028762	Rbm19
NPC_H2AK119ub1_peak_919	chr11	103609139	103609334	1899	NM_011719	Wnt9b
NPC_H2AK119ub1_peak_1667	chr14	62304843	62304979	-3701	NR_028264	Dleu2
NPC_H2AK119ub1_peak_1914	chr15	101528596	101528747	-3935	NM_008476	Krt6a
NPC_H2AK119ub1_peak_861	chr11	96203869	96204284	-1007	NM_010458	Hoxb3
NPC_H2AK119ub1_peak_5105	chr8	28089627	28090406	2208	NM_001101502	Zfp703
NPC_H2AK119ub1_peak_1462	chr13	95479556	95479815	-79213	NM_009321	Tbca
NPC_H2AK119ub1_peak_2067	chr16	8899514	8899686	69407	NM_001081400	1810013L24Rik
NPC_H2AK119ub1_peak_5563	chr9	78292187	78292655	-1377	NM_173386	Mb21d1
NPC_H2AK119ub1_peak_2329	chr18	11047211	11047630	-5088	NM_010258	Gata6
NPC_H2AK119ub1_peak_4999	chr7	133225531	133225804	258	NM_001101488	Gsg1l
NPC_H2AK119ub1_peak_2080	chr16	17803588	17803805	6321	NM_153790	Scarf2
NPC_H2AK119ub1_peak_5416	chr9	3033750	3033979	4879	NR_039546	Mir101c
NPC_H2AK119ub1_peak_1459	chr13	95477268	95477507	-81511	NM_009321	Tbca
NPC_H2AK119ub1_peak_3756	chr4	133806829	133806983	3115	NM_001099296	Grrp1
NPC_H2AK119ub1_peak_58	chr1	23768525	23768660	-173	NM_172124	B3gat2
NPC_H2AK119ub1_peak_755	chr11	95775373	95775647	675	NM_008081	B4galnt2
NPC_H2AK119ub1_peak_4920	chr7	86643376	86643577	-1436	NR_040311	Mir9-3hg
NPC_H2AK119ub1_peak_643	chr11	35916070	35916292	-122590	NM_170779	Wwc1
NPC_H2AK119ub1_peak_4693	chr6	88144191	88144422	-4352	NM_008090	Gata2
NPC_H2AK119ub1_peak_5404	chr9	3008476	3008693	30159	NR_039546	Mir101c
NPC_H2AK119ub1_peak_2148	chr16	93772523	93772863	-59673	NM_001045529	Morc3
NPC_H2AK119ub1_peak_1545	chr13	117094088	117094763	5471	NM_021459	Isl1
NPC_H2AK119ub1_peak_682	chr11	69775963	69776113	-2243	NM_016887	Cldn7
NPC_H2AK119ub1_peak_4246	chr5	147179825	147180000	-16670	NM_145155	Wasf3
NPC_H2AK119ub1_peak_4673	chr6	84537675	84537902	6016	NM_175475	Cyp26b1
NPC_H2AK119ub1_peak_5252	chr8	95199266	95199586	1238	NM_022428	Irx6
NPC_H2AK119ub1_peak_3916	chr5	35743454	35743774	11848	NM_010445	Hmx1
NPC_H2AK119ub1_peak_1587	chr14	6016795	6016941	-76906	NM_001205306	Gm3383
NPC_H2AK119ub1_peak_4218	chr5	140024773	140025032	5050	NM_013702	Uncx
NPC_H2AK119ub1_peak_3075	chr2	105503506	105504556	-2531	NR_117095	Paupar
NPC_H2AK119ub1_peak_2216	chr17	34768298	34768431	1733	NM_030890	Prrt1
NPC_H2AK119ub1_peak_203	chr1	122499714	122499889	737	NM_010133	En1
NPC_H2AK119ub1_peak_5683	chr9	118386918	118387610	-43	NM_010136	Eomes
NPC_H2AK119ub1_peak_15	chr1	13117010	13117234	122	NM_001081209	Prdm14
NPC_H2AK119ub1_peak_3936	chr5	38219828	38220175	-4177	NM_010835	Msx1
NPC_H2AK119ub1_peak_2515	chr19	25748535	25748982	1857	NM_145831	Dmrt2
NPC_H2AK119ub1_peak_2658	chr19	53215787	53216068	994	NM_013758	Add3
NPC_H2AK119ub1_peak_5418	chr9	3037904	3038251	666	NR_039546	Mir101c
NPC_H2AK119ub1_peak_2062	chr15	103001190	103001504	-7632	NM_027885	Smug1
NPC_H2AK119ub1_peak_2650	chr19	45820046	45820237	-2767	NM_010205	Fgf8
NPC_H2AK119ub1_peak_2884	chr2	52533088	52533253	-1042	NM_146123	Cacnb4
NPC_H2AK119ub1_peak_4223	chr5	140028967	140029306	9284	NM_013702	Uncx
NPC_H2AK119ub1_peak_3996	chr5	74043169	74043427	679	NM_178387	Spata18
NPC_H2AK119ub1_peak_1741	chr14	80496804	80496958	96772	NM_001030294	Olfm4
NPC_H2AK119ub1_peak_2692	chr19	59526866	59527349	6018	NR_002863	Emx2os
NPC_H2AK119ub1_peak_1798	chr15	35224053	35224193	-1744	NM_054049	Osr2
NPC_H2AK119ub1_peak_4342	chr6	23196441	23197632	1228	NM_028462	Fezf1
NPC_H2AK119ub1_peak_1893	chr15	98609459	98609716	-1006	NM_011718	Wnt10b
NPC_H2AK119ub1_peak_2566	chr19	43682622	43682984	-4012	NM_008699	Nkx2-3
NPC_H2AK119ub1_peak_4595	chr6	52268429	52268606	-3691	NR_038163	Evx1os
NPC_H2AK119ub1_peak_441	chr10	58277318	58277574	1339	NM_172788	Sh3rf3
[truncated: 2,381 more rows]

## Sheet: H3K27me3.ES.specific
Supplementary Data 3 H2AK119ub1 and H3K27me3 profiles in WT and PCGF5-/- ESCs and NPCs
The proximal genes for H3K27me3 marks specific in ESCs
PeakID	Chr	Start	End	Distance to TSS	Nearest Refseq	Gene Name
ES_H3K27me3_peak_11402	chr9	82983980	82984683	55883	NM_026122	Hmgn3
ES_H3K27me3_peak_792	chr10	40365777	40367084	16613	NM_027442	Ddo
ES_H3K27me3_peak_8147	chr5	38414230	38414804	-15952	NM_026959	Stx18
ES_H3K27me3_peak_5017	chr18	38266887	38267243	102351	NM_029357	Pcdh1
ES_H3K27me3_peak_7727	chr4	149184112	149185338	-36349	NM_027460	Slc25a33
ES_H3K27me3_peak_4231	chr16	76561155	76561856	-188211	NM_173440	Nrip1
ES_H3K27me3_peak_5338	chr19	35673737	35674317	457823	NM_008315	Htr7
ES_H3K27me3_peak_6039	chr2	103952939	103953367	-9773	NM_026634	A930018P22Rik
ES_H3K27me3_peak_859	chr10	57694527	57695633	343	NM_001081954	Dux
ES_H3K27me3_peak_3082	chr14	7259176	7259742	-139735	NM_001270812	LOC100861615
ES_H3K27me3_peak_6912	chr3	132284616	132285079	-8308	NM_001270430	Gimd1
ES_H3K27me3_peak_3104	chr14	8320666	8320939	75815	NR_015568	4933406F09Rik
ES_H3K27me3_peak_2983	chr13	115272549	115273496	-23863	NM_008046	Fst
ES_H3K27me3_peak_6026	chr2	94784238	94784469	-506010	NM_007466	Api5
ES_H3K27me3_peak_10555	chr8	56208293	56209012	168571	NM_153581	Gpm6a
ES_H3K27me3_peak_5158	chr18	78090575	78090984	-44427	NM_001195633	Epg5
ES_H3K27me3_peak_7525	chr4	129870830	129871048	-18573	NM_023476	Tinagl1
ES_H3K27me3_peak_5490	chr19	51374954	51375278	-621980	NM_021377	Sorcs1
ES_H3K27me3_peak_5632	chr2	27352541	27353001	-17896	NM_080848	Wdr5
ES_H3K27me3_peak_11638	chr9	121141570	121142496	44257	NM_177589	Ulk4
ES_H3K27me3_peak_9234	chr6	114467099	114467543	58805	NM_008285	Hrh1
ES_H3K27me3_peak_4209	chr16	63461758	63461975	402117	NM_010140	Epha3
ES_H3K27me3_peak_10665	chr8	79588356	79588706	162124	NM_001083906	Nr3c2
ES_H3K27me3_peak_10112	chr7	135330223	135330561	12932	NM_001029872	Itgad
ES_H3K27me3_peak_3102	chr14	8146995	8147675	17574	NM_001025085	Gm5797
ES_H3K27me3_peak_3123	chr14	20403702	20404846	17535	NM_001024706	Gm5458
ES_H3K27me3_peak_9632	chr7	30649746	30650655	5202	NM_172740	Zfp420
ES_H3K27me3_peak_9294	chr6	114532720	114532909	-60305	NM_028835	Atg7
ES_H3K27me3_peak_7262	chr4	102166520	102167434	-75688	NM_019840	Pde4b
ES_H3K27me3_peak_4318	chr17	3352949	3353405	26604	NM_011878	Tiam2
ES_H3K27me3_peak_9249	chr6	114483093	114483351	74706	NM_008285	Hrh1
ES_H3K27me3_peak_5470	chr19	47829009	47829289	498	NR_106165	Mir8090
ES_H3K27me3_peak_10550	chr8	56201982	56202664	162242	NM_153581	Gpm6a
ES_H3K27me3_peak_10786	chr8	98041313	98042303	-16192	NM_172914	Ccdc113
ES_H3K27me3_peak_1665	chr11	88611460	88611688	31617	NR_038058	C030037D09Rik
ES_H3K27me3_peak_8972	chr6	53940842	53941093	12282	NR_110484	4921529L05Rik
ES_H3K27me3_peak_10079	chr7	130166324	130166689	52428	NM_011247	Rbbp6
ES_H3K27me3_peak_6915	chr3	134177759	134177973	-91267	NR_040600	4930539C22Rik
ES_H3K27me3_peak_6567	chr3	9802798	9803682	30439	NM_053182	Pag1
ES_H3K27me3_peak_3759	chr15	81046653	81047006	-19100	NM_145132	Mchr1
ES_H3K27me3_peak_2302	chr12	78133639	78133824	-70496	NM_008558	Max
ES_H3K27me3_peak_2395	chr12	104595069	104595295	-971	NM_023049	Asb2
ES_H3K27me3_peak_2387	chr12	103576110	103576345	54376	NM_177620	Rin3
ES_H3K27me3_peak_7047	chr4	43059264	43059484	-282	NM_172691	Fam214b
ES_H3K27me3_peak_2830	chr13	60442605	60442814	135877	NM_177810	Gm5084
ES_H3K27me3_peak_1177	chr10	125072826	125073398	-307521	NM_011391	Slc16a7
ES_H3K27me3_peak_2958	chr13	104780780	104781486	-70467	NM_021563	Erbin
ES_H3K27me3_peak_4451	chr17	25588704	25588999	-18123	NM_021415	Cacna1h
ES_H3K27me3_peak_191	chr1	75458225	75458613	11334	NM_183022	Asic4
ES_H3K27me3_peak_9108	chr6	87725227	87725701	-2666	NM_018762	Gp9
ES_H3K27me3_peak_11680	chrX	5981043	5981442	4092	NM_001040459	Shroom4
ES_H3K27me3_peak_9177	chr6	100826402	100826758	42948	NM_182939	Ppp4r2
ES_H3K27me3_peak_7920	chr5	20834201	20834383	-44199	NM_008013	Fgl2
ES_H3K27me3_peak_3144	chr14	22899077	22899938	60573	NM_028275	1700112E06Rik
ES_H3K27me3_peak_11699	chrX	71281608	71281827	-12442	NR_030758	Mir718
ES_H3K27me3_peak_2153	chr12	10969076	10969725	-85219	NR_045860	7420701I03Rik
ES_H3K27me3_peak_11523	chr9	108012499	108013968	-16422	NM_146226	Apeh
ES_H3K27me3_peak_5877	chr2	72647631	72648020	3949	NR_102348	6430710C18Rik
ES_H3K27me3_peak_9301	chr6	114537620	114537916	-55351	NM_028835	Atg7
ES_H3K27me3_peak_3079	chr14	7119414	7119963	36	NM_001270812	LOC100861615
ES_H3K27me3_peak_11357	chr9	68864027	68864428	251074	NM_177159	9530091C08Rik
ES_H3K27me3_peak_3605	chr15	73935940	73936429	-266083	NM_001033365	Mroh5
ES_H3K27me3_peak_10078	chr7	130165423	130166157	51712	NM_011247	Rbbp6
ES_H3K27me3_peak_6765	chr3	93091341	93093030	-31486	NM_133698	Hrnr
ES_H3K27me3_peak_11681	chrX	8191250	8191422	-24964	NM_198898	Ssxb3
ES_H3K27me3_peak_9002	chr6	71968600	71968842	23801	NR_046180	9130221F21Rik
ES_H3K27me3_peak_5596	chr2	24489707	24490452	128593	NM_007579	Cacna1b
ES_H3K27me3_peak_3461	chr14	118169079	118169390	183835	NR_105747	Mir6239
ES_H3K27me3_peak_9311	chr6	114547177	114547375	-45843	NM_028835	Atg7
ES_H3K27me3_peak_6457	chr2	170329977	170330845	-6319	NM_001013369	Pfdn4
ES_H3K27me3_peak_6933	chr3	144996073	144996339	40770	NM_027770	Col24a1
ES_H3K27me3_peak_4080	chr16	15671312	15671890	33642	NM_011159	Prkdc
ES_H3K27me3_peak_858	chr10	57693987	57694375	1242	NM_001081954	Dux
ES_H3K27me3_peak_8533	chr5	125259632	125260219	54470	NM_019536	Dnah10
ES_H3K27me3_peak_2974	chr13	111538987	111539273	-154577	NR_131193	Gm38397
ES_H3K27me3_peak_9193	chr6	113795611	113795806	45825	NM_009723	Atp2b2
ES_H3K27me3_peak_11486	chr9	105608943	105609403	63848	NM_029380	Pik3r4
ES_H3K27me3_peak_6763	chr3	93089831	93090553	-33479	NM_133698	Hrnr
ES_H3K27me3_peak_4772	chr17	74433920	74435922	-37665	NM_053188	Srd5a2
ES_H3K27me3_peak_9976	chr7	106560497	106560815	30597	NM_201352	Gdpd5
ES_H3K27me3_peak_4873	chr18	5981772	5981944	154238	NM_029277	Arhgap12
ES_H3K27me3_peak_11152	chr9	21826491	21826705	19166	NM_008925	Prkcsh
ES_H3K27me3_peak_8281	chr5	93939291	93939506	161091	NM_001164284	C87414
ES_H3K27me3_peak_8426	chr5	116259444	116260771	-35558	NM_007708	Cit
ES_H3K27me3_peak_9245	chr6	114480164	114480993	72062	NM_008285	Hrh1
ES_H3K27me3_peak_11688	chrX	34474746	34475032	24060	NR_045917	Gm15008
ES_H3K27me3_peak_6676	chr3	67369072	67369356	-17476	NM_025813	Mfsd1
ES_H3K27me3_peak_2198	chr12	32816562	32816780	-70527	NM_011158	Prkar2b
ES_H3K27me3_peak_4774	chr17	74970862	74971094	43343	NM_007566	Birc6
ES_H3K27me3_peak_1678	chr11	94032283	94032757	-40248	NM_009427	Tob1
ES_H3K27me3_peak_9129	chr6	90467239	90467468	-33489	NM_027406	Aldh1l1
ES_H3K27me3_peak_4216	chr16	65910484	65911144	94936	NM_028572	Vgll3
ES_H3K27me3_peak_3512	chr15	26847596	26848557	-22757	NM_176959	Fbxl7
ES_H3K27me3_peak_2128	chr12	4515905	4516166	-14886	NR_136891	Gm31938
ES_H3K27me3_peak_9940	chr7	95527093	95527436	-51519	NM_028238	Rab38
ES_H3K27me3_peak_6768	chr3	93094115	93094871	-29178	NM_133698	Hrnr
ES_H3K27me3_peak_518	chr1	155868726	155869539	122073	NM_008131	Glul
ES_H3K27me3_peak_5049	chr18	50663028	50664105	64787	NM_026108	Hdhd1a
ES_H3K27me3_peak_8331	chr5	105354087	105354260	57563	NM_030239	Abcg3
ES_H3K27me3_peak_2416	chr12	107426154	107426481	177844	NM_011705	Vrk1
ES_H3K27me3_peak_11478	chr9	102369084	102369310	-39271	NM_024291	Ky
ES_H3K27me3_peak_7178	chr4	63263235	63263403	-1521	NR_028583	Gm11213
ES_H3K27me3_peak_9214	chr6	114443035	114443242	34622	NM_008285	Hrh1
ES_H3K27me3_peak_9664	chr7	35944811	35945947	-26025	NM_017394	Slc7a10
ES_H3K27me3_peak_49	chr1	24740900	24741114	55250	NM_026719	Lmbrd1
ES_H3K27me3_peak_6292	chr2	156310546	156310800	9403	NM_013510	Epb41l1
ES_H3K27me3_peak_11353	chr9	66910507	66910800	-13633	NM_024427	Tpm1
ES_H3K27me3_peak_9601	chr7	27613850	27614157	-6355	NM_007812	Cyp2a5
ES_H3K27me3_peak_4252	chr16	89939961	89940272	20956	NM_009384	Tiam1
ES_H3K27me3_peak_4697	chr17	51099147	51100051	199104	NM_028162	Tbc1d5
ES_H3K27me3_peak_9159	chr6	95060452	95060665	-7316	NM_001008785	Kbtbd8
ES_H3K27me3_peak_11710	chrX	100945108	100945383	72082	NM_009197	Slc16a2
ES_H3K27me3_peak_9340	chr6	114577178	114577452	-15804	NM_028835	Atg7
ES_H3K27me3_peak_11702	chrX	89317331	89317501	-55744	NM_010759	Mageb1
ES_H3K27me3_peak_4615	chr17	35577865	35578312	1976	NM_001201460	H2-Q9
ES_H3K27me3_peak_293	chr1	87494030	87495572	584	NM_030194	Sp110
ES_H3K27me3_peak_3576	chr15	57617094	57617326	90988	NM_199449	Zhx2
ES_H3K27me3_peak_8282	chr5	94255991	94256193	-155603	NM_001164284	C87414
ES_H3K27me3_peak_10236	chr7	147407159	147407341	3084	NM_172909	Cd163l1
ES_H3K27me3_peak_852	chr10	57685907	57686180	9380	NM_001081954	Dux
ES_H3K27me3_peak_5637	chr2	27357497	27357681	-13078	NM_080848	Wdr5
ES_H3K27me3_peak_9279	chr6	114515236	114515861	-77571	NM_028835	Atg7
ES_H3K27me3_peak_4619	chr17	36127291	36127627	-3990	NR_015618	A930015D03Rik
ES_H3K27me3_peak_10544	chr8	49332126	49333241	137316	NM_178788	Dctd
ES_H3K27me3_peak_2682	chr13	37070439	37070866	70430	NM_028784	F13a1
ES_H3K27me3_peak_4245	chr16	86053092	86053330	-151841	NM_011782	Adamts5
ES_H3K27me3_peak_8990	chr6	63693601	63694013	486956	NM_008167	Grid2
ES_H3K27me3_peak_9945	chr7	103969720	103970187	-19894	NR_045874	Gm15413
ES_H3K27me3_peak_9268	chr6	114503115	114503296	-89914	NM_028835	Atg7
ES_H3K27me3_peak_9293	chr6	114531963	114532176	-61050	NM_028835	Atg7
ES_H3K27me3_peak_11563	chr9	115059384	115059630	83110	NM_148958	Osbpl10
ES_H3K27me3_peak_9307	chr6	114543021	114543205	-50006	NM_028835	Atg7
ES_H3K27me3_peak_6856	chr3	108419135	108419502	25122	NM_181400	Wdr47
[truncated: 6,594 more rows]

## Sheet: H3K27me3.ES.vs.NPC.shared
Supplementary Data 3 H2AK119ub1 and H3K27me3 profiles in WT and PCGF5-/- ESCs and NPCs
[truncated: 5,083 more rows]

[truncated: 7 more sheets: H3K27me3.NPC.specific, H2AK119ub1.ES.specific.David, H2AK119ub1.ES.NPC.shared.David, H2AK119ub1.NPC.specific.David, H3K27me3.ES.specific.David, H3K27me3.ES.vs.NPC.shared.David, H3K27me3.NPC.specific.David]
